# Supplementary material for: Cost-sensitive learning strategies for high-dimensional and imbalanced data: a comparative study
Source: PeerJ Comput Sci. 2021 Dec 24;7:e832. doi: 10.7717/peerj-cs.832 (PMC8725666; doi:10.7717/peerj-cs.832)
Supplement: Supplemental Information 1 — The DLBCL dataset is in arff format (a link to the open repository where the original raw data is publicly available is included); the Glioma dataset in in arff format (a link to an open repository where the original raw data is publicly available is included); a link to an open repository where the Uterus dataset (over 100MB) is publicly available (in different formats, including arff) is included. For the analysis, we leveraged the WEKA machine learning workbench (freely available at https://www.cs.waikato.ac.nz/ml/weka/). [file peerj-cs-07-832-s001.zip]

Archive with 6 entries (5 files):
- raw_data/
- raw_data/DLBCL.arff
- raw_data/DLBCL.txt
- raw_data/Glioma.arff
- raw_data/Glioma.txt
- raw_data/Uterus.txt
