# Supplementary material for: Cost-sensitive learning strategies for high-dimensional and imbalanced data: a comparative study
Source: PeerJ Comput Sci. 2021 Dec 24;7:e832. doi: 10.7717/peerj-cs.832 (PMC8725666; doi:10.7717/peerj-cs.832)
Supplement: Supplemental Information 1 — The DLBCL dataset is in arff format (a link to the open repository where the original raw data is publicly available is included); the Glioma dataset in in arff format (a link to an open repository where the original raw data is publicly available is included); a link to an open repository where the Uterus dataset (over 100MB) is publicly available (in different formats, including arff) is included. For the analysis, we leveraged the WEKA machine learning workbench (freely available at https://www.cs.waikato.ac.nz/ml/weka/). [file peerj-cs-07-832-s001.zip › raw_data/DLBCL.arff]

@relation DLBCLTumor

@attribute AFFX-BioB-5_at real
@attribute AFFX-BioB-M_at real
@attribute AFFX-BioB-3_at real
@attribute AFFX-BioC-5_at real
@attribute AFFX-BioC-3_at real
@attribute AFFX-BioDn-5_at real
@attribute AFFX-BioDn-3_at real
@attribute AFFX-CreX-5_at real
@attribute AFFX-CreX-3_at real
@attribute AFFX-BioB-5_st real
@attribute AFFX-BioB-M_st real
@attribute AFFX-BioB-3_st real
@attribute AFFX-BioC-5_st real
@attribute AFFX-BioC-3_st real
@attribute AFFX-BioDn-5_st real
@attribute AFFX-BioDn-3_st real
@attribute AFFX-CreX-5_st real
@attribute AFFX-CreX-3_st real
@attribute hum_alu_at real
@attribute AFFX-DapX-5_at real
@attribute AFFX-DapX-M_at real
@attribute AFFX-DapX-3_at real
@attribute AFFX-LysX-5_at real
@attribute AFFX-LysX-M_at real
@attribute AFFX-LysX-3_at real
@attribute AFFX-PheX-5_at real
@attribute AFFX-PheX-M_at real
@attribute AFFX-PheX-3_at real
@attribute AFFX-ThrX-5_at real
@attribute AFFX-ThrX-M_at real
@attribute AFFX-ThrX-3_at real
@attribute AFFX-TrpnX-5_at real
@attribute AFFX-TrpnX-M_at real
@attribute AFFX-TrpnX-3_at real
@attribute AFFX-HUMISGF3A/M97935_5_at real
@attribute AFFX-HUMISGF3A/M97935_MA_at real
@attribute AFFX-HUMISGF3A/M97935_MB_at real
@attribute AFFX-HUMISGF3A/M97935_3_at real
@attribute AFFX-HUMRGE/M10098_5_at real
@attribute AFFX-HUMRGE/M10098_M_at real
@attribute AFFX-HUMRGE/M10098_3_at real
@attribute AFFX-HUMGAPDH/M33197_5_at real
@attribute AFFX-HUMGAPDH/M33197_M_at real
@attribute AFFX-HUMGAPDH/M33197_3_at real
@attribute AFFX-HSAC07/X00351_5_at real
@attribute AFFX-HSAC07/X00351_M_at real
@attribute AFFX-HSAC07/X00351_3_at real
@attribute AFFX-HUMTFRR/M11507_5_at real
@attribute AFFX-HUMTFRR/M11507_M_at real
@attribute AFFX-HUMTFRR/M11507_3_at real
@attribute AFFX-M27830_5_at real
@attribute AFFX-M27830_M_at real
@attribute AFFX-M27830_3_at real
@attribute AFFX-HSAC07/X00351_3_st real
@attribute AFFX-HUMGAPDH/M33197_5_st real
@attribute AFFX-HUMGAPDH/M33197_M_st real
@attribute AFFX-HUMGAPDH/M33197_3_st real
@attribute AFFX-HSAC07/X00351_5_st real
@attribute AFFX-HSAC07/X00351_M_st real
@attribute A28102_at real
@attribute AB000114_at real
@attribute AB000115_at real
@attribute AB000220_at real
@attribute AB000409_at real
@attribute AB000449_at real
@attribute AB000450_at real
@attribute AB000460_at real
@attribute AB000462_at real
@attribute AB000464_at real
@attribute AB000466_at real
@attribute AB000467_at real
@attribute AB000468_at real
@attribute AB000584_at real
@attribute AB000895_at real
@attribute AB000896_at real
@attribute AB000897_at real
@attribute AB000905_at real
@attribute AB001106_at real
@attribute AB001325_at real
@attribute AB002314_at real
@attribute AB002315_at real
@attribute AB002318_at real
@attribute AB002365_at real
@attribute AB002366_at real
@attribute AB002380_at real
@attribute AB002382_at real
@attribute AB002409_at real
@attribute AB002559_at real
@attribute AB003102_at real
@attribute AB003103_at real
@attribute AB003177_at real
@attribute AB003698_at real
@attribute AB004884_at real
@attribute AB006190_at real
@attribute AC000061_cds2_at real
@attribute AC000061_cds3_at real
@attribute AC000062_at real
@attribute AC000064_cds1_at real
@attribute AC000064_cds2_at real
@attribute AC000066_at real
@attribute AC000099_at real
@attribute AC000115_cds1_at real
@attribute AC002045_xpt1_at real
@attribute AC002073_cds1_at real
@attribute AC002077_at real
@attribute AC002086_at real
@attribute AC002115_cds1_at real
@attribute AC002115_cds3_at real
@attribute AC002115_cds4_at real
@attribute AC002115_rna2_at real
@attribute AC002450_at real
@attribute AC002464_at real
@attribute AC002486_at real
@attribute AD000092_cds1_at real
@attribute AD000092_cds2_at real
@attribute AD000684_cds1_at real
@attribute AD001527_cds1_at real
@attribute AF000177_at real
@attribute AF000231_at real
@attribute AF000234_at real
@attribute AF000430_at real
@attribute AF000545_at real
@attribute AF000560_at real
@attribute AF000562_at real
@attribute AF000573_rna1_at real
@attribute AF000959_at real
@attribute AF001294_at real
@attribute AF001620_at real
@attribute AF002020_at real
@attribute AF002224_at real
@attribute AF002700_at real
@attribute AF003743_at real
@attribute AF005037_at real
@attribute AF005043_at real
@attribute AF005361_at real
@attribute AF005775_at real
@attribute AF005887_at real
@attribute AF006041_at real
@attribute AF006084_at real
@attribute AF006087_at real
@attribute AF006609_at real
@attribute AF007111_at real
@attribute AF007551_at real
@attribute AF007875_at real
@attribute AF008445_at real
@attribute AF008937_at real
@attribute AF009301_at real
@attribute AF009368_at real
@attribute AF009426_at real
@attribute AF009674_at real
@attribute AF010193_at real
@attribute AF012270_at real
@attribute AF014958_at real
@attribute AF015910_at real
@attribute AF015913_at real
@attribute AF015950_at real
@attribute AJ000480_at real
@attribute AJ001047_at real
@attribute AJ001421_at real
@attribute AJ001487_at real
@attribute D00017_at real
@attribute D00591_at real
@attribute D00596_at real
@attribute D00632_at real
@attribute D00654_at real
@attribute D00723_at real
@attribute D00726_at real
@attribute D00760_at real
@attribute D00761_at real
@attribute D00762_at real
@attribute D00763_at real
@attribute D10202_at real
@attribute D10495_at real
@attribute D10511_at real
@attribute D10522_at real
@attribute D10523_at real
@attribute D10656_at real
@attribute D10704_at real
@attribute D10923_at real
@attribute D10995_at real
@attribute D11086_at real
@attribute D11094_at real
@attribute D11139_at real
@attribute D11151_at real
@attribute D11428_at real
@attribute D12485_at real
@attribute D12625_at real
@attribute D12676_at real
@attribute D12686_at real
@attribute D12763_at real
@attribute D13118_at real
@attribute D13168_at real
@attribute D13264_at real
@attribute D13305_at real
@attribute D13315_at real
@attribute D13370_at real
@attribute D13435_at real
@attribute D13540_at real
@attribute D13626_at real
@attribute D13627_at real
@attribute D13628_at real
@attribute D13630_at real
@attribute D13633_at real
@attribute D13634_at real
@attribute D13635_at real
@attribute D13636_at real
@attribute D13637_at real
@attribute D13639_at real
@attribute D13640_at real
@attribute D13641_at real
@attribute D13642_at real
@attribute D13643_at real
@attribute D13644_at real
@attribute D13645_at real
@attribute D13748_at real
@attribute D13789_at real
@attribute D13897_rna2_at real
@attribute D13900_at real
@attribute D13969_at real
@attribute D13988_at real
@attribute D14043_at real
@attribute D14134_at real
@attribute D14446_at real
@attribute D14497_at real
@attribute D14520_at real
@attribute D14530_at real
@attribute D14533_at real
@attribute D14657_at real
@attribute D14658_at real
@attribute D14659_at real
@attribute D14660_at real
@attribute D14661_at real
@attribute D14662_at real
@attribute D14663_at real
@attribute D14664_at real
@attribute D14678_at real
@attribute D14686_at real
@attribute D14689_at real
@attribute D14694_at real
@attribute D14695_at real
@attribute D14710_at real
@attribute D14811_at real
@attribute D14812_at real
@attribute D14822_at real
@attribute D14823_at real
@attribute D14827_at real
@attribute D14838_at real
@attribute D14874_at real
@attribute D14878_at real
@attribute D14889_at real
@attribute D15049_at real
@attribute D15050_at real
@attribute D15057_at real
@attribute D16181_at real
@attribute D16217_at real
@attribute D16227_at real
@attribute D16294_at real
@attribute D16350_at real
@attribute D16469_at real
@attribute D16532_at real
@attribute D16562_at real
@attribute D16581_at real
@attribute D16583_at real
@attribute D16593_at real
@attribute D16626_at real
@attribute D16815_at real
@attribute D17357_at real
@attribute D17390_at real
@attribute D17391_at real
@attribute D17400_at real
@attribute D17461_at real
@attribute D17516_at real
@attribute D17525_at real
@attribute D17716_at real
@attribute D21063_at real
@attribute D21089_at real
@attribute D21090_at real
@attribute D21163_at real
@attribute D21205_at real
@attribute D21239_at real
@attribute D21255_at real
@attribute D21260_at real
@attribute D21261_at real
@attribute D21262_at real
@attribute D21267_at real
@attribute D21337_at real
@attribute D21851_at real
@attribute D21852_at real
@attribute D21853_at real
@attribute D21878_at real
@attribute D23660_at real
@attribute D23662_at real
@attribute D23673_at real
@attribute D25215_at real
@attribute D25216_at real
@attribute D25217_at real
@attribute D25218_at real
@attribute D25248_at real
@attribute D25274_at real
@attribute D25278_at real
@attribute D25303_at real
@attribute D25328_at real
@attribute D25538_at real
@attribute D25539_at real
@attribute D25547_at real
@attribute D26018_at real
@attribute D26067_at real
@attribute D26068_at real
@attribute D26069_at real
@attribute D26129_at real
@attribute D26135_at real
@attribute D26308_at real
@attribute D26350_at real
@attribute D26361_at real
@attribute D26362_at real
@attribute D26443_at real
@attribute D26528_at real
@attribute D26561_cds1_at real
@attribute D26561_cds2_at real
@attribute D26561_cds3_at real
@attribute D26579_at real
@attribute D26598_at real
@attribute D26599_at real
@attribute D26600_at real
@attribute D28114_at real
@attribute D28118_at real
@attribute D28124_at real
@attribute D28137_at real
@attribute D28364_at real
@attribute D28383_at real
@attribute D28416_at real
@attribute D28423_at real
@attribute D28476_at real
@attribute D28483_at real
@attribute D28532_at real
@attribute D28588_at real
@attribute D28589_at real
@attribute D28915_at real
@attribute D29012_at real
@attribute D29013_at real
@attribute D29641_at real
@attribute D29642_at real
@attribute D29643_at real
@attribute D29677_at real
@attribute D29810_at real
@attribute D29833_at real
@attribute D29954_at real
@attribute D29956_at real
@attribute D29958_at real
@attribute D29963_at real
@attribute D30036_at real
@attribute D30037_at real
@attribute D30655_at real
@attribute D30742_at real
@attribute D30755_at real
@attribute D30756_at real
@attribute D30758_at real
@attribute D31716_at real
@attribute D31762_at real
@attribute D31763_at real
@attribute D31764_at real
@attribute D31765_at real
@attribute D31766_at real
@attribute D31767_at real
@attribute D31784_at real
@attribute D31797_at real
@attribute D31815_at real
@attribute D31846_at real
@attribute D31883_at real
@attribute D31884_at real
@attribute D31885_at real
@attribute D31886_at real
@attribute D31887_at real
@attribute D31888_at real
@attribute D31890_at real
@attribute D31891_at real
@attribute D31897_at real
@attribute D32001_at real
@attribute D32050_at real
@attribute D32202_at real
@attribute D37931_at real
@attribute D37965_at real
@attribute D38037_at real
@attribute D38047_at real
@attribute D38048_at real
@attribute D38076_at real
@attribute D38128_at real
@attribute D38145_at real
@attribute D38293_at real
@attribute D38305_at real
@attribute D38449_at real
@attribute D38462_at real
@attribute D38491_at real
@attribute D38500_at real
@attribute D38503_at real
@attribute D38521_at real
@attribute D38522_at real
@attribute D38524_at real
@attribute D38535_at real
@attribute D38548_at real
@attribute D38549_at real
@attribute D38550_at real
@attribute D38551_at real
@attribute D38552_at real
@attribute D38553_at real
@attribute D38555_at real
@attribute D38583_at real
@attribute D38751_at real
@attribute D42038_at real
@attribute D42039_at real
@attribute D42041_at real
@attribute D42043_at real
@attribute D42044_at real
@attribute D42045_at real
@attribute D42046_at real
@attribute D42047_at real
@attribute D42053_at real
@attribute D42054_at real
@attribute D42055_at real
@attribute D42063_at real
@attribute D42072_at real
@attribute D42073_at real
@attribute D42084_at real
@attribute D42085_at real
@attribute D42087_at real
@attribute D42108_at real
@attribute D42123_at real
@attribute D42138_at real
@attribute D43636_at real
@attribute D43638_at real
@attribute D43642_at real
@attribute D43767_at real
@attribute D43768_at real
@attribute D43772_at real
@attribute D43947_at real
@attribute D43948_at real
@attribute D43949_at real
@attribute D43950_at real
@attribute D43951_at real
@attribute D44466_at real
@attribute D45248_at real
@attribute D45370_at real
@attribute D45371_at real
@attribute D45399_at real
@attribute D45906_at real
@attribute D49357_at real
@attribute D49387_at real
@attribute D49394_at real
@attribute D49396_at real
@attribute D49400_at real
@attribute D49410_at real
@attribute D49488_at real
@attribute D49489_at real
@attribute D49490_at real
@attribute D49493_at real
@attribute D49677_at real
@attribute D49738_at real
@attribute D49742_at real
@attribute D49817_at real
@attribute D49818_at real
@attribute D49950_at real
@attribute D49958_at real
@attribute D50063_at real
@attribute D50310_at real
@attribute D50312_at real
@attribute D50370_at real
@attribute D50402_at real
@attribute D50487_at real
@attribute D50495_at real
@attribute D50525_at real
@attribute D50532_at real
@attribute D50582_at real
@attribute D50640_at real
@attribute D50645_at real
@attribute D50663_at real
@attribute D50678_at real
@attribute D50683_at real
@attribute D50692_at real
@attribute D50810_at real
@attribute D50840_at real
@attribute D50857_at real
@attribute D50863_at real
@attribute D50911_at real
@attribute D50912_at real
@attribute D50913_at real
@attribute D50914_at real
@attribute D50915_at real
@attribute D50916_at real
@attribute D50917_at real
@attribute D50918_at real
@attribute D50919_at real
@attribute D50920_at real
@attribute D50922_at real
@attribute D50923_at real
@attribute D50924_at real
@attribute D50925_at real
@attribute D50926_at real
@attribute D50927_at real
@attribute D50928_at real
@attribute D50930_at real
@attribute D50931_at real
@attribute D55638_at real
@attribute D55640_at real
@attribute D55654_at real
@attribute D55696_at real
@attribute D55716_at real
@attribute D56495_at real
@attribute D59253_at real
@attribute D61380_at real
@attribute D61391_at real
@attribute D63134_at real
@attribute D63135_at real
@attribute D63160_at real
@attribute D63390_at real
@attribute D63391_at real
@attribute D63412_at real
@attribute D63475_at real
@attribute D63476_at real
@attribute D63477_at real
@attribute D63478_at real
@attribute D63480_at real
@attribute D63481_at real
@attribute D63482_at real
@attribute D63483_at real
@attribute D63484_at real
@attribute D63485_at real
@attribute D63486_at real
@attribute D63487_at real
@attribute D63506_at real
@attribute D63813_at real
@attribute D63851_at real
@attribute D63874_at real
@attribute D63875_at real
@attribute D63876_at real
@attribute D63877_at real
@attribute D63878_at real
@attribute D63879_at real
@attribute D63880_at real
@attribute D63881_at real
@attribute D63998_at real
@attribute D64109_at real
@attribute D64110_at real
@attribute D64142_at real
@attribute D64154_at real
@attribute D64158_at real
@attribute D64159_at real
@attribute D67029_at real
@attribute D70830_at real
@attribute D76435_at real
@attribute D76444_at real
@attribute D78011_at real
@attribute D78012_at real
@attribute D78014_at real
@attribute D78129_at real
@attribute D78134_at real
@attribute D78151_at real
@attribute D78156_at real
@attribute D78261_at real
@attribute D78275_at real
@attribute D78333_at real
@attribute D78334_at real
@attribute D78335_at real
@attribute D78361_at real
@attribute D78367_at real
@attribute D78514_at real
@attribute D78586_at real
@attribute D78611_at real
@attribute D79205_at real
@attribute D79983_at real
@attribute D79985_at real
@attribute D79986_at real
@attribute D79987_at real
@attribute D79988_at real
@attribute D79989_at real
@attribute D79990_at real
@attribute D79991_at real
@attribute D79992_at real
@attribute D79993_at real
@attribute D79994_at real
@attribute D79995_at real
@attribute D79996_at real
@attribute D79997_at real
@attribute D79998_at real
@attribute D79999_at real
@attribute D80001_at real
@attribute D80002_at real
@attribute D80003_at real
@attribute D80004_at real
@attribute D80005_at real
@attribute D80006_at real
@attribute D80007_at real
@attribute D80008_at real
@attribute D80009_at real
@attribute D80010_at real
@attribute D80011_at real
@attribute D80012_at real
@attribute D82060_at real
@attribute D82061_at real
@attribute D82070_at real
@attribute D82326_at real
@attribute D82343_at real
@attribute D82344_at real
@attribute D82345_at real
@attribute D82346_at real
@attribute D82348_at real
@attribute D83004_at real
@attribute D83018_at real
@attribute D83032_at real
@attribute D83195_at real
@attribute D83243_at real
@attribute D83407_at real
@attribute D83542_at real
@attribute D83597_at real
@attribute D83657_at real
@attribute D83699_at real
@attribute D83702_at real
@attribute D83703_at real
@attribute D83735_at real
@attribute D83767_at real
@attribute D83776_at real
@attribute D83777_at real
@attribute D83778_at real
@attribute D83779_at real
@attribute D83780_at real
@attribute D83781_at real
@attribute D83782_at real
@attribute D83783_at real
@attribute D83784_at real
@attribute D83785_at real
@attribute D83920_at real
@attribute D84110_at real
@attribute D84145_at real
@attribute D84239_at real
@attribute D84276_at real
@attribute D84294_at real
@attribute D84307_at real
@attribute D84361_at real
@attribute D84424_at real
@attribute D84454_at real
@attribute D84557_at real
@attribute D85181_at real
@attribute D85245_at real
@attribute D85376_at real
@attribute D85418_at real
@attribute D85423_at real
@attribute D85429_at real
@attribute D85433_at real
@attribute D85527_at real
@attribute D85758_at real
@attribute D85815_at real
@attribute D85939_at real
@attribute D86096_cds3_at real
@attribute D86425_at real
@attribute D86479_at real
@attribute D86519_at real
@attribute D86549_at real
@attribute D86640_at real
@attribute D86956_at real
@attribute D86957_at real
@attribute D86959_at real
@attribute D86960_at real
@attribute D86961_at real
@attribute D86962_at real
@attribute D86963_at real
@attribute D86964_at real
@attribute D86965_at real
@attribute D86966_at real
@attribute D86967_at real
@attribute D86968_at real
@attribute D86969_at real
@attribute D86970_at real
@attribute D86971_at real
@attribute D86972_at real
@attribute D86973_at real
@attribute D86975_at real
@attribute D86976_at real
@attribute D86977_at real
@attribute D86978_at real
@attribute D86979_at real
@attribute D86980_at real
@attribute D86981_at real
@attribute D86982_at real
@attribute D86983_at real
@attribute D86984_at real
@attribute D86985_at real
@attribute D87009_cds3_at real
@attribute D87011_at real
@attribute D87012_at real
@attribute D87023_cds2_at real
@attribute D87024_at real
@attribute D87071_at real
@attribute D87073_at real
@attribute D87074_at real
@attribute D87075_at real
@attribute D87076_at real
@attribute D87077_at real
@attribute D87078_at real
@attribute D87116_at real
@attribute D87119_at real
@attribute D87120_at real
@attribute D87127_at real
@attribute D87258_at real
@attribute D87292_at real
@attribute D87328_at real
@attribute D87432_at real
@attribute D87433_at real
@attribute D87434_at real
@attribute D87435_at real
@attribute D87436_at real
@attribute D87437_at real
@attribute D87438_at real
@attribute D87440_at real
@attribute D87442_at real
@attribute D87443_at real
@attribute D87444_at real
@attribute D87445_at real
@attribute D87446_at real
@attribute D87447_at real
@attribute D87448_at real
@attribute D87449_at real
@attribute D87450_at real
@attribute D87451_at real
@attribute D87452_at real
@attribute D87453_at real
@attribute D87454_at real
@attribute D87455_at real
@attribute D87457_at real
@attribute D87458_at real
@attribute D87459_at real
@attribute D87460_at real
@attribute D87461_at real
@attribute D87462_at real
@attribute D87463_at real
@attribute D87464_at real
@attribute D87465_at real
@attribute D87466_at real
@attribute D87467_at real
@attribute D87468_at real
@attribute D87469_at real
@attribute D87470_at real
@attribute D87673_at real
@attribute D87682_at real
@attribute D87683_at real
@attribute D87684_at real
@attribute D87685_at real
@attribute D87735_at real
@attribute D87742_at real
@attribute D87743_at real
@attribute D87845_at real
@attribute D87937_at real
@attribute D87953_at real
@attribute D87957_at real
@attribute D87969_at real
@attribute D87989_at real
@attribute D88146_at real
@attribute D88152_at real
@attribute D88213_at real
@attribute D88270_at real
@attribute D88378_at real
@attribute D88422_at real
@attribute D88460_at real
@attribute D88532_at real
@attribute D88613_at real
@attribute D88667_at real
@attribute D88795_at real
@attribute D88797_at real
@attribute D88799_at real
@attribute D89016_at real
@attribute D89050_at real
@attribute D89052_at real
@attribute D89077_at real
@attribute D89289_at real
@attribute D89501_at real
@attribute D89667_at real
@attribute D89858_at real
@attribute D89859_at real
@attribute D90064_at real
@attribute D90084_at real
@attribute D90086_at real
@attribute D90097_at real
@attribute D90209_at real
@attribute D90224_at real
@attribute D90276_at real
@attribute D90282_at real
@attribute D90359_at real
@attribute H46990_at real
@attribute HG1019-HT1019_at real
@attribute HG1071-HT1071_at real
@attribute HG1078-HT1078_at real
@attribute HG1098-HT1098_at real
@attribute HG1102-HT1102_at real
@attribute HG1103-HT1103_at real
@attribute HG1111-HT1111_at real
@attribute HG1112-HT1112_at real
@attribute HG1116-HT1116_at real
@attribute HG1139-HT4910_at real
@attribute HG1148-HT1148_at real
@attribute HG1153-HT1153_at real
@attribute HG1155-HT4822_at real
@attribute HG1205-HT1205_at real
@attribute HG142-HT142_at real
@attribute HG1602-HT1602_at real
@attribute HG1604-HT1604_at real
@attribute HG1612-HT1612_at real
@attribute HG1614-HT1614_at real
@attribute HG1649-HT1652_at real
@attribute HG172-HT3924_at real
@attribute HG1723-HT1729_at real
@attribute HG1733-HT1748_at real
@attribute HG174-HT174_at real
@attribute HG180-HT180_at real
@attribute HG1800-HT1823_at real
@attribute HG1804-HT1829_at real
@attribute HG1828-HT1857_at real
@attribute HG1862-HT1897_at real
@attribute HG1869-HT1904_at real
@attribute HG1872-HT1907_at real
@attribute HG1879-HT1919_at real
@attribute HG2028-HT2082_at real
@attribute HG2036-HT2090_at real
@attribute HG2059-HT2114_at real
@attribute HG2152-HT2222_at real
@attribute HG2161-HT2231_at real
@attribute HG2167-HT2237_at real
@attribute HG2188-HT2258_at real
@attribute HG2190-HT2260_at real
@attribute HG2191-HT2261_at real
@attribute HG2228-HT2305_at real
@attribute HG2229-HT2306_at real
@attribute HG2247-HT2332_at real
@attribute HG2261-HT2352_at real
@attribute HG2264-HT2360_at real
@attribute HG2274-HT2370_at real
@attribute HG2279-HT2375_at real
@attribute HG2280-HT2376_at real
@attribute HG2290-HT2386_at real
@attribute HG2309-HT2405_at real
@attribute HG2314-HT2410_at real
@attribute HG2320-HT2416_at real
@attribute HG2325-HT2421_at real
@attribute HG2339-HT2435_at real
@attribute HG2415-HT2511_at real
@attribute HG2416-HT2512_at real
@attribute HG2417-HT2513_at real
@attribute HG2442-HT2538_at real
@attribute HG2460-HT2556_at real
@attribute HG2463-HT2559_at real
@attribute HG2480-HT2576_at real
@attribute HG2492-HT2588_at real
@attribute HG2507-HT2603_at real
@attribute HG2525-HT2621_at real
@attribute HG2530-HT2626_at real
@attribute HG2538-HT2634_at real
@attribute HG2566-HT4867_at real
@attribute HG2573-HT2669_at real
@attribute HG25930-HT26386_at real
@attribute HG2602-HT2698_at real
@attribute HG2604-HT2700_at real
@attribute HG2614-HT2710_at real
@attribute HG2662-HT2758_at real
@attribute HG2663-HT2759_at real
@attribute HG2668-HT2764_at real
@attribute HG2686-HT2782_at real
@attribute HG2689-HT2785_at real
@attribute HG270-HT270_at real
@attribute HG2706-HT2802_at real
@attribute HG2707-HT2803_at real
@attribute HG2709-HT2805_at real
@attribute HG2714-HT2810_at real
@attribute HG2715-HT2811_at real
@attribute HG2723-HT2819_at real
@attribute HG2724-HT2820_at real
@attribute HG2755-HT2862_at real
@attribute HG2788-HT2896_at real
@attribute HG2796-HT2904_at real
@attribute HG2810-HT2921_at real
@attribute HG2825-HT2949_at real
@attribute HG2855-HT2995_at real
@attribute HG2873-HT3017_at real
@attribute HG2874-HT3018_at real
@attribute HG2936-HT3080_at real
@attribute HG2992-HT5186_at real
@attribute HG3039-HT3200_at real
@attribute HG3063-HT3224_at real
@attribute HG3088-HT3263_at real
@attribute HG3104-HT3280_at real
@attribute HG311-HT311_at real
@attribute HG3111-HT3287_at real
@attribute HG3117-HT3293_at real
@attribute HG3123-HT3299_at real
@attribute HG3132-HT3308_at real
@attribute HG3137-HT3313_at real
@attribute HG315-HT315_at real
@attribute HG3162-HT3339_at real
@attribute HG3175-HT3352_at real
@attribute HG3214-HT3391_at real
@attribute HG3227-HT3404_at real
@attribute HG3231-HT3408_at real
@attribute HG3248-HT3425_at real
@attribute HG3254-HT3431_at real
@attribute HG3255-HT3432_at real
@attribute HG3264-HT3441_at real
@attribute HG3286-HT3463_at real
@attribute HG3288-HT3465_at real
@attribute HG3299-HT3476_at real
@attribute HG33-HT33_at real
@attribute HG331-HT331_at real
@attribute HG3313-HT3490_at real
@attribute HG3344-HT3521_at real
@attribute HG3345-HT3522_at real
@attribute HG3355-HT3532_at real
@attribute HG3364-HT3541_at real
@attribute HG3369-HT3546_at real
@attribute HG3400-HT3579_at real
@attribute HG3405-HT3586_at real
@attribute HG3415-HT3598_at real
@attribute HG3432-HT3618_at real
@attribute HG3432-HT3621_at real
@attribute HG3454-HT3647_at real
@attribute HG3477-HT3670_at real
@attribute HG3492-HT3686_at real
@attribute HG3494-HT3688_at real
@attribute HG3495-HT3689_at real
@attribute HG3502-HT3696_at real
@attribute HG3510-HT3704_at real
@attribute HG3514-HT3708_at real
@attribute HG3517-HT3711_at real
@attribute HG3521-HT3715_at real
@attribute HG3548-HT3749_at real
@attribute HG3549-HT3751_at real
@attribute HG3566-HT3769_at real
@attribute HG3570-HT3773_at real
@attribute HG3578-HT3781_at real
@attribute HG358-HT358_at real
@attribute HG3627-HT3836_at real
@attribute HG363-HT363_at real
@attribute HG37-HT37_at real
@attribute HG3733-HT4003_at real
@attribute HG3740-HT4010_at real
@attribute HG3748-HT4018_at real
@attribute HG3790-HT4060_at real
@attribute HG384-HT384_at real
@attribute HG3872-HT4142_at real
@attribute HG3884-HT4154_at real
@attribute HG3893-HT4163_at real
@attribute HG3897-HT4167_at real
@attribute HG3930-HT4200_at real
@attribute HG3934-HT4204_at real
@attribute HG3936-HT4206_at real
@attribute HG3942-HT4212_at real
@attribute HG3945-HT4215_at real
@attribute HG3962-HT4232_at real
@attribute HG3971-HT4241_at real
@attribute HG3976-HT4246_at real
@attribute HG3985-HT4255_at real
@attribute HG3987-HT4257_at real
@attribute HG3989-HT4259_at real
@attribute HG3992-HT4262_at real
@attribute HG3993-HT4263_at real
@attribute HG3994-HT4264_at real
@attribute HG3995-HT4265_at real
@attribute HG3998-HT4268_at real
@attribute HG3999-HT4269_at real
@attribute HG4018-HT4288_at real
@attribute HG4036-HT4306_at real
@attribute HG4051-HT4321_at real
@attribute HG4052-HT4322_at real
@attribute HG4058-HT4328_at real
@attribute HG406-HT406_at real
@attribute HG4068-HT4338_at real
@attribute HG4073-HT4343_at real
@attribute HG4074-HT4344_at real
@attribute HG4102-HT4372_at real
@attribute HG4114-HT4384_at real
@attribute HG4126-HT4396_at real
@attribute HG4128-HT4398_at real
@attribute HG4144-HT4414_at real
@attribute HG415-HT415_at real
@attribute HG4157-HT4427_at real
@attribute HG4165-HT4435_at real
@attribute HG4167-HT4437_at real
@attribute HG4178-HT4448_at real
@attribute HG4185-HT4455_at real
@attribute HG4188-HT4458_at real
@attribute HG4194-HT4464_at real
@attribute HG4234-HT4504_at real
@attribute HG4243-HT4513_at real
@attribute HG4245-HT4515_at real
@attribute HG4258-HT4528_at real
@attribute HG4263-HT4533_at real
@attribute HG4272-HT4542_at real
@attribute HG429-HT429_at real
@attribute HG4297-HT4567_at real
@attribute HG4310-HT4580_at real
@attribute HG4316-HT4586_at real
@attribute HG4319-HT4589_at real
@attribute HG4321-HT4591_at real
@attribute HG4332-HT4602_at real
@attribute HG4333-HT4603_at real
@attribute HG4336-HT4606_at real
@attribute HG4390-HT4660_at real
@attribute HG4411-HT4681_at real
@attribute HG4433-HT4703_at real
@attribute HG4458-HT4727_at real
@attribute HG4460-HT4729_at real
@attribute HG4462-HT4731_at real
@attribute HG4480-HT4833_at real
@attribute HG4533-HT4938_at real
@attribute HG4542-HT4947_at real
@attribute HG4582-HT4987_at real
@attribute HG4606-HT5011_at real
@attribute HG4638-HT5050_at real
@attribute HG4660-HT5073_at real
@attribute HG4662-HT5075_at real
@attribute HG4704-HT5146_at real
@attribute HG4716-HT5158_at real
@attribute HG4724-HT5166_at real
@attribute HG4740-HT5187_at real
@attribute HG4747-HT5195_at real
@attribute HG4749-HT5197_at real
@attribute HG511-HT511_at real
@attribute HG537-HT537_at real
@attribute HG544-HT544_at real
@attribute HG613-HT613_at real
@attribute HG620-HT620_at real
@attribute HG64-HT64_at real
@attribute HG644-HT644_at real
@attribute HG662-HT662_at real
@attribute HG668-HT4793_at real
@attribute HG732-HT732_at real
@attribute HG742-HT742_at real
@attribute HG821-HT821_at real
@attribute HG825-HT825_at real
@attribute HG830-HT830_at real
@attribute HG831-HT831_at real
@attribute HG846-HT846_at real
@attribute HG870-HT870_at real
@attribute HG896-HT896_at real
@attribute HG907-HT907_at real
@attribute HG908-HT908_at real
@attribute HG909-HT909_at real
@attribute HG919-HT919_at real
@attribute HG921-HT3995_at real
@attribute HG960-HT960_at real
@attribute HG961-HT961_at real
@attribute HG987-HT987_at real
@attribute J00073_at real
@attribute J00123_at real
@attribute J00124_at real
@attribute J00129_at real
@attribute J00287_at real
@attribute J00301_at real
@attribute J00306_at real
@attribute J02611_at real
@attribute J02645_at real
@attribute J02843_at real
@attribute J02854_at real
@attribute J02874_at real
@attribute J02876_at real
@attribute J02883_at real
@attribute J02888_at real
@attribute J02902_at real
@attribute J02906_at real
@attribute J02923_at real
@attribute J02943_at real
@attribute J02963_at real
@attribute J02973_rna1_at real
@attribute J03040_at real
@attribute J03068_at real
@attribute J03069_rna1_at real
@attribute J03133_at real
@attribute J03161_at real
@attribute J03171_at real
@attribute J03191_at real
@attribute J03258_at real
@attribute J03278_at real
@attribute J03459_at real
@attribute J03473_at real
@attribute J03474_at real
@attribute J03507_at real
@attribute J03589_at real
@attribute J03592_at real
@attribute J03600_at real
@attribute J03756_at real
@attribute J03764_at real
@attribute J03779_at real
@attribute J03798_at real
@attribute J03810_at real
@attribute J03824_at real
@attribute J03827_at real
@attribute J03890_rna1_at real
@attribute J03909_at real
@attribute J03925_at real
@attribute J03930_at real
@attribute J04027_at real
@attribute J04031_at real
@attribute J04040_at real
@attribute J04056_at real
@attribute J04058_at real
@attribute J04076_at real
@attribute J04080_at real
@attribute J04088_at real
@attribute J04101_at real
@attribute J04102_at real
@attribute J04111_at real
@attribute J04132_at real
@attribute J04156_at real
@attribute J04162_at real
@attribute J04164_at real
@attribute J04173_at real
@attribute J04177_at real
@attribute J04444_at real
@attribute J04456_at real
@attribute J04469_at real
@attribute J04501_at real
@attribute J04543_at real
@attribute J04599_at real
@attribute J04605_at real
@attribute J04611_at real
@attribute J04615_at real
@attribute J04621_at real
@attribute J04739_at real
@attribute J04742_at real
@attribute J04760_at real
@attribute J04794_at real
@attribute J04809_rna1_at real
@attribute J04823_rna1_at real
@attribute J04948_at real
@attribute J04970_at real
@attribute J04973_at real
@attribute J04982_at real
@attribute J04988_at real
@attribute J04990_at real
@attribute J05008_at real
@attribute J05032_at real
@attribute J05037_at real
@attribute J05068_at real
@attribute J05070_at real
@attribute J05073_at real
@attribute J05096_rna1_at real
@attribute J05125_at real
@attribute J05158_at real
@attribute J05213_at real
@attribute J05243_at real
@attribute J05249_at real
@attribute J05257_at real
@attribute J05272_at real
@attribute J05401_at real
@attribute J05428_at real
@attribute J05448_at real
@attribute J05459_at real
@attribute J05500_at real
@attribute J05556_at real
@attribute J05614_at real
@attribute J05682_at real
@attribute K01383_at real
@attribute K01396_at real
@attribute K01884_at real
@attribute K01911_at real
@attribute K02054_at real
@attribute K02100_at real
@attribute K02215_at real
@attribute K02268_at real
@attribute K02402_at real
@attribute K02545_cds2_at real
@attribute K02574_at real
@attribute K02765_at real
@attribute K03008_cds1_at real
@attribute K03008_cds2_at real
@attribute K03021_at real
@attribute K03195_at real
@attribute K03218_at real
@attribute K03430_at real
@attribute K03460_at real
@attribute K03474_at real
@attribute K03515_at real
@attribute L00137_cds1_at real
@attribute L00352_at real
@attribute L00354_at real
@attribute L00635_at real
@attribute L00972_at real
@attribute L01042_at real
@attribute L01087_at real
@attribute L01406_at real
@attribute L01664_at real
@attribute L02320_at real
@attribute L02321_at real
@attribute L02426_at real
@attribute L02547_at real
@attribute L02648_at real
@attribute L02785_at real
@attribute L02840_at real
@attribute L02867_at real
@attribute L02932_at real
@attribute L02950_at real
@attribute L03427_at real
@attribute L03532_at real
@attribute L03785_at real
@attribute L04270_at real
@attribute L04490_at real
@attribute L04510_at real
@attribute L04656_at real
@attribute L04733_at real
@attribute L04947_at real
@attribute L04953_at real
@attribute L05147_at real
@attribute L05148_at real
@attribute L05424_cds2_at real
@attribute L05425_at real
@attribute L05500_at real
@attribute L05512_at real
@attribute L05515_at real
@attribute L05568_at real
@attribute L05597_at real
@attribute L05606_at real
@attribute L05779_at real
@attribute L06132_at real
@attribute L06139_at real
@attribute L06147_at real
@attribute L06175_at real
@attribute L06419_at real
@attribute L06499_at real
@attribute L06505_at real
@attribute L06633_at real
@attribute L06845_at real
@attribute L06895_at real
@attribute L07033_at real
@attribute L07044_at real
@attribute L07077_at real
@attribute L07493_at real
@attribute L07515_at real
@attribute L07540_at real
@attribute L07541_at real
@attribute L07548_at real
@attribute L07590_at real
@attribute L07592_at real
@attribute L07594_at real
@attribute L07597_at real
@attribute L07633_at real
@attribute L07738_at real
@attribute L07758_at real
@attribute L07765_at real
@attribute L07868_at real
@attribute L07949_at real
@attribute L07956_at real
@attribute L08069_at real
@attribute L08177_at real
@attribute L08187_at real
@attribute L08246_at real
@attribute L08424_at real
@attribute L08485_at real
@attribute L08488_at real
@attribute L08666_at real
@attribute L09190_rna1_at real
@attribute L09234_at real
@attribute L09235_at real
@attribute L09260_at real
@attribute L09604_at real
@attribute L09708_at real
@attribute L09717_at real
@attribute L09749_at real
@attribute L09753_at real
@attribute L10035_at real
@attribute L10102_rna1_at real
@attribute L10123_at real
@attribute L10284_at real
@attribute L10343_at real
@attribute L10373_at real
@attribute L10374_at real
@attribute L10378_at real
@attribute L10381_at real
@attribute L10386_at real
@attribute L10403_at real
@attribute L10405_at real
@attribute L10665_at real
@attribute L10678_at real
@attribute L10838_at real
@attribute L10844_at real
@attribute L10910_at real
@attribute L11005_at real
@attribute L11239_at real
@attribute L11285_at real
@attribute L11329_at real
@attribute L11353_at real
@attribute L11369_at real
@attribute L11370_at real
@attribute L11372_at real
@attribute L11373_at real
@attribute L11566_at real
@attribute L11573_at real
@attribute L11669_at real
@attribute L11695_at real
@attribute L11708_at real
@attribute L12168_at real
@attribute L12350_at real
@attribute L12392_at real
@attribute L12468_at real
@attribute L12535_at real
@attribute L12701_cds2_at real
@attribute L12723_at real
@attribute L13042_at real
@attribute L13197_at real
@attribute L13203_at real
@attribute L13210_at real
@attribute L13258_at real
@attribute L13278_at real
@attribute L13286_at real
@attribute L13329_at real
@attribute L13391_at real
@attribute L13434_at real
@attribute L13436_at real
@attribute L13689_at real
@attribute L13698_at real
@attribute L13720_at real
@attribute L13738_at real
@attribute L13761_rna1_at real
@attribute L13800_at real
@attribute L13848_at real
@attribute L13852_at real
@attribute L13923_at real
@attribute L13972_at real
@attribute L13977_at real
@attribute L13994_at real
@attribute L14076_at real
@attribute L14269_at real
@attribute L14542_at real
@attribute L14565_at real
@attribute L14595_at real
@attribute L14754_at real
@attribute L14787_at real
@attribute L14812_at real
@attribute L14813_at real
@attribute L14837_at real
@attribute L14856_at real
@attribute L14922_at real
@attribute L14927_at real
@attribute L15309_at real
@attribute L15344_at real
@attribute L15388_at real
@attribute L15409_at real
@attribute L15440_at real
@attribute L15533_rna1_at real
@attribute L15702_at real
@attribute L16464_at real
@attribute L16782_at real
@attribute L16842_at real
@attribute L16862_at real
@attribute L16895_at real
@attribute L16896_at real
@attribute L16991_at real
@attribute L17128_at real
@attribute L17131_rna1_at real
@attribute L17325_at real
@attribute L17327_at real
@attribute L17328_at real
@attribute L17330_at real
@attribute L18960_at real
@attribute L18972_at real
@attribute L18983_at real
@attribute L19058_at real
@attribute L19063_at real
@attribute L19067_at real
@attribute L19161_at real
@attribute L19183_at real
@attribute L19267_at real
@attribute L19297_at real
@attribute L19314_at real
@attribute L19401_at real
@attribute L19437_at real
@attribute L19527_at real
@attribute L19593_at real
@attribute L19605_at real
@attribute L19686_rna1_at real
@attribute L19711_at real
@attribute L19778_at real
@attribute L19779_at real
@attribute L19783_at real
@attribute L19871_at real
@attribute L19872_at real
@attribute L20010_at real
@attribute L20298_at real
@attribute L20316_at real
@attribute L20320_at real
@attribute L20321_at real
@attribute L20348_at real
@attribute L20591_at real
@attribute L20773_at real
@attribute L20814_at real
@attribute L20815_at real
@attribute L20826_at real
@attribute L20852_at real
@attribute L20859_at real
@attribute L20861_at real
@attribute L20941_at real
@attribute L20971_at real
@attribute L21715_at real
@attribute L21893_at real
@attribute L21934_at real
@attribute L21936_at real
@attribute L21954_at real
@attribute L21993_at real
@attribute L22005_at real
@attribute L22009_at real
@attribute L22075_at real
@attribute L22206_at real
@attribute L22214_at real
@attribute L22342_at real
@attribute L22343_at real
@attribute L22548_at real
@attribute L22650_at real
@attribute L23116_at real
@attribute L23808_at real
@attribute L23852_at real
@attribute L23959_at real
@attribute L24203_at real
@attribute L24470_at real
@attribute L24559_at real
@attribute L24564_at real
@attribute L24783_at real
@attribute L24804_at real
@attribute L25080_at real
@attribute L25081_at real
@attribute L25085_at real
@attribute L25119_at real
@attribute L25270_at real
@attribute L25441_at real
@attribute L25444_at real
@attribute L25798_at real
@attribute L25851_at real
@attribute L25876_at real
@attribute L26081_at real
@attribute L26234_at real
@attribute L26247_at real
@attribute L26336_at real
@attribute L26339_at real
@attribute L26494_at real
@attribute L26953_at real
@attribute L27050_at real
@attribute L27071_at real
@attribute L27080_at real
@attribute L27476_at real
@attribute L27479_at real
@attribute L27560_at real
@attribute L27586_at real
@attribute L27706_at real
@attribute L27841_at real
@attribute L27943_at real
@attribute L28010_at real
@attribute L28175_at real
@attribute L28821_at real
@attribute L28957_at real
@attribute L28997_at real
@attribute L29008_at real
@attribute L29217_at real
@attribute L29218_at real
@attribute L29277_at real
@attribute L29339_at real
@attribute L29376_at real
@attribute L29433_at real
@attribute L31529_at real
@attribute L31573_at real
@attribute L31584_at real
@attribute L31801_at real
@attribute L31860_at real
@attribute L31881_at real
@attribute L32137_at real
@attribute L32140_at real
@attribute L32163_at real
@attribute L32164_at real
@attribute L32179_at real
@attribute L32866_at real
@attribute L32976_at real
@attribute L32977_at real
@attribute L33243_at real
@attribute L33404_at real
@attribute L33477_at real
@attribute L33798_at real
@attribute L33799_at real
@attribute L33801_at real
@attribute L33842_rna1_at real
@attribute L33881_at real
@attribute L34059_at real
@attribute L34060_at real
@attribute L34075_at real
@attribute L34081_at real
@attribute L34155_at real
@attribute L34219_at real
@attribute L34357_at real
@attribute L34409_at real
@attribute L34587_at real
@attribute L34600_at real
@attribute L34657_at real
@attribute L34673_at real
@attribute L34820_at real
@attribute L34838_at real
@attribute L35035_at real
@attribute L35240_at real
@attribute L35251_rna1_at real
@attribute L35269_at real
@attribute L35475_at real
@attribute L35545_at real
@attribute L35546_at real
@attribute L35592_at real
@attribute L35854_at real
@attribute L36033_at real
@attribute L36051_at real
@attribute L36069_at real
@attribute L36151_at real
@attribute L36463_at real
@attribute L36529_at real
@attribute L36531_at real
@attribute L36642_at real
@attribute L36645_at real
@attribute L36720_at real
@attribute L36818_at real
@attribute L36844_at real
@attribute L36847_at real
@attribute L36861_at real
@attribute L36922_at real
@attribute L36983_at real
@attribute L37033_at real
@attribute L37042_at real
@attribute L37043_at real
@attribute L37127_at real
@attribute L37199_at real
@attribute L37347_at real
@attribute L37362_at real
@attribute L37368_at real
@attribute L37378_at real
@attribute L37792_at real
@attribute L37882_at real
@attribute L37936_at real
@attribute L38025_at real
@attribute L38486_at real
@attribute L38487_at real
@attribute L38500_at real
@attribute L38503_at real
@attribute L38517_at real
@attribute L38608_at real
@attribute L38616_at real
@attribute L38696_at real
@attribute L38707_at real
@attribute L38810_at real
@attribute L38820_at real
@attribute L38928_at real
@attribute L38929_at real
@attribute L38932_at real
@attribute L38933_rna1_at real
@attribute L38935_at real
@attribute L38941_at real
@attribute L38951_at real
@attribute L38961_at real
@attribute L38969_at real
@attribute L39009_at real
@attribute L39059_at real
@attribute L39060_at real
@attribute L39061_at real
@attribute L39064_rna1_at real
@attribute L39211_at real
@attribute L39833_at real
@attribute L39874_at real
@attribute L40027_at real
@attribute L40157_at real
@attribute L40357_at real
@attribute L40366_at real
@attribute L40371_at real
@attribute L40377_at real
@attribute L40379_at real
@attribute L40380_at real
@attribute L40387_at real
@attribute L40388_at real
@attribute L40391_at real
@attribute L40392_at real
@attribute L40393_at real
@attribute L40394_at real
@attribute L40395_at real
@attribute L40396_at real
@attribute L40399_at real
@attribute L40400_at real
@attribute L40401_at real
@attribute L40402_at real
@attribute L40403_at real
@attribute L40407_at real
@attribute L40410_at real
@attribute L40411_at real
@attribute L40586_at real
@attribute L40636_at real
@attribute L40904_at real
@attribute L40933_at real
@attribute L40992_at real
@attribute L41066_at real
@attribute L41067_at real
@attribute L41143_at real
@attribute L41147_at real
@attribute L41162_at real
@attribute L41349_at real
@attribute L41351_at real
@attribute L41559_at real
@attribute L41607_at real
@attribute L41668_rna1_at real
@attribute L41680_at real
@attribute L41690_at real
@attribute L41816_at real
@attribute L41870_at real
@attribute L41887_rna1_at real
@attribute L41913_at real
@attribute L41919_rna1_at real
@attribute L41939_at real
@attribute L42025_rna1_at real
@attribute L42176_at real
@attribute L42243_cds1_at real
@attribute L42324_at real
@attribute L42354_at real
@attribute L42373_at real
@attribute L42379_at real
@attribute L42450_at real
@attribute L42451_at real
@attribute L42452_at real
@attribute L42542_at real
@attribute L42563_at real
@attribute L42572_at real
@attribute L42621_at real
@attribute L43338_at real
@attribute L43366_at real
@attribute L43631_at real
@attribute L43821_at real
@attribute L43964_at real
@attribute L47345_at real
@attribute L47726_at real
@attribute L47738_at real
@attribute L48211_at real
@attribute L48513_at real
@attribute L48516_at real
@attribute L48546_at real
@attribute L48692_at real
@attribute L48728_cds1_at real
@attribute L49054_at real
@attribute L49169_at real
@attribute L75847_at real
@attribute L76159_at real
@attribute L76191_at real
@attribute L76200_at real
@attribute L76224_at real
@attribute L76380_at real
@attribute L76465_at real
@attribute L76571_at real
@attribute L76687_at real
@attribute L76702_at real
@attribute L76703_at real
@attribute L76927_rna1_at real
@attribute L76937_rna1_at real
@attribute L77213_at real
@attribute L77559_at real
@attribute L77561_at real
@attribute L77563_at real
@attribute L77566_at real
@attribute L77571_at real
@attribute L77701_at real
@attribute L77730_at real
@attribute L77864_at real
@attribute L77886_at real
@attribute L78132_at real
@attribute L78267_at real
@attribute L78440_at real
@attribute L78833_cds2_at real
@attribute M10014_cds1_at real
@attribute M10050_at real
@attribute M10058_at real
@attribute M10612_at real
@attribute M10901_at real
@attribute M10950_cds2_at real
@attribute M11058_at real
@attribute M11119_at real
@attribute M11147_at real
@attribute M11186_at real
@attribute M11321_at real
@attribute M11353_at real
@attribute M11433_at real
@attribute M11437_cds1_at real
@attribute M11437_cds2_at real
@attribute M11567_rna1_at real
@attribute M11591_at real
@attribute M11717_rna1_at real
@attribute M11718_at real
@attribute M11722_at real
@attribute M11726_at real
@attribute M11749_at real
@attribute M11973_cds1_at real
@attribute M12036_at real
@attribute M12174_at real
@attribute M12529_at real
@attribute M12625_at real
@attribute M12759_at real
@attribute M12886_at real
@attribute M13143_at real
@attribute M13149_at real
@attribute M13194_at real
@attribute M13207_at real
@attribute M13241_at real
@attribute M13450_at real
@attribute M13666_at real
@attribute M13699_at real
@attribute M13755_at real
@attribute M13792_at real
@attribute M13903_at real
@attribute M13934_cds1_at real
@attribute M13934_cds2_at real
@attribute M13955_at real
@attribute M13982_at real
@attribute M14016_at real
@attribute M14058_at real
@attribute M14091_at real
@attribute M14113_at real
@attribute M14123_xpt2_at real
@attribute M14123_xpt3_at real
@attribute M14123_xpt4_at real
@attribute M14158_cds4_at real
@attribute M14159_cds2_at real
@attribute M14200_rna1_at real
@attribute M14218_at real
@attribute M14219_at real
@attribute M14338_at real
@attribute M14539_at real
@attribute M14565_at real
@attribute M14636_at real
@attribute M14648_at real
@attribute M14660_at real
@attribute M14676_at real
@attribute M14764_at real
@attribute M14949_at real
@attribute M15059_at real
@attribute M15182_at real
@attribute M15205_at real
@attribute M15353_at real
@attribute M15517_cds5_at real
@attribute M15656_at real
@attribute M15661_at real
@attribute M15780_at real
@attribute M15796_at real
@attribute M15841_at real
@attribute M15856_at real
@attribute M15881_at real
@attribute M15958_at real
@attribute M15990_at real
@attribute M16038_at real
@attribute M16279_at real
@attribute M16282_at real
@attribute M16404_at real
@attribute M16405_at real
@attribute M16424_at real
@attribute M16441_cds1_at real
@attribute M16447_at real
@attribute M16505_at real
@attribute M16801_at real
@attribute M16937_at real
@attribute M16961_at real
@attribute M16967_at real
@attribute M16973_at real
@attribute M17219_at real
@attribute M17262_at real
@attribute M17316_at real
@attribute M17466_at real
@attribute M17733_at real
@attribute M17754_at real
@attribute M17885_at real
@attribute M17886_at real
@attribute M18000_at real
@attribute M18079_at real
@attribute M18185_at real
@attribute M18533_at real
@attribute M18728_at real
@attribute M18731_at real
@attribute M18737_rna1_at real
@attribute M19159_at real
@attribute M19283_at real
@attribute M19301_at real
@attribute M19481_at real
@attribute M19483_at real
@attribute M19507_at real
@attribute M19645_at real
@attribute M19684_at real
@attribute M19720_rna1_at real
@attribute M19720_rna2_at real
@attribute M19722_at real
@attribute M19961_at real
@attribute M19989_cds1_at real
@attribute M19989_cds2_at real
@attribute M20137_at real
@attribute M20218_at real
@attribute M20471_at real
@attribute M20530_at real
@attribute M20543_at real
@attribute M20681_at real
@attribute M20777_at real
@attribute M20786_at real
@attribute M20902_at real
@attribute M20919_at real
@attribute M21005_at real
@attribute M21056_at real
@attribute M21121_at real
@attribute M21154_at real
@attribute M21186_at real
@attribute M21188_at real
@attribute M21259_at real
@attribute M21389_at real
@attribute M21494_at real
@attribute M21551_rna1_at real
@attribute M21574_at real
@attribute M21624_at real
@attribute M21812_at real
@attribute M21904_at real
@attribute M21934_at real
@attribute M21984_at real
@attribute M21985_at real
@attribute M22005_at real
@attribute M22092_at real
@attribute M22324_at real
@attribute M22382_at real
@attribute M22430_at real
@attribute M22489_at real
@attribute M22490_at real
@attribute M22538_at real
@attribute M22632_at real
@attribute M22638_at real
@attribute M22760_at real
@attribute M22877_at real
@attribute M22898_at real
@attribute M22919_rna2_at real
@attribute M22960_at real
@attribute M22976_at real
@attribute M22995_at real
@attribute M23114_at real
@attribute M23161_at real
@attribute M23197_at real
@attribute M23254_at real
@attribute M23294_at real
@attribute M23379_at real
@attribute M23533_at real
@attribute M23613_at real
@attribute M23668_at real
@attribute M24194_at real
@attribute M24248_at real
@attribute M24351_cds2_at real
@attribute M24364_at real
@attribute M24398_at real
@attribute M24400_at real
@attribute M24439_at real
@attribute M24461_at real
@attribute M24470_at real
@attribute M24594_at real
@attribute M24899_at real
@attribute M24902_at real
@attribute M25077_at real
@attribute M25164_at real
@attribute M25269_at real
@attribute M25280_at real
@attribute M25322_at real
@attribute M25393_at real
@attribute M25629_at real
@attribute M25753_at real
@attribute M25756_at real
@attribute M25809_at real
@attribute M25897_at real
@attribute M26061_at real
@attribute M26062_at real
@attribute M26167_rna1_at real
@attribute M26576_cds2_at real
@attribute M26602_at real
@attribute M26679_at real
@attribute M26682_at real
@attribute M26683_at real
@attribute M26880_at real
@attribute M27160_at real
@attribute M27161_at real
@attribute M27281_at real
@attribute M27288_at real
@attribute M27492_at real
@attribute M27543_at real
@attribute M27819_at real
@attribute M27826_at real
@attribute M27878_at real
@attribute M27891_at real
@attribute M28209_at real
@attribute M28210_at real
@attribute M28211_at real
@attribute M28212_at real
@attribute M28214_at real
@attribute M28215_at real
@attribute M28219_at real
@attribute M28249_at real
@attribute M28713_at real
@attribute M28825_at real
@attribute M28826_at real
@attribute M28827_at real
@attribute M28879_at real
@attribute M28983_at real
@attribute M29064_at real
@attribute M29194_at real
@attribute M29204_at real
@attribute M29273_at real
@attribute M29458_at real
@attribute M29474_at real
@attribute M29536_at real
@attribute M29540_at real
@attribute M29550_at real
@attribute M29551_at real
@attribute M29580_at real
@attribute M29581_at real
@attribute M29696_at real
@attribute M29877_at real
@attribute M29927_at real
@attribute M29960_at real
@attribute M29971_at real
@attribute M30135_at real
@attribute M30185_at real
@attribute M30269_at real
@attribute M30496_at real
@attribute M30773_at real
@attribute M30818_at real
@attribute M30894_at real
@attribute M30938_at real
@attribute M31013_at real
@attribute M31153_at real
@attribute M31158_at real
@attribute M31165_at real
@attribute M31166_at real
@attribute M31210_at real
@attribute M31303_rna1_at real
@attribute M31328_at real
@attribute M31520_at real
@attribute M31525_at real
@attribute M31606_at real
@attribute M31627_at real
@attribute M31642_at real
@attribute M31651_at real
@attribute M31659_at real
@attribute M31661_at real
@attribute M31682_at real
@attribute M31899_at real
@attribute M31951_at real
@attribute M31994_at real
@attribute M32011_at real
@attribute M32053_at real
@attribute M32313_at real
@attribute M32315_at real
@attribute M32334_at real
@attribute M32373_at real
@attribute M32402_at real
@attribute M32405_at real
@attribute M32598_at real
@attribute M32639_at real
@attribute M32886_at real
@attribute M33195_at real
@attribute M33308_at real
@attribute M33336_at real
@attribute M33374_at real
@attribute M33478_at real
@attribute M33518_at real
@attribute M33521_at real
@attribute M33552_at real
@attribute M33653_at real
@attribute M33680_at real
@attribute M33764_at real
@attribute M33882_at real
@attribute M33987_at real
@attribute M34041_at real
@attribute M34057_at real
@attribute M34065_at real
@attribute M34079_at real
@attribute M34175_at real
@attribute M34181_at real
@attribute M34182_at real
@attribute M34192_at real
@attribute M34309_at real
@attribute M34344_at real
@attribute M34423_at real
@attribute M34455_at real
@attribute M34539_at real
@attribute M34667_at real
@attribute M34668_at real
@attribute M34677_at real
@attribute M35128_at real
@attribute M35198_at real
@attribute M35252_at real
@attribute M35296_at real
@attribute M35416_at real
@attribute M35531_at real
@attribute M35878_at real
@attribute M36067_at real
@attribute M36089_at real
@attribute M36200_at real
@attribute M36205_at real
@attribute M36341_at real
@attribute M36803_at real
@attribute M37033_at real
@attribute M37104_at real
@attribute M37190_at real
@attribute M37197_at real
@attribute M37245_at real
@attribute M37400_at real
@attribute M37435_at real
@attribute M37583_at real
@attribute M37721_at real
@attribute M37763_at real
@attribute M37766_at real
@attribute M37815_cds1_at real
@attribute M37825_at real
@attribute M37984_rna1_at real
@attribute M38591_at real
@attribute M38690_at real
@attribute M54927_at real
@attribute M54951_at real
@attribute M54968_at real
@attribute M54992_at real
@attribute M54995_at real
@attribute M55040_at real
@attribute M55047_at real
@attribute M55067_at real
@attribute M55131_at real
@attribute M55150_at real
@attribute M55153_at real
@attribute M55172_at real
@attribute M55210_at real
@attribute M55265_at real
@attribute M55267_at real
@attribute M55268_at real
@attribute M55284_at real
@attribute M55420_at real
@attribute M55531_at real
@attribute M55542_at real
@attribute M55543_at real
@attribute M55593_at real
@attribute M55621_at real
@attribute M55671_at real
@attribute M55905_at real
@attribute M57230_at real
@attribute M57293_at real
@attribute M57399_at real
@attribute M57471_at real
@attribute M57506_rna1_at real
@attribute M57567_at real
@attribute M57609_at real
@attribute M57710_at real
@attribute M57730_at real
@attribute M57732_at real
@attribute M57763_at real
@attribute M57892_at real
@attribute M58028_at real
@attribute M58285_at real
@attribute M58297_at real
@attribute M58378_cds1_at real
@attribute M58459_at real
@attribute M58583_at real
@attribute M58597_at real
@attribute M58600_rna1_at real
@attribute M58603_at real
@attribute M59371_at real
@attribute M59465_at real
@attribute M59488_at real
@attribute M59499_at real
@attribute M59807_at real
@attribute M59815_at real
@attribute M59820_at real
@attribute M59829_at real
@attribute M59830_at real
@attribute M59911_at real
@attribute M59916_at real
@attribute M59941_at real
@attribute M59964_at real
@attribute M59979_at real
@attribute M60047_at real
@attribute M60052_at real
@attribute M60091_at real
@attribute M60092_at real
@attribute M60094_rna1_at real
@attribute M60165_cds1_at real
@attribute M60278_at real
@attribute M60298_at real
@attribute M60299_at real
@attribute M60314_at real
@attribute M60315_at real
@attribute M60331_at real
@attribute M60459_at real
@attribute M60527_at real
@attribute M60556_rna2_at real
@attribute M60626_at real
@attribute M60721_at real
@attribute M60724_at real
@attribute M60748_at real
@attribute M60749_at real
@attribute M60752_at real
@attribute M60830_at real
@attribute M60854_at real
@attribute M60858_rna1_at real
@attribute M60922_at real
@attribute M61156_at real
@attribute M61176_at real
@attribute M61199_at real
@attribute M61733_at real
@attribute M61764_at real
@attribute M61906_at real
@attribute M61916_at real
@attribute M62302_at real
@attribute M62324_at real
@attribute M62397_at real
@attribute M62400_at real
@attribute M62402_at real
@attribute M62424_at real
@attribute M62486_at real
@attribute M62505_at real
@attribute M62762_at real
@attribute M62783_at real
@attribute M62800_at real
@attribute M62810_at real
@attribute M62831_at real
@attribute M62840_at real
@attribute M62843_at real
@attribute M62958_at real
@attribute M62982_at real
@attribute M62994_at real
@attribute M63138_at real
@attribute M63154_at real
@attribute M63167_at real
@attribute M63175_at real
@attribute M63180_at real
@attribute M63256_at real
@attribute M63262_at real
@attribute M63379_at real
@attribute M63391_rna1_at real
@attribute M63483_at real
@attribute M63488_at real
@attribute M63573_at real
@attribute M63582_at real
@attribute M63589_at real
@attribute M63603_at real
@attribute M63623_at real
@attribute M63835_at real
@attribute M63896_at real
@attribute M63904_at real
@attribute M63928_at real
@attribute M63959_at real
@attribute M63962_rna1_at real
@attribute M63967_at real
@attribute M64082_at real
@attribute M64098_at real
@attribute M64099_at real
@attribute M64108_at real
@attribute M64174_at real
@attribute M64347_at real
@attribute M64358_at real
@attribute M64497_at real
@attribute M64554_rna1_at real
@attribute M64571_at real
@attribute M64572_at real
@attribute M64590_at real
@attribute M64595_at real
@attribute M64673_at real
@attribute M64676_at real
@attribute M64716_at real
@attribute M64788_at real
@attribute M64925_at real
@attribute M64929_at real
@attribute M64930_at real
@attribute M64934_at real
@attribute M64936_at real
@attribute M64992_at real
@attribute M65066_at real
@attribute M65085_at real
@attribute M65131_rna1_at real
@attribute M65199_at real
@attribute M65217_at real
@attribute M65254_at real
@attribute M65290_at real
@attribute M65291_at real
@attribute M67439_at real
@attribute M68516_rna1_at real
@attribute M68520_at real
@attribute M68840_at real
@attribute M68864_at real
@attribute M68874_at real
@attribute M68891_at real
@attribute M68895_rna1_at real
@attribute M68941_at real
@attribute M69023_at real
@attribute M69039_at real
@attribute M69043_at real
@attribute M69066_at real
@attribute M69177_at real
@attribute M69225_at real
@attribute M69238_at real
@attribute M73047_at real
@attribute M73077_at real
@attribute M73481_at real
@attribute M73482_at real
@attribute M73489_at real
@attribute M73547_at real
@attribute M73720_at real
@attribute M73780_at real
@attribute M74002_at real
@attribute M74047_at real
@attribute M74089_at real
@attribute M74091_at real
@attribute M74093_at real
@attribute M74096_at real
@attribute M74099_at real
@attribute M74161_at real
@attribute M74290_at real
@attribute M74297_at real
@attribute M74447_at real
@attribute M74491_at real
@attribute M74524_at real
@attribute M74525_at real
@attribute M74542_at real
@attribute M74558_at real
@attribute M74719_at real
@attribute M74826_at real
@attribute M75099_at real
@attribute M75106_at real
@attribute M75110_at real
@attribute M75126_at real
@attribute M76180_at real
@attribute M76231_at real
@attribute M76378_at real
@attribute M76424_at real
@attribute M76446_at real
@attribute M76482_at real
@attribute M76558_at real
@attribute M76559_at real
@attribute M76665_at real
@attribute M76766_at real
@attribute M77016_at real
@attribute M77140_at real
@attribute M77142_at real
@attribute M77232_rna1_at real
@attribute M77235_at real
@attribute M77349_at real
@attribute M77698_at real
@attribute M77810_at real
@attribute M77836_at real
@attribute M79462_at real
@attribute M80244_at real
@attribute M80254_at real
@attribute M80333_at real
@attribute M80335_at real
@attribute M80359_at real
@attribute M80478_at real
@attribute M80482_at real
@attribute M80563_at real
@attribute M80629_at real
@attribute M80647_at real
@attribute M80783_at real
@attribute M80899_at real
@attribute M81057_at real
@attribute M81118_at real
@attribute M81379_at real
@attribute M81601_at real
@attribute M81637_at real
@attribute M81750_at real
@attribute M81757_at real
@attribute M81758_at real
@attribute M81780_cds3_at real
@attribute M81780_cds4_at real
@attribute M81780_cds5_at real
@attribute M81829_at real
@attribute M81830_at real
@attribute M81882_at real
@attribute M81933_at real
@attribute M82809_at real
@attribute M82882_at real
@attribute M82919_at real
@attribute M82962_at real
@attribute M83088_at real
@attribute M83181_at real
@attribute M83186_at real
@attribute M83221_at real
@attribute M83233_at real
@attribute M83308_at real
@attribute M83363_at real
@attribute M83554_at real
@attribute M83651_at real
@attribute M83738_at real
@attribute M83751_at real
@attribute M83772_at real
@attribute M83822_at real
@attribute M83941_at real
@attribute M84332_at real
@attribute M84349_at real
@attribute M84526_at real
@attribute M84605_at real
@attribute M84711_at real
@attribute M84739_at real
@attribute M85085_at real
@attribute M85164_at real
@attribute M85165_at real
@attribute M85169_at real
@attribute M85217_at real
@attribute M85220_at real
@attribute M85247_at real
@attribute M85276_at real
@attribute M86400_at real
@attribute M86406_at real
@attribute M86407_at real
@attribute M86528_at real
@attribute M86546_at real
@attribute M86667_at real
@attribute M86699_at real
@attribute M86707_at real
@attribute M86737_at real
@attribute M86752_at real
@attribute M86808_at real
@attribute M86826_at real
@attribute M86849_at real
@attribute M86852_at real
@attribute M86868_at real
@attribute M86917_at real
@attribute M86934_at real
@attribute M87284_at real
@attribute M87338_at real
@attribute M87339_at real
@attribute M87434_at real
@attribute M87499_at real
@attribute M87503_at real
@attribute M87860_at real
@attribute M88108_at real
@attribute M88163_at real
@attribute M88279_at real
@attribute M88282_at real
@attribute M88338_at real
@attribute M88458_at real
@attribute M88468_at real
@attribute M88579_at real
@attribute M89473_at real
@attribute M89796_rna1_at real
@attribute M89955_at real
@attribute M89957_at real
@attribute M90299_at real
@attribute M90359_at real
@attribute M90366_at real
@attribute M90516_at real
@attribute M90656_at real
@attribute M90657_at real
@attribute M90696_at real
@attribute M90820_at real
@attribute M91029_cds2_at real
@attribute M91036_rna1_at real
@attribute M91083_at real
@attribute M91196_at real
@attribute M91432_at real
@attribute M91438_at real
@attribute M91467_at real
@attribute M91585_at real
@attribute M91592_at real
@attribute M91670_at real
@attribute M92287_at real
@attribute M92303_at real
@attribute M92357_at real
@attribute M92424_at real
@attribute M92432_at real
@attribute M92439_at real
@attribute M92449_at real
@attribute M92934_at real
@attribute M93036_at real
@attribute M93056_at real
@attribute M93107_at real
@attribute M93119_at real
@attribute M93221_at real
@attribute M93283_at real
@attribute M93284_at real
@attribute M93405_at real
@attribute M93415_at real
@attribute M93425_at real
@attribute M93426_at real
@attribute M93650_at real
@attribute M93718_at real
@attribute M94065_at real
@attribute M94077_at real
@attribute M94151_at real
@attribute M94167_at real
@attribute M94250_at real
@attribute M94345_at real
@attribute M94362_at real
@attribute M94547_at real
@attribute M94556_at real
@attribute M94630_at real
@attribute M94633_at real
@attribute M94856_at real
@attribute M94893_at real
@attribute M95167_at real
@attribute M95178_at real
@attribute M95549_at real
@attribute M95610_at real
@attribute M95623_cds1_at real
@attribute M95627_at real
@attribute M95678_at real
@attribute M95712_at real
@attribute M95724_at real
@attribute M95767_at real
@attribute M95787_at real
@attribute M95809_at real
@attribute M95925_at real
@attribute M95929_at real
@attribute M96326_rna1_at real
@attribute M96684_at real
@attribute M96739_at real
@attribute M96740_at real
@attribute M96759_rna1_at real
@attribute M96789_at real
@attribute M96803_at real
@attribute M96859_at real
@attribute M96944_at real
@attribute M96980_at real
@attribute M96982_at real
@attribute M97287_at real
@attribute M97388_at real
@attribute M97496_at real
@attribute M97639_at real
@attribute M97675_at real
@attribute M97815_at real
@attribute M97856_at real
@attribute M97925_rna1_at real
@attribute M97936_at real
@attribute M98045_at real
@attribute M98343_at real
@attribute M98447_rna1_at real
@attribute M98528_at real
@attribute M98539_at real
@attribute M98776_rna1_at real
@attribute M98833_at real
@attribute M99063_at real
@attribute M99487_at real
@attribute M99564_at real
@attribute M99701_at real
@attribute S34389_at real
@attribute S39329_at real
@attribute S42303_at real
@attribute S42457_at real
@attribute S43646_at real
@attribute S45630_at real
@attribute S46622_at real
@attribute S48983_at real
@attribute S50223_at real
@attribute S53911_at real
@attribute S55606_at real
@attribute S57235_at real
@attribute S57887_at real
@attribute S58544_at real
@attribute S58733_at real
@attribute S59049_at real
@attribute S59184_at real
@attribute S61953_at real
@attribute S62539_at real
@attribute S63912_at real
@attribute S65583_rna1_at real
@attribute S65738_at real
@attribute S66431_at real
@attribute S66793_at real
@attribute S67070_at real
@attribute S67156_at real
@attribute S67325_at real
@attribute S67798_at real
@attribute S67970_at real
@attribute S68616_at real
@attribute S69115_at real
@attribute S69189_at real
@attribute S69232_at real
@attribute S69790_at real
@attribute S69965_at real
@attribute S70004_at real
@attribute S70348_at real
@attribute S70585_rna1_at real
@attribute S70609_at real
@attribute S71018_at real
@attribute S71129_at real
@attribute S71824_at real
@attribute S72008_at real
@attribute S72370_at real
@attribute S72487_at real
@attribute S72869_at real
@attribute S72904_at real
@attribute S73149_at real
@attribute S73205_at real
@attribute S73591_at real
@attribute S73813_at real
@attribute S74017_at real
@attribute S74221_at real
@attribute S74445_at real
@attribute S74683_at real
@attribute S74728_at real
@attribute S75168_rna1_at real
@attribute S75174_at real
@attribute S75295_at real
@attribute S75313_at real
@attribute S75463_at real
@attribute S75989_at real
@attribute S76067_at real
@attribute S76475_at real
@attribute S76617_at real
@attribute S76965_at real
@attribute S76992_at real
@attribute S77094_at real
@attribute S77356_at real
@attribute S77361_at real
@attribute S77393_at real
@attribute S77415_at real
@attribute S77575_at real
@attribute S77576_at real
@attribute S77583_at real
@attribute S77763_at real
@attribute S77812_at real
@attribute S78085_at real
@attribute S78187_at real
@attribute S78203_at real
@attribute S78296_at real
@attribute S78432_xpt1_at real
@attribute S78569_at real
@attribute S78653_at real
@attribute S78723_rna2_at real
@attribute S79048_at real
@attribute S79267_at real
@attribute S79281_at real
@attribute S79522_at real
@attribute S79639_at real
@attribute S79781_at real
@attribute S79854_at real
@attribute S80050_at real
@attribute S80335_at real
@attribute S80343_at real
@attribute S80562_at real
@attribute S81003_at real
@attribute S81083_cds1_at real
@attribute S81221_at real
@attribute S81294_at real
@attribute S81419_at real
@attribute S81439_at real
@attribute S81578_at real
@attribute S81893_at real
@attribute S81914_at real
@attribute S81916_at real
@attribute S81944_at real
@attribute S81957_at real
@attribute S82024_at real
@attribute S82075_at real
@attribute S82185_at real
@attribute S82198_at real
@attribute S82240_at real
@attribute S82470_at real
@attribute S82472_at real
@attribute S82592_at real
@attribute S83198_at real
@attribute S83249_at real
@attribute S83308_at real
@attribute S83364_at real
@attribute S83365_at real
@attribute S83366_cds1_at real
@attribute S83366_cds3_at real
@attribute S83549_at real
@attribute S85655_at real
@attribute S85963_at real
@attribute S87759_at real
@attribute S90469_at real
@attribute S94421_at real
@attribute S95936_at real
@attribute U00115_at real
@attribute U00238_rna1_at real
@attribute U00672_at real
@attribute U00921_at real
@attribute U00930_at real
@attribute U00943_at real
@attribute U00944_at real
@attribute U00946_at real
@attribute U00951_at real
@attribute U00952_at real
@attribute U00954_at real
@attribute U00957_at real
@attribute U00968_at real
@attribute U01038_at real
@attribute U01062_at real
@attribute U01102_at real
@attribute U01120_at real
@attribute U01147_at real
@attribute U01157_at real
@attribute U01160_at real
@attribute U01212_at real
@attribute U01317_cds1_at real
@attribute U01317_cds6_at real
@attribute U01824_at real
@attribute U01833_at real
@attribute U01877_at real
@attribute U01922_at real
@attribute U01923_at real
@attribute U02019_at real
@attribute U02020_at real
@attribute U02031_at real
@attribute U02081_at real
@attribute U02082_at real
@attribute U02310_at real
@attribute U02493_at real
@attribute U02556_at real
@attribute U02570_at real
@attribute U02609_at real
@attribute U02619_at real
@attribute U02632_at real
@attribute U02680_at real
@attribute U02687_at real
@attribute U03056_at real
@attribute U03057_at real
@attribute U03090_at real
@attribute U03100_at real
@attribute U03105_at real
@attribute U03187_at real
@attribute U03270_at real
@attribute U03272_at real
@attribute U03274_at real
@attribute U03398_at real
@attribute U03399_at real
@attribute U03486_at real
@attribute U03634_at real
@attribute U03642_at real
@attribute U03644_at real
@attribute U03688_at real
@attribute U03851_at real
@attribute U03877_at real
@attribute U03886_at real
@attribute U03891_at real
@attribute U03905_at real
@attribute U03911_at real
@attribute U04209_at real
@attribute U04270_at real
@attribute U04313_at real
@attribute U04325_cds3_at real
@attribute U04343_at real
@attribute U04520_at real
@attribute U04735_at real
@attribute U04810_at real
@attribute U04811_at real
@attribute U04840_at real
@attribute U04847_at real
@attribute U04898_at real
@attribute U05040_at real
@attribute U05227_at real
@attribute U05237_at real
@attribute U05259_rna1_at real
@attribute U05291_at real
@attribute U05321_at real
@attribute U05340_at real
@attribute U05589_at real
@attribute U05659_at real
@attribute U05875_at real
@attribute U06088_at real
@attribute U06233_at real
@attribute U06452_at real
@attribute U06454_at real
@attribute U06631_at real
@attribute U06632_at real
@attribute U06681_at real
@attribute U06698_at real
@attribute U06863_at real
@attribute U07000_cds4_at real
@attribute U07132_at real
@attribute U07151_at real
@attribute U07158_at real
@attribute U07223_at real
@attribute U07225_at real
@attribute U07231_at real
@attribute U07349_at real
@attribute U07358_at real
@attribute U07418_at real
@attribute U07424_at real
@attribute U07550_at real
@attribute U07559_at real
@attribute U07563_cds1_at real
@attribute U07620_at real
@attribute U07664_at real
@attribute U07681_at real
@attribute U07695_at real
@attribute U07794_cds2_at real
@attribute U07802_at real
@attribute U07807_at real
@attribute U07856_at real
@attribute U07857_at real
@attribute U07882_at real
@attribute U07919_at real
@attribute U08015_at real
@attribute U08023_at real
@attribute U08049_at real
@attribute U08096_at real
@attribute U08198_rna1_at real
@attribute U08316_at real
@attribute U08336_at real
@attribute U08377_at real
@attribute U08438_at real
@attribute U08471_at real
@attribute U08815_at real
@attribute U08989_at real
@attribute U08998_at real
@attribute U09002_at real
@attribute U09117_at real
@attribute U09196_at real
@attribute U09210_at real
@attribute U09278_at real
@attribute U09284_at real
@attribute U09303_at real
@attribute U09366_at real
@attribute U09367_at real
@attribute U09368_at real
@attribute U09410_at real
@attribute U09411_at real
@attribute U09412_at real
@attribute U09413_at real
@attribute U09414_at real
@attribute U09477_at real
@attribute U09550_at real
@attribute U09564_at real
@attribute U09578_at real
@attribute U09579_at real
@attribute U09584_at real
@attribute U09607_at real
@attribute U09646_at real
@attribute U09759_at real
@attribute U09770_at real
@attribute U09813_at real
@attribute U09825_at real
@attribute U09848_at real
@attribute U09850_at real
@attribute U09860_at real
@attribute U09877_at real
@attribute U09953_at real
@attribute U10117_at real
@attribute U10323_at real
@attribute U10324_at real
@attribute U10362_at real
@attribute U10439_at real
@attribute U10485_at real
@attribute U10492_at real
@attribute U10550_at real
@attribute U10685_at real
@attribute U10686_at real
@attribute U10693_at real
@attribute U10868_at real
@attribute U10991_at real
@attribute U11036_at real
@attribute U11037_at real
@attribute U11090_at real
@attribute U11292_at real
@attribute U11313_at real
@attribute U11690_at real
@attribute U11701_at real
@attribute U11732_at real
@attribute U11791_at real
@attribute U11861_at real
@attribute U11870_rna1_at real
@attribute U11872_at real
@attribute U11877_at real
@attribute U11878_at real
@attribute U12139_at real
@attribute U12255_at real
@attribute U12404_at real
@attribute U12465_at real
@attribute U12471_cds1_at real
@attribute U12535_at real
@attribute U12595_at real
@attribute U12622_at real
@attribute U12775_at real
@attribute U12778_at real
@attribute U12779_at real
@attribute U12897_at real
@attribute U12978_at real
@attribute U13044_at real
@attribute U13045_at real
@attribute U13061_rna1_at real
@attribute U13219_at real
@attribute U13220_at real
@attribute U13369_at real
@attribute U13395_at real
@attribute U13616_at real
@attribute U13666_at real
@attribute U13680_at real
@attribute U13695_at real
@attribute U13706_at real
@attribute U13737_at real
@attribute U13896_at real
@attribute U13948_at real
@attribute U13991_at real
@attribute U14193_at real
@attribute U14383_at real
@attribute U14391_at real
@attribute U14407_at real
@attribute U14417_at real
@attribute U14518_at real
@attribute U14528_at real
@attribute U14550_at real
@attribute U14575_at real
@attribute U14588_at real
@attribute U14603_at real
@attribute U14747_at real
@attribute U14910_at real
@attribute U14968_at real
@attribute U14969_at real
@attribute U14970_at real
@attribute U14971_at real
@attribute U14972_at real
@attribute U14973_at real
@attribute U15008_at real
@attribute U15009_at real
@attribute U15085_at real
@attribute U15128_at real
@attribute U15131_at real
@attribute U15172_at real
@attribute U15173_at real
@attribute U15174_at real
@attribute U15177_at real
@attribute U15197_at real
@attribute U15306_at real
@attribute U15422_cds2_at real
@attribute U15460_at real
@attribute U15552_at real
@attribute U15555_at real
@attribute U15590_at real
@attribute U15655_at real
@attribute U15782_at real
@attribute U15932_at real
@attribute U16031_at real
@attribute U16126_at real
@attribute U16127_at real
@attribute U16129_at real
@attribute U16258_at real
@attribute U16261_at real
@attribute U16282_at real
@attribute U16296_at real
@attribute U16306_at real
@attribute U16660_at real
@attribute U16861_at real
@attribute U16954_at real
@attribute U16997_at real
@attribute U17032_at real
@attribute U17033_at real
@attribute U17034_at real
@attribute U17077_at real
@attribute U17163_at real
@attribute U17195_at real
@attribute U17280_at real
@attribute U17327_at real
@attribute U17418_at real
@attribute U17566_at real
@attribute U17579_rna1_at real
@attribute U17714_at real
@attribute U17760_rna1_at real
@attribute U17886_at real
@attribute U17894_at real
@attribute U17977_at real
@attribute U17989_at real
@attribute U18004_at real
@attribute U18009_at real
@attribute U18018_at real
@attribute U18062_at real
@attribute U18235_at real
@attribute U18237_at real
@attribute U18242_at real
@attribute U18244_at real
@attribute U18271_cds1_at real
@attribute U18288_at real
@attribute U18291_at real
@attribute U18300_at real
@attribute U18321_at real
@attribute U18467_at real
@attribute U18543_at real
@attribute U18548_at real
@attribute U18549_at real
@attribute U18671_rna1_at real
@attribute U18914_at real
@attribute U18919_at real
@attribute U18932_at real
@attribute U18937_at real
@attribute U18985_at real
@attribute U18991_at real
@attribute U19107_rna1_at real
@attribute U19142_at real
@attribute U19180_at real
@attribute U19261_at real
@attribute U19345_at real
@attribute U19487_at real
@attribute U19517_at real
@attribute U19523_at real
@attribute U19718_at real
@attribute U19796_at real
@attribute U19878_at real
@attribute U19906_at real
@attribute U19948_at real
@attribute U19977_at real
@attribute U20158_at real
@attribute U20230_at real
@attribute U20240_at real
@attribute U20285_at real
@attribute U20325_at real
@attribute U20350_at real
@attribute U20362_at real
@attribute U20391_rna6_at real
@attribute U20428_at real
@attribute U20530_at real
@attribute U20582_at real
@attribute U20647_at real
@attribute U20648_at real
@attribute U20657_at real
@attribute U20758_rna1_at real
@attribute U20860_at real
@attribute U20908_at real
@attribute U20979_at real
@attribute U20980_at real
@attribute U20998_at real
@attribute U21049_at real
@attribute U21051_rna1_at real
@attribute U21090_at real
@attribute U21128_at real
@attribute U21551_at real
@attribute U21858_at real
@attribute U21931_at real
@attribute U21936_at real
@attribute U21943_at real
@attribute U22055_at real
@attribute U22233_at real
@attribute U22377_at real
@attribute U22398_at real
@attribute U22526_at real
@attribute U22662_at real
@attribute U22897_at real
@attribute U22963_at real
@attribute U23028_at real
@attribute U23070_at real
@attribute U23143_at real
@attribute U23752_at real
@attribute U23803_at real
@attribute U23942_at real
@attribute U23946_at real
@attribute U24105_at real
@attribute U24152_at real
@attribute U24166_at real
@attribute U24169_at real
@attribute U24186_at real
@attribute U24266_at real
@attribute U24576_at real
@attribute U24577_at real
@attribute U24704_at real
@attribute U25029_at real
@attribute U25041_at real
@attribute U25128_at real
@attribute U25138_at real
@attribute U25165_at real
@attribute U25182_at real
@attribute U25265_at real
@attribute U25433_at real
@attribute U25435_at real
@attribute U25750_at real
@attribute U25789_at real
@attribute U25801_at real
@attribute U25826_at real
@attribute U25849_at real
@attribute U25956_at real
@attribute U25997_at real
@attribute U26032_at real
@attribute U26174_at real
@attribute U26398_at real
@attribute U26403_at real
@attribute U26591_at real
@attribute U26648_at real
@attribute U26710_at real
@attribute U26712_at real
@attribute U26726_at real
@attribute U26727_at real
@attribute U26914_at real
@attribute U27109_at real
@attribute U27185_at real
@attribute U27193_at real
@attribute U27330_at real
@attribute U27459_at real
@attribute U27655_at real
@attribute U27699_at real
@attribute U27768_at real
@attribute U27831_at real
@attribute U28042_at real
@attribute U28043_at real
@attribute U28131_at real
@attribute U28150_at real
@attribute U28249_at real
@attribute U28251_cds2_at real
@attribute U28281_at real
@attribute U28368_at real
@attribute U28369_at real
@attribute U28386_at real
@attribute U28413_at real
@attribute U28686_at real
@attribute U28687_at real
@attribute U28727_at real
@attribute U28811_at real
@attribute U28831_at real
@attribute U28833_at real
@attribute U28963_at real
@attribute U29091_at real
@attribute U29171_at real
@attribute U29195_at real
@attribute U29343_at real
@attribute U29589_at real
@attribute U29607_at real
@attribute U29615_at real
@attribute U29656_at real
@attribute U29680_at real
@attribute U29700_at real
@attribute U29725_at real
@attribute U29953_rna1_at real
@attribute U30185_at real
@attribute U30245_at real
@attribute U30246_at real
@attribute U30255_at real
@attribute U30313_at real
@attribute U30521_at real
@attribute U30610_at real
@attribute U30825_at real
@attribute U30828_at real
@attribute U30872_at real
@attribute U30888_at real
@attribute U30894_at real
@attribute U30930_at real
@attribute U30998_at real
@attribute U30999_at real
@attribute U31099_at real
@attribute U31116_at real
@attribute U31120_rna1_at real
@attribute U31176_at real
@attribute U31201_cds1_at real
@attribute U31248_at real
@attribute U31342_at real
@attribute U31382_at real
@attribute U31383_at real
@attribute U31384_at real
@attribute U31449_at real
@attribute U31501_at real
@attribute U31628_at real
@attribute U31799_at real
@attribute U31814_at real
@attribute U31875_at real
@attribute U31930_at real
@attribute U31986_at real
@attribute U32114_at real
@attribute U32315_at real
@attribute U32324_at real
@attribute U32331_at real
@attribute U32376_at real
@attribute U32439_at real
@attribute U32519_at real
@attribute U32576_rna1_at real
@attribute U32581_at real
@attribute U32645_at real
@attribute U32659_at real
@attribute U32680_at real
@attribute U32849_at real
@attribute U32907_at real
@attribute U32944_at real
@attribute U32989_at real
@attribute U33017_at real
@attribute U33053_at real
@attribute U33054_at real
@attribute U33147_at real
@attribute U33267_at real
@attribute U33286_at real
@attribute U33317_rna1_at real
@attribute U33429_at real
@attribute U33447_at real
@attribute U33761_at real
@attribute U33818_at real
@attribute U33821_at real
@attribute U33822_at real
@attribute U33837_at real
@attribute U33839_at real
@attribute U33849_at real
@attribute U33920_at real
@attribute U33921_at real
@attribute U34038_at real
@attribute U34044_at real
@attribute U34252_at real
@attribute U34343_at real
@attribute U34360_at real
@attribute U34605_at real
@attribute U34683_at real
@attribute U34844_at real
@attribute U34877_at real
@attribute U34879_rna1_at real
@attribute U34880_at real
@attribute U34962_at real
@attribute U34976_at real
@attribute U35048_at real
@attribute U35100_at real
@attribute U35113_at real
@attribute U35139_at real
@attribute U35246_at real
@attribute U35340_at real
@attribute U35407_at real
@attribute U35451_at real
@attribute U35459_at real
@attribute U35735_at real
@attribute U36221_at real
@attribute U36448_at real
@attribute U36500_at real
@attribute U36501_at real
@attribute U36601_at real
@attribute U36621_cds2_at real
@attribute U36764_at real
@attribute U36787_at real
@attribute U36798_at real
@attribute U36922_at real
@attribute U37012_at real
@attribute U37022_rna1_at real
@attribute U37122_at real
@attribute U37139_at real
@attribute U37143_at real
@attribute U37219_at real
@attribute U37221_at real
@attribute U37248_at real
@attribute U37251_at real
@attribute U37283_at real
@attribute U37352_at real
@attribute U37359_at real
@attribute U37408_at real
@attribute U37431_at real
@attribute U37518_at real
@attribute U37519_at real
@attribute U37529_at real
@attribute U37547_at real
@attribute U37673_at real
@attribute U37689_at real
@attribute U37690_at real
@attribute U37707_at real
@attribute U38175_at real
@attribute U38268_at real
@attribute U38372_at real
@attribute U38480_at real
@attribute U38545_at real
@attribute U38810_at real
@attribute U38846_at real
@attribute U38847_at real
@attribute U38864_at real
@attribute U38896_at real
@attribute U38904_at real
@attribute U38980_at real
@attribute U39196_at real
@attribute U39226_at real
@attribute U39231_at real
@attribute U39317_at real
@attribute U39318_at real
@attribute U39400_at real
@attribute U39412_at real
@attribute U39447_at real
@attribute U39487_at real
@attribute U39573_at real
@attribute U39576_at real
@attribute U39657_at real
@attribute U39817_at real
@attribute U39840_at real
@attribute U39905_at real
@attribute U40038_at real
@attribute U40215_at real
@attribute U40223_at real
@attribute U40282_at real
@attribute U40343_at real
@attribute U40369_rna1_at real
@attribute U40370_at real
@attribute U40371_at real
@attribute U40372_at real
@attribute U40380_at real
@attribute U40391_rna1_at real
@attribute U40434_at real
@attribute U40462_at real
@attribute U40490_at real
@attribute U40572_at real
@attribute U40622_at real
@attribute U40714_at real
@attribute U40990_at real
@attribute U40992_at real
@attribute U40998_at real
@attribute U41060_at real
@attribute U41344_at real
@attribute U41371_at real
@attribute U41387_at real
@attribute U41515_at real
@attribute U41635_at real
@attribute U41668_at real
@attribute U41737_at real
@attribute U41745_at real
@attribute U41763_at real
@attribute U41804_at real
@attribute U41813_at real
@attribute U41815_at real
@attribute U41816_at real
@attribute U41898_at real
@attribute U42031_at real
@attribute U42359_at real
@attribute U42360_cds2_at real
@attribute U42387_at real
@attribute U42390_at real
@attribute U42408_at real
@attribute U42412_at real
@attribute U43030_at real
@attribute U43077_at real
@attribute U43083_at real
@attribute U43142_at real
@attribute U43148_at real
@attribute U43177_at real
@attribute U43279_at real
@attribute U43286_at real
@attribute U43292_at real
@attribute U43318_at real
@attribute U43328_at real
@attribute U43374_at real
@attribute U43408_at real
@attribute U43431_at real
@attribute U43519_at real
@attribute U43522_at real
@attribute U43527_at real
@attribute U43586_at real
@attribute U43672_at real
@attribute U43753_cds2_at real
@attribute U43843_at real
@attribute U43885_at real
@attribute U43899_at real
@attribute U43923_at real
@attribute U43959_at real
@attribute U43965_at real
@attribute U44059_at real
@attribute U44060_at real
@attribute U44111_at real
@attribute U44378_at real
@attribute U44429_at real
@attribute U44754_at real
@attribute U44755_at real
@attribute U44772_at real
@attribute U44839_at real
@attribute U44848_at real
@attribute U44975_at real
@attribute U45285_at real
@attribute U45880_at real
@attribute U45955_at real
@attribute U45973_at real
@attribute U45974_at real
@attribute U45975_at real
@attribute U45976_at real
@attribute U45982_at real
@attribute U45983_at real
@attribute U46023_at real
@attribute U46024_at real
@attribute U46025_at real
@attribute U46116_at real
@attribute U46194_at real
@attribute U46461_at real
@attribute U46499_at real
@attribute U46569_at real
@attribute U46570_at real
@attribute U46571_at real
@attribute U46689_at real
@attribute U46692_rna1_at real
@attribute U46751_at real
@attribute U46752_at real
@attribute U46767_at real
@attribute U46901_at real
@attribute U47007_at real
@attribute U47011_cds1_at real
@attribute U47050_at real
@attribute U47054_at real
@attribute U47101_at real
@attribute U47105_at real
@attribute U47334_at real
@attribute U47414_at real
@attribute U47621_at real
@attribute U47634_at real
@attribute U47635_at real
@attribute U47742_at real
@attribute U47926_at real
@attribute U47927_at real
@attribute U47928_at real
@attribute U47931_at real
@attribute U48213_at real
@attribute U48231_at real
@attribute U48250_at real
@attribute U48251_at real
@attribute U48263_at real
@attribute U48296_at real
@attribute U48405_at real
@attribute U48408_at real
@attribute U48437_at real
@attribute U48697_at real
@attribute U48707_at real
@attribute U48736_at real
@attribute U48807_at real
@attribute U48861_at real
@attribute U48936_at real
@attribute U48959_at real
@attribute U49065_at real
@attribute U49070_at real
@attribute U49082_at real
@attribute U49089_at real
@attribute U49114_at real
@attribute U49187_at real
@attribute U49188_at real
@attribute U49248_at real
@attribute U49250_at real
@attribute U49260_at real
@attribute U49278_at real
@attribute U49352_at real
@attribute U49379_at real
@attribute U49395_at real
@attribute U49436_at real
@attribute U49742_at real
@attribute U49785_at real
@attribute U49837_at real
@attribute U49844_at real
@attribute U49857_at real
@attribute U49869_rna1_at real
@attribute U49928_at real
@attribute U49973_xpt1_at real
@attribute U49973_xpt2_at real
@attribute U50062_at real
@attribute U50078_at real
@attribute U50136_rna1_at real
@attribute U50146_at real
@attribute U50315_at real
@attribute U50330_at real
@attribute U50383_at real
@attribute U50523_at real
@attribute U50531_at real
@attribute U50534_at real
@attribute U50535_at real
@attribute U50553_at real
@attribute U50708_at real
@attribute U50733_at real
@attribute U50743_at real
@attribute U50839_at real
@attribute U50928_at real
@attribute U50929_at real
@attribute U50939_at real
@attribute U50950_at real
@attribute U51004_at real
@attribute U51095_at real
@attribute U51096_at real
@attribute U51127_at real
@attribute U51166_at real
@attribute U51205_at real
@attribute U51240_at real
@attribute U51241_at real
@attribute U51269_at real
@attribute U51334_at real
@attribute U51336_at real
@attribute U51432_at real
@attribute U51477_at real
@attribute U51478_at real
@attribute U51561_at real
@attribute U51586_at real
@attribute U51587_at real
@attribute U51678_at real
@attribute U51711_at real
@attribute U51903_at real
@attribute U51920_at real
@attribute U51990_at real
@attribute U52100_at real
@attribute U52101_at real
@attribute U52111_rna3_at real
@attribute U52111_rna4_at real
@attribute U52112_rna1_at real
@attribute U52112_rna5_at real
@attribute U52152_at real
@attribute U52153_at real
@attribute U52154_at real
@attribute U52155_at real
@attribute U52426_at real
@attribute U52427_rna1_at real
@attribute U52513_at real
@attribute U52518_at real
@attribute U52521_at real
@attribute U52522_at real
@attribute U52682_at real
@attribute U52700_at real
@attribute U52827_at real
@attribute U52830_at real
@attribute U52840_at real
@attribute U52960_at real
@attribute U52969_at real
@attribute U53003_at real
@attribute U53174_at real
@attribute U53209_at real
@attribute U53225_at real
@attribute U53347_at real
@attribute U53442_at real
@attribute U53445_at real
@attribute U53446_at real
@attribute U53468_at real
@attribute U53476_at real
@attribute U53506_at real
@attribute U53786_at real
@attribute U53830_at real
@attribute U54617_at real
@attribute U54778_at real
@attribute U54804_at real
@attribute U54999_at real
@attribute U55054_at real
@attribute U55206_at real
@attribute U55209_at real
@attribute U55258_at real
@attribute U55764_at real
@attribute U55766_at real
@attribute U55853_at real
@attribute U55936_at real
@attribute U56085_at real
@attribute U56102_at real
@attribute U56244_at real
@attribute U56417_at real
@attribute U56418_at real
@attribute U56637_at real
@attribute U56814_at real
@attribute U56816_at real
@attribute U56833_at real
@attribute U56976_at real
@attribute U56998_at real
@attribute U57057_at real
@attribute U57092_at real
@attribute U57093_at real
@attribute U57094_at real
@attribute U57099_at real
@attribute U57316_at real
@attribute U57317_at real
@attribute U57342_at real
@attribute U57352_at real
@attribute U57450_at real
@attribute U57452_at real
@attribute U57592_at real
@attribute U57629_at real
@attribute U57650_at real
@attribute U57721_at real
@attribute U57796_at real
@attribute U57877_at real
@attribute U57911_at real
@attribute U58032_at real
@attribute U58033_at real
@attribute U58034_at real
@attribute U58048_at real
@attribute U58087_at real
@attribute U58089_at real
@attribute U58090_at real
@attribute U58091_at real
@attribute U58096_at real
@attribute U58130_at real
@attribute U58331_at real
@attribute U58334_at real
@attribute U58522_at real
@attribute U58658_at real
@attribute U58681_at real
@attribute U58682_at real
@attribute U58766_at real
@attribute U58970_at real
@attribute U59057_at real
@attribute U59111_at real
@attribute U59228_at real
@attribute U59286_at real
@attribute U59289_at real
@attribute U59302_at real
@attribute U59309_at real
@attribute U59321_at real
@attribute U59325_at real
@attribute U59423_at real
@attribute U59736_at real
@attribute U59748_at real
@attribute U59752_at real
@attribute U59863_at real
@attribute U59878_at real
@attribute U59913_at real
@attribute U59914_at real
@attribute U59919_at real
@attribute U60060_at real
@attribute U60062_at real
@attribute U60115_at real
@attribute U60116_at real
@attribute U60205_at real
@attribute U60269_cds1_at real
@attribute U60269_cds2_at real
@attribute U60269_cds3_at real
@attribute U60276_at real
@attribute U60319_at real
@attribute U60325_at real
@attribute U60415_at real
@attribute U60519_at real
@attribute U60521_at real
@attribute U60644_at real
@attribute U60665_at real
@attribute U60666_at real
@attribute U60800_at real
@attribute U60805_at real
@attribute U60873_at real
@attribute U60975_at real
@attribute U61145_at real
@attribute U61166_at real
@attribute U61167_at real
@attribute U61232_at real
@attribute U61234_at real
@attribute U61262_at real
@attribute U61263_at real
@attribute U61374_at real
@attribute U61538_at real
@attribute U61741_at real
@attribute U61836_at real
@attribute U61849_at real
@attribute U62015_at real
@attribute U62136_at real
@attribute U62317_rna3_at real
@attribute U62317_rna6_at real
@attribute U62317_rna7_at real
@attribute U62325_at real
@attribute U62389_at real
@attribute U62431_at real
@attribute U62433_at real
@attribute U62437_at real
@attribute U62531_at real
@attribute U62739_at real
@attribute U62800_at real
@attribute U62801_at real
@attribute U62961_at real
@attribute U62962_at real
@attribute U62966_at real
@attribute U63090_at real
@attribute U63139_at real
@attribute U63289_at real
@attribute U63295_at real
@attribute U63312_at real
@attribute U63329_at real
@attribute U63332_at real
@attribute U63336_at real
@attribute U63455_at real
@attribute U63541_at real
@attribute U63542_at real
@attribute U63717_at real
@attribute U63743_at real
@attribute U63824_at real
@attribute U63825_at real
@attribute U63842_at real
@attribute U64105_at real
@attribute U64197_at real
@attribute U64198_at real
@attribute U64444_at real
@attribute U64520_at real
@attribute U64675_at real
@attribute U64863_at real
@attribute U64871_at real
@attribute U64998_at real
@attribute U65002_at real
@attribute U65011_at real
@attribute U65092_at real
@attribute U65093_at real
@attribute U65402_at real
@attribute U65404_at real
@attribute U65406_rna4_at real
@attribute U65410_at real
@attribute U65437_rna1_at real
@attribute U65579_at real
@attribute U65581_at real
@attribute U65676_at real
@attribute U65785_at real
@attribute U65928_at real
@attribute U65932_at real
@attribute U66033_at real
@attribute U66036_at real
@attribute U66048_at real
@attribute U66052_at real
@attribute U66059_cds7_at real
@attribute U66075_at real
@attribute U66083_at real
@attribute U66088_at real
@attribute U66198_at real
@attribute U66359_at real
@attribute U66406_at real
@attribute U66464_at real
@attribute U66468_at real
@attribute U66469_at real
@attribute U66497_at real
@attribute U66559_at real
@attribute U66561_at real
@attribute U66578_at real
@attribute U66580_at real
@attribute U66581_at real
@attribute U66615_at real
@attribute U66616_at real
@attribute U66617_at real
@attribute U66618_at real
@attribute U66619_at real
@attribute U66661_at real
@attribute U66669_at real
@attribute U66702_at real
@attribute U66838_at real
@attribute U66879_at real
@attribute U67156_at real
@attribute U67171_at real
@attribute U67191_at real
@attribute U67319_at real
@attribute U67369_at real
@attribute U67611_at real
@attribute U67614_at real
@attribute U67674_at real
@attribute U67733_at real
@attribute U67784_at real
@attribute U67849_at real
@attribute U67934_at real
@attribute U67963_at real
@attribute U67988_at real
@attribute U68018_at real
@attribute U68019_at real
@attribute U68030_at real
@attribute U68031_at real
@attribute U68063_at real
@attribute U68111_at real
@attribute U68133_at real
@attribute U68142_at real
@attribute U68233_at real
@attribute U68385_at real
@attribute U68485_at real
@attribute U68488_at real
@attribute U68494_at real
@attribute U68536_at real
@attribute U68566_at real
@attribute U68723_at real
@attribute U68727_at real
@attribute U69108_at real
@attribute U69127_at real
@attribute U69141_at real
@attribute U69263_at real
@attribute U69546_at real
@attribute U69645_at real
@attribute U69961_at real
@attribute U70063_at real
@attribute U70136_at real
@attribute U70321_at real
@attribute U70322_at real
@attribute U70323_at real
@attribute U70370_at real
@attribute U70426_at real
@attribute U70451_at real
@attribute U70660_at real
@attribute U70663_at real
@attribute U70671_at real
@attribute U70732_rna1_at real
@attribute U70735_at real
@attribute U70862_at real
@attribute U70867_at real
@attribute U70981_at real
@attribute U70987_at real
@attribute U71087_at real
@attribute U71088_at real
@attribute U71092_at real
@attribute U71207_at real
@attribute U71300_at real
@attribute U71364_at real
@attribute U71374_at real
@attribute U71598_at real
@attribute U71601_at real
@attribute U72066_at real
@attribute U72206_at real
@attribute U72209_at real
@attribute U72342_at real
@attribute U72507_at real
@attribute U72508_at real
@attribute U72511_at real
@attribute U72512_at real
@attribute U72514_at real
@attribute U72515_at real
@attribute U72517_at real
@attribute U72621_at real
@attribute U72661_at real
@attribute U72671_at real
@attribute U72761_at real
@attribute U73167_cds3_at real
@attribute U73167_cds4_at real
@attribute U73167_cds5_at real
@attribute U73167_cds7_at real
@attribute U73191_at real
@attribute U73304_rna1_at real
@attribute U73328_at real
@attribute U73330_at real
@attribute U73338_at real
@attribute U73377_at real
@attribute U73379_at real
@attribute U73499_at real
@attribute U73514_at real
@attribute U73524_at real
@attribute U73682_at real
@attribute U73704_at real
@attribute U73737_at real
@attribute U73799_at real
@attribute U73824_at real
@attribute U73843_at real
@attribute U73960_at real
@attribute U74612_at real
@attribute U74667_at real
@attribute U75308_at real
@attribute U75362_at real
@attribute U75370_at real
@attribute U75679_at real
@attribute U75968_at real
@attribute U76010_at real
@attribute U76189_at real
@attribute U76272_at real
@attribute U76369_at real
@attribute U76421_at real
@attribute U76456_at real
@attribute U76638_at real
@attribute U76992_at real
@attribute U77129_at real
@attribute U77180_at real
@attribute U77396_at real
@attribute U77413_at real
@attribute U77456_at real
@attribute U77594_at real
@attribute U77604_at real
@attribute U77643_at real
@attribute U77664_at real
@attribute U77665_at real
@attribute U77718_at real
@attribute U77735_at real
@attribute U77827_at real
@attribute U77845_at real
@attribute U77948_at real
@attribute U77949_at real
@attribute U77968_at real
@attribute U77970_at real
@attribute U77975_at real
@attribute U78027_rna3_at real
@attribute U78027_rna4_at real
@attribute U78095_at real
@attribute U78107_at real
@attribute U78180_at real
@attribute U78190_rna1_at real
@attribute U78313_at real
@attribute U78521_at real
@attribute U78524_at real
@attribute U78525_at real
@attribute U78551_at real
@attribute U78556_at real
@attribute U78575_at real
@attribute U78628_at real
@attribute U78678_at real
@attribute U78722_at real
@attribute U78735_at real
@attribute U78793_at real
@attribute U78798_at real
@attribute U78876_at real
@attribute U79241_at real
@attribute U79242_at real
@attribute U79245_at real
@attribute U79246_at real
@attribute U79247_at real
@attribute U79248_at real
@attribute U79249_at real
@attribute U79251_at real
@attribute U79252_at real
@attribute U79253_at real
@attribute U79254_at real
@attribute U79255_at real
@attribute U79256_at real
@attribute U79257_at real
@attribute U79258_at real
@attribute U79259_at real
@attribute U79260_at real
@attribute U79262_at real
@attribute U79263_at real
@attribute U79265_at real
@attribute U79266_at real
@attribute U79267_at real
@attribute U79270_at real
@attribute U79271_at real
@attribute U79272_at real
@attribute U79273_at real
@attribute U79274_at real
@attribute U79275_at real
@attribute U79277_at real
@attribute U79280_at real
@attribute U79282_at real
@attribute U79285_at real
@attribute U79286_at real
@attribute U79287_at real
@attribute U79288_at real
@attribute U79289_at real
@attribute U79290_at real
@attribute U79291_at real
@attribute U79293_at real
@attribute U79294_at real
@attribute U79295_at real
@attribute U79296_at real
@attribute U79297_at real
@attribute U79298_at real
@attribute U79299_at real
@attribute U79300_at real
@attribute U79301_at real
@attribute U79302_at real
@attribute U79303_at real
@attribute U79304_at real
@attribute U79526_at real
@attribute U79716_at real
@attribute U79718_at real
@attribute U79725_at real
@attribute U79734_at real
@attribute U79751_at real
@attribute U80017_rna1_at real
@attribute U80017_rna2_at real
@attribute U80017_rna3_at real
@attribute U80034_at real
@attribute U80040_at real
@attribute U80073_at real
@attribute U80184_rna1_at real
@attribute U80456_at real
@attribute U80457_at real
@attribute U80628_at real
@attribute U80669_at real
@attribute U80811_at real
@attribute U81001_at real
@attribute U81006_at real
@attribute U81262_at real
@attribute U81375_at real
@attribute U81523_at real
@attribute U81554_at real
@attribute U81556_at real
@attribute U81599_at real
@attribute U81600_at real
@attribute U81607_at real
@attribute U81787_at real
@attribute U81802_at real
@attribute U81984_at real
@attribute U82010_rna1_at real
@attribute U82130_at real
@attribute U82169_at real
@attribute U82256_at real
@attribute U82275_at real
@attribute U82303_at real
@attribute U82306_at real
@attribute U82310_at real
@attribute U82311_at real
@attribute U82313_at real
@attribute U82319_at real
@attribute U82320_at real
@attribute U82321_at real
@attribute U82468_at real
@attribute U82532_at real
@attribute U82535_at real
@attribute U82613_at real
@attribute U82668_rna1_at real
@attribute U82671_cds2_at real
@attribute U82759_at real
@attribute U82818_at real
@attribute U82970_at real
@attribute U82987_at real
@attribute U83115_at real
@attribute U83192_at real
@attribute U83246_at real
@attribute U83303_cds2_at real
@attribute U83410_at real
@attribute U83411_at real
@attribute U83461_at real
@attribute U83463_at real
@attribute U83600_at real
@attribute U83601_at real
@attribute U83843_at real
@attribute U83908_at real
@attribute U84487_at real
@attribute U84540_at real
@attribute U84551_cds2_at real
@attribute U84569_at real
@attribute U84573_at real
@attribute U84720_at real
@attribute U85193_at real
@attribute U85245_at real
@attribute U85265_at real
@attribute U85267_at real
@attribute U85430_at real
@attribute U85611_at real
@attribute U85658_at real
@attribute U85707_at real
@attribute U85767_at real
@attribute U85943_at real
@attribute U85946_at real
@attribute U85992_at real
@attribute U86070_at real
@attribute U86136_at real
@attribute U86214_at real
@attribute U86358_at real
@attribute U86409_at real
@attribute U86529_at real
@attribute U86602_at real
@attribute U86782_at real
@attribute U87223_at real
@attribute U87269_at real
@attribute U87309_at real
@attribute U87408_at real
@attribute U87459_at real
@attribute U87460_at real
@attribute U87964_at real
@attribute U87972_at real
@attribute U88047_at real
@attribute U88629_at real
@attribute U88666_at real
@attribute U88667_at real
@attribute U88726_at real
@attribute U88871_at real
@attribute U88892_at real
@attribute U88964_at real
@attribute U89012_at real
@attribute U89278_at real
@attribute U89326_at real
@attribute U89335_cds2_at real
@attribute U89336_cds1_at real
@attribute U89336_cds3_at real
@attribute U89336_cds4_at real
@attribute U89336_cds6_at real
@attribute U89336_cds7_at real
@attribute U89336_cds8_at real
@attribute U89355_at real
@attribute U89505_at real
@attribute U89606_at real
@attribute U89717_at real
@attribute U89896_at real
@attribute U89916_at real
@attribute U89942_at real
@attribute U89995_at real
@attribute U90268_at real
@attribute U90304_at real
@attribute U90306_at real
@attribute U90313_at real
@attribute U90336_at real
@attribute U90426_at real
@attribute U90437_at real
@attribute U90544_at real
@attribute U90547_at real
@attribute U90549_at real
@attribute U90550_at real
@attribute U90551_at real
@attribute U90651_at real
@attribute U90716_at real
@attribute U90878_at real
@attribute U90902_at real
@attribute U90904_at real
@attribute U90905_at real
@attribute U90907_at real
@attribute U90908_at real
@attribute U90909_at real
@attribute U90910_at real
@attribute U90911_at real
@attribute U90912_at real
@attribute U90913_at real
@attribute U90914_at real
@attribute U90915_at real
@attribute U90916_at real
@attribute U90918_at real
@attribute U90919_at real
@attribute U91316_at real
@attribute U91327_at real
@attribute U91521_at real
@attribute U91616_at real
@attribute U91618_at real
@attribute U91903_at real
@attribute U91930_at real
@attribute U91931_at real
@attribute U91932_at real
@attribute U91985_at real
@attribute U92014_at real
@attribute U92015_at real
@attribute U92436_at real
@attribute U92458_at real
@attribute U92459_at real
@attribute U92971_at real
@attribute U93049_at real
@attribute U93091_at real
@attribute U93205_at real
@attribute U93237_rna2_at real
@attribute U93553_at real
@attribute U93867_at real
@attribute U94319_at real
@attribute U94320_at real
@attribute U94332_at real
@attribute U94333_at real
@attribute U94585_at real
@attribute U94586_at real
@attribute U94592_at real
@attribute U94747_at real
@attribute U94831_at real
@attribute U94855_at real
@attribute U95006_at real
@attribute U95020_at real
@attribute U95040_at real
@attribute U95090_at real
@attribute U95626_rna1_at real
@attribute U95740_rna1_at real
@attribute U95740_rna2_at real
@attribute U96094_at real
@attribute U96113_at real
@attribute U96114_at real
@attribute U96115_at real
@attribute U96191_at real
@attribute U96629_rna1_at real
@attribute U96629_rna2_at real
@attribute U96769_rna1_at real
@attribute U96781_cds1_at real
@attribute U96915_at real
@attribute U96922_at real
@attribute U97018_at real
@attribute U97105_at real
@attribute U97188_at real
@attribute U97502_rna1_at real
@attribute V00503_at real
@attribute V00563_at real
@attribute V00571_rna1_at real
@attribute V00572_at real
@attribute V01510_rna1_at real
@attribute V01512_rna1_at real
@attribute V01514_at real
@attribute V01515_cds1_at real
@attribute X00129_at real
@attribute X00237_at real
@attribute X00274_at real
@attribute X00368_xpt2_at real
@attribute X00371_rna1_at real
@attribute X00588_at real
@attribute X00734_at real
@attribute X01057_at real
@attribute X01059_at real
@attribute X01060_at real
@attribute X01388_at real
@attribute X01630_at real
@attribute X01715_at real
@attribute X02152_at real
@attribute X02158_rna1_at real
@attribute X02317_at real
@attribute X02404_at real
@attribute X02530_at real
@attribute X02544_at real
@attribute X02596_at real
@attribute X02612_at real
@attribute X02750_at real
@attribute X02751_at real
@attribute X02874_at real
@attribute X02910_at real
@attribute X03066_at real
@attribute X03072_at real
@attribute X03100_cds2_at real
@attribute X03168_at real
@attribute X03342_at real
@attribute X03473_at real
@attribute X03484_at real
@attribute X03635_at real
@attribute X03656_rna1_at real
@attribute X03663_at real
@attribute X03934_at real
@attribute X04011_at real
@attribute X04085_rna1_at real
@attribute X04106_at real
@attribute X04143_at real
@attribute X04145_at real
@attribute X04201_at real
@attribute X04297_at real
@attribute X04325_at real
@attribute X04327_at real
@attribute X04366_at real
@attribute X04391_at real
@attribute X04412_at real
@attribute X04434_at real
@attribute X04500_at real
@attribute X04571_at real
@attribute X04688_at real
@attribute X04707_at real
@attribute X04741_at real
@attribute X04828_at real
@attribute X04898_rna1_at real
@attribute X05153_rna1_at real
@attribute X05196_at real
@attribute X05232_at real
@attribute X05246_at real
@attribute X05276_at real
@attribute X05299_at real
@attribute X05323_at real
@attribute X05360_at real
@attribute X05409_at real
@attribute X05608_at real
@attribute X05615_at real
@attribute X05908_at real
@attribute X05997_at real
@attribute X06256_at real
@attribute X06272_at real
@attribute X06290_at real
@attribute X06323_at real
@attribute X06389_at real
@attribute X06482_at real
@attribute X06562_at real
@attribute X06614_at real
@attribute X06617_at real
@attribute X06661_at real
@attribute X06745_at real
@attribute X06948_at real
@attribute X06985_at real
@attribute X07024_at real
@attribute X07109_at real
@attribute X07173_at real
@attribute X07290_at real
@attribute X07315_at real
@attribute X07384_at real
@attribute X07495_at real
@attribute X07695_at real
@attribute X07696_at real
@attribute X07732_at real
@attribute X07743_at real
@attribute X07767_at real
@attribute X07820_at real
@attribute X07834_at real
@attribute X07876_at real
@attribute X07948_at real
@attribute X07979_at real
@attribute X07994_at real
@attribute X12433_at real
@attribute X12447_at real
@attribute X12451_at real
@attribute X12453_at real
@attribute X12458_rna1_at real
@attribute X12492_at real
@attribute X12517_at real
@attribute X12556_at real
@attribute X12662_rna1_at real
@attribute X12791_at real
@attribute X12794_at real
@attribute X12901_at real
@attribute X13227_at real
@attribute X13238_at real
@attribute X13255_at real
@attribute X13293_at real
@attribute X13334_at real
@attribute X13444_at real
@attribute X13482_at real
@attribute X13546_rna1_at real
@attribute X13589_at real
@attribute X13794_rna1_at real
@attribute X13839_at real
@attribute X13916_at real
@attribute X13956_at real
@attribute X13967_at real
@attribute X13973_at real
@attribute X14046_at real
@attribute X14329_at real
@attribute X14346_at real
@attribute X14362_at real
@attribute X14445_at real
@attribute X14448_at real
@attribute X14675_at real
@attribute X14787_at real
@attribute X14789_at real
@attribute X14813_at real
@attribute X14830_at real
@attribute X14850_at real
@attribute X14894_at real
@attribute X14968_at real
@attribute X14975_at real
@attribute X15088_at real
@attribute X15183_at real
@attribute X15187_at real
@attribute X15217_at real
@attribute X15218_at real
@attribute X15306_rna1_at real
@attribute X15341_at real
@attribute X15357_at real
@attribute X15376_at real
@attribute X15393_rna1_at real
@attribute X15414_at real
@attribute X15525_rna1_at real
@attribute X15573_at real
@attribute X15722_at real
@attribute X15822_at real
@attribute X15875_at real
@attribute X15880_at real
@attribute X15882_at real
@attribute X15940_at real
@attribute X15943_at real
@attribute X15949_at real
@attribute X16064_at real
@attribute X16135_at real
@attribute X16282_at real
@attribute X16316_at real
@attribute X16354_at real
@attribute X16396_at real
@attribute X16416_at real
@attribute X16560_at real
@attribute X16662_at real
@attribute X16663_at real
@attribute X16665_at real
@attribute X16667_at real
@attribute X16706_at real
@attribute X16707_at real
@attribute X16832_at real
@attribute X16901_at real
@attribute X16983_at real
@attribute X17025_at real
@attribute X17042_at real
@attribute X17094_at real
@attribute X17098_at real
@attribute X17206_at real
@attribute X17254_at real
@attribute X17576_at real
@attribute X17620_at real
@attribute X17622_at real
@attribute X17648_at real
@attribute X17651_at real
@attribute X51405_at real
@attribute X51408_at real
@attribute X51417_at real
@attribute X51420_at real
@attribute X51466_at real
@attribute X51521_at real
@attribute X51602_at real
@attribute X51630_at real
@attribute X51688_at real
@attribute X51730_at real
@attribute X51757_at real
@attribute X51801_at real
@attribute X51804_at real
@attribute X51952_xpt1_at real
@attribute X51953_at real
@attribute X51954_at real
@attribute X51956_rna1_at real
@attribute X51985_at real
@attribute X52001_at real
@attribute X52003_at real
@attribute X52005_at real
@attribute X52008_at real
@attribute X52011_at real
@attribute X52056_at real
@attribute X52142_at real
@attribute X52151_at real
@attribute X52192_at real
@attribute X52221_at real
@attribute X52425_at real
@attribute X52479_at real
@attribute X52520_at real
@attribute X52541_at real
@attribute X52599_at real
@attribute X52638_at real
@attribute X52730_rna1_at real
@attribute X52773_at real
@attribute X52851_rna1_at real
@attribute X52882_at real
@attribute X52943_at real
@attribute X52947_at real
@attribute X52966_at real
@attribute X53331_at real
@attribute X53414_at real
@attribute X53416_at real
@attribute X53586_rna1_at real
@attribute X53587_at real
@attribute X53742_at real
@attribute X53777_at real
@attribute X53793_at real
@attribute X53795_at real
@attribute X53961_at real
@attribute X54131_at real
@attribute X54150_at real
@attribute X54162_at real
@attribute X54232_at real
@attribute X54304_at real
@attribute X54326_at real
@attribute X54380_at real
@attribute X54637_at real
@attribute X54673_at real
@attribute X54816_at real
@attribute X54870_at real
@attribute X54871_at real
@attribute X54925_at real
@attribute X54936_at real
@attribute X54938_at real
@attribute X54941_at real
@attribute X54942_at real
@attribute X55079_rna1_at real
@attribute X55330_at real
@attribute X55448_cds2_at real
@attribute X55544_at real
@attribute X55666_at real
@attribute X55668_at real
@attribute X55715_at real
@attribute X55733_at real
@attribute X55740_at real
@attribute X55777_cds2_at real
@attribute X55885_at real
@attribute X55889_at real
@attribute X55954_at real
@attribute X56199_at real
@attribute X56253_rna1_at real
@attribute X56411_rna1_at real
@attribute X56465_at real
@attribute X56468_at real
@attribute X56494_at real
@attribute X56654_at real
@attribute X56667_at real
@attribute X56677_at real
@attribute X56692_at real
@attribute X56741_at real
@attribute X56807_at real
@attribute X56932_at real
@attribute X56997_rna1_at real
@attribute X57025_at real
@attribute X57129_at real
@attribute X57206_at real
@attribute X57303_at real
@attribute X57346_at real
@attribute X57398_at real
@attribute X57522_at real
@attribute X57766_at real
@attribute X57830_at real
@attribute X57959_at real
@attribute X58022_at real
@attribute X58079_at real
@attribute X58234_at real
@attribute X58255_at real
@attribute X58288_at real
@attribute X58377_at real
@attribute X58521_at real
@attribute X58529_at real
@attribute X58723_at real
@attribute X58964_at real
@attribute X58987_at real
@attribute X59065_at real
@attribute X59131_at real
@attribute X59350_at real
@attribute X59372_at real
@attribute X59373_at real
@attribute X59405_at real
@attribute X59417_at real
@attribute X59434_at real
@attribute X59543_at real
@attribute X59618_at real
@attribute X59656_at real
@attribute X59710_at real
@attribute X59711_at real
@attribute X59727_at real
@attribute X59766_at real
@attribute X59770_at real
@attribute X59798_at real
@attribute X59812_at real
@attribute X59834_at real
@attribute X59841_at real
@attribute X59871_at real
@attribute X59892_at real
@attribute X60036_at real
@attribute X60188_at real
@attribute X60221_at real
@attribute X60382_rna1_at real
@attribute X60483_at real
@attribute X60484_at real
@attribute X60486_at real
@attribute X60489_at real
@attribute X60592_at real
@attribute X60655_at real
@attribute X60673_rna1_at real
@attribute X60708_at real
@attribute X60957_at real
@attribute X60992_at real
@attribute X61070_at real
@attribute X61072_at real
@attribute X61079_at real
@attribute X61100_rna1_at real
@attribute X61118_rna1_at real
@attribute X61123_at real
@attribute X61177_at real
@attribute X61373_at real
@attribute X61587_at real
@attribute X61615_at real
@attribute X61970_at real
@attribute X62025_rna1_at real
@attribute X62048_at real
@attribute X62055_at real
@attribute X62078_at real
@attribute X62320_at real
@attribute X62466_at real
@attribute X62535_at real
@attribute X62573_at real
@attribute X62654_rna1_at real
@attribute X62691_at real
@attribute X62744_at real
@attribute X62822_at real
@attribute X63097_at real
@attribute X63187_at real
@attribute X63337_at real
@attribute X63359_at real
@attribute X63380_at real
@attribute X63417_at real
@attribute X63422_at real
@attribute X63454_at real
@attribute X63469_at real
@attribute X63527_at real
@attribute X63546_at real
@attribute X63563_at real
@attribute X63578_rna1_at real
@attribute X63597_at real
@attribute X63629_at real
@attribute X63657_at real
@attribute X63679_at real
@attribute X63692_at real
@attribute X63753_at real
@attribute X63755_at real
@attribute X63759_at real
@attribute X64037_at real
@attribute X64044_at real
@attribute X64229_at real
@attribute X64269_at real
@attribute X64330_at real
@attribute X64364_at real
@attribute X64559_at real
@attribute X64594_at real
@attribute X64643_at real
@attribute X64707_at real
@attribute X64728_at real
@attribute X64810_at real
@attribute X64838_at real
@attribute X64878_at real
@attribute X65233_at real
@attribute X65293_at real
@attribute X65550_at real
@attribute X65614_at real
@attribute X65633_at real
@attribute X65644_at real
@attribute X65663_at real
@attribute X65724_at real
@attribute X65867_at real
@attribute X65873_at real
@attribute X65977_at real
@attribute X66079_at real
@attribute X66114_rna1_at real
@attribute X66141_at real
@attribute X66171_at real
@attribute X66358_at real
@attribute X66360_at real
@attribute X66362_at real
@attribute X66363_at real
@attribute X66364_at real
@attribute X66365_at real
@attribute X66397_at real
@attribute X66401_cds1_at real
@attribute X66403_at real
@attribute X66417_at real
@attribute X66436_at real
@attribute X66503_at real
@attribute X66533_at real
@attribute X66534_at real
@attribute X66610_at real
@attribute X66839_at real
@attribute X66867_cds1_at real
@attribute X66899_at real
@attribute X66922_at real
@attribute X66945_at real
@attribute X67081_at real
@attribute X67098_at real
@attribute X67155_at real
@attribute X67247_rna1_at real
@attribute X67318_at real
@attribute X67325_at real
@attribute X67337_at real
@attribute X67594_at real
@attribute X67683_at real
@attribute X67697_at real
@attribute X67698_at real
@attribute X67734_at real
@attribute X67951_at real
@attribute X68149_at real
@attribute X68194_at real
@attribute X68242_at real
@attribute X68264_rna1_at real
@attribute X68277_at real
@attribute X68314_at real
@attribute X68486_at real
@attribute X68487_at real
@attribute X68560_at real
@attribute X68561_at real
@attribute X68733_rna1_at real
@attribute X68742_at real
@attribute X68836_at real
@attribute X68994_at real
@attribute X69089_at real
@attribute X69090_at real
@attribute X69111_at real
@attribute X69141_at real
@attribute X69150_at real
@attribute X69391_at real
@attribute X69398_at real
@attribute X69433_at real
@attribute X69550_at real
@attribute X69636_at real
@attribute X69699_at real
@attribute X69819_at real
@attribute X69838_at real
@attribute X69878_at real
@attribute X69908_rna1_at real
@attribute X69910_at real
@attribute X69978_at real
@attribute X70040_at real
@attribute X70070_at real
@attribute X70083_at real
@attribute X70218_at real
@attribute X70297_at real
@attribute X70340_at real
@attribute X70394_at real
@attribute X70476_at real
@attribute X70649_at real
@attribute X70683_at real
@attribute X70991_at real
@attribute X71125_at real
@attribute X71129_at real
@attribute X71135_at real
@attribute X71348_at real
@attribute X71428_at real
@attribute X71490_at real
@attribute X71874_cds1_at real
@attribute X71877_at real
@attribute X71973_at real
@attribute X72012_at real
@attribute X72177_rna1_at real
@attribute X72308_at real
@attribute X72755_at real
@attribute X72790_at real
@attribute X72841_at real
@attribute X72879_at real
@attribute X72882_at real
@attribute X72925_at real
@attribute X72964_at real
@attribute X73079_at real
@attribute X73113_at real
@attribute X73460_at real
@attribute X73501_at real
@attribute X73608_at real
@attribute X73874_at real
@attribute X73882_at real
@attribute X74008_at real
@attribute X74039_at real
@attribute X74104_at real
@attribute X74262_at real
@attribute X74295_at real
@attribute X74328_rna1_at real
@attribute X74330_at real
@attribute X74331_at real
@attribute X74496_at real
@attribute X74570_at real
@attribute X74614_at real
@attribute X74764_at real
@attribute X74794_at real
@attribute X74795_at real
@attribute X74801_at real
@attribute X74819_at real
@attribute X74837_at real
@attribute X75042_at real
@attribute X75208_at real
@attribute X75252_at real
@attribute X75304_at real
@attribute X75308_at real
@attribute X75315_at real
@attribute X75342_at real
@attribute X75535_at real
@attribute X75546_at real
@attribute X75593_at real
@attribute X75756_at real
@attribute X75861_at real
@attribute X75917_at real
@attribute X75958_at real
@attribute X75962_at real
@attribute X76013_at real
@attribute X76029_at real
@attribute X76040_at real
@attribute X76057_at real
@attribute X76059_at real
@attribute X76061_at real
@attribute X76092_at real
@attribute X76104_at real
@attribute X76105_at real
@attribute X76132_at real
@attribute X76180_at real
@attribute X76228_at real
@attribute X76302_at real
@attribute X76342_at real
@attribute X76383_at real
@attribute X76498_at real
@attribute X76534_at real
@attribute X76538_at real
@attribute X76648_at real
@attribute X76717_at real
@attribute X76732_at real
@attribute X76770_at real
@attribute X77094_at real
@attribute X77166_at real
@attribute X77197_at real
@attribute X77307_at real
@attribute X77366_at real
@attribute X77383_at real
@attribute X77533_at real
@attribute X77548_at real
@attribute X77584_at real
@attribute X77737_at real
@attribute X77744_at real
@attribute X77748_at real
@attribute X77794_at real
@attribute X77909_at real
@attribute X78031_at real
@attribute X78121_at real
@attribute X78136_at real
@attribute X78342_at real
@attribute X78520_at real
@attribute X78549_at real
@attribute X78565_at real
@attribute X78578_at real
@attribute X78627_at real
@attribute X78669_at real
@attribute X78678_at real
@attribute X78687_at real
@attribute X78706_at real
@attribute X78710_at real
@attribute X78817_at real
@attribute X78924_at real
@attribute X78925_at real
@attribute X78926_at real
@attribute X78933_at real
@attribute X78992_at real
@attribute X79066_at real
@attribute X79067_at real
@attribute X79201_at real
@attribute X79204_at real
@attribute X79234_at real
@attribute X79353_at real
@attribute X79439_at real
@attribute X79440_at real
@attribute X79483_at real
@attribute X79510_at real
@attribute X79536_at real
@attribute X79568_at real
@attribute X79780_at real
@attribute X79781_at real
@attribute X79865_at real
@attribute X79882_at real
@attribute X79888_at real
@attribute X79981_at real
@attribute X79984_at real
@attribute X80026_at real
@attribute X80062_at real
@attribute X80198_at real
@attribute X80199_at real
@attribute X80200_at real
@attribute X80230_at real
@attribute X80343_at real
@attribute X80497_at real
@attribute X80507_at real
@attribute X80590_at real
@attribute X80692_at real
@attribute X80695_at real
@attribute X80754_at real
@attribute X80822_at real
@attribute X80907_at real
@attribute X80909_at real
@attribute X80910_at real
@attribute X80915_rna1_at real
@attribute X80923_at real
@attribute X81003_at real
@attribute X81198_at real
@attribute X81333_at real
@attribute X81372_at real
@attribute X81420_at real
@attribute X81438_at real
@attribute X81479_at real
@attribute X81636_at real
@attribute X81788_at real
@attribute X81817_at real
@attribute X81882_at real
@attribute X81889_at real
@attribute X81892_at real
@attribute X81895_at real
@attribute X82018_at real
@attribute X82068_at real
@attribute X82103_at real
@attribute X82125_at real
@attribute X82153_at real
@attribute X82200_at real
@attribute X82207_at real
@attribute X82224_at real
@attribute X82240_rna1_at real
@attribute X82324_at real
@attribute X82434_at real
@attribute X82456_at real
@attribute X82494_at real
@attribute X82539_at real
@attribute X82554_rna1_at real
@attribute X82629_at real
@attribute X82634_at real
@attribute X82676_at real
@attribute X82693_at real
@attribute X82877_at real
@attribute X82895_at real
@attribute X83107_at real
@attribute X83127_at real
@attribute X83218_at real
@attribute X83368_at real
@attribute X83378_at real
@attribute X83412_at real
@attribute X83425_at real
@attribute X83441_at real
@attribute X83543_at real
@attribute X83572_at real
@attribute X83573_at real
@attribute X83618_at real
@attribute X83703_at real
@attribute X83928_at real
@attribute X83973_at real
@attribute X84002_at real
@attribute X84003_at real
@attribute X84194_at real
@attribute X84195_at real
@attribute X84373_at real
@attribute X84707_rna1_at real
@attribute X84709_at real
@attribute X84740_at real
@attribute X84746_at real
@attribute X84908_at real
@attribute X85106_at real
@attribute X85133_at real
@attribute X85134_rna1_at real
@attribute X85178_at real
@attribute X85237_at real
@attribute X85372_at real
@attribute X85373_at real
@attribute X85545_at real
@attribute X85740_at real
@attribute X85750_at real
@attribute X85753_at real
@attribute X85785_rna1_at real
@attribute X85786_at real
@attribute X86012_at real
@attribute X86018_at real
@attribute X86019_at real
@attribute X86098_at real
@attribute X86163_at real
@attribute X86400_at real
@attribute X86564_at real
@attribute X86570_at real
@attribute X86681_at real
@attribute X86691_at real
@attribute X86693_at real
@attribute X86779_at real
@attribute X86809_at real
@attribute X86816_at real
@attribute X87159_at real
@attribute X87160_at real
@attribute X87176_at real
@attribute X87212_at real
@attribute X87237_at real
@attribute X87241_at real
@attribute X87342_at real
@attribute X87613_at real
@attribute X87767_at real
@attribute X87838_at real
@attribute X87843_at real
@attribute X87852_at real
@attribute X87870_at real
@attribute X87904_at real
@attribute X89059_at real
@attribute X89066_at real
@attribute X89067_at real
@attribute X89211_at real
@attribute X89267_at real
@attribute X89398_cds2_at real
@attribute X89416_at real
@attribute X89426_at real
@attribute X89576_at real
@attribute X89750_at real
@attribute X89894_at real
@attribute X89960_at real
@attribute X89984_at real
@attribute X89985_at real
@attribute X90568_at real
@attribute X90761_at real
@attribute X90763_at real
@attribute X90780_rna1_at real
@attribute X90828_at real
@attribute X90840_at real
@attribute X90857_at real
@attribute X90858_at real
@attribute X90872_at real
@attribute X90908_at real
@attribute X90978_at real
@attribute X90999_at real
@attribute X91103_at real
@attribute X91117_rna1_at real
@attribute X91141_at real
@attribute X91148_at real
@attribute X91220_at real
@attribute X91247_at real
@attribute X91249_at real
@attribute X91257_at real
@attribute X91348_at real
@attribute X91504_at real
@attribute X91648_at real
@attribute X91788_at real
@attribute X91809_at real
@attribute X91868_at real
@attribute X91992_at real
@attribute X92098_at real
@attribute X92106_at real
@attribute X92110_at real
@attribute X92396_at real
@attribute X92475_at real
@attribute X92521_at real
@attribute X92689_at real
@attribute X92715_at real
@attribute X92720_at real
@attribute X92744_at real
@attribute X92762_at real
@attribute X92814_at real
@attribute X92896_at real
@attribute X92972_at real
@attribute X93017_at real
@attribute X93036_at real
@attribute X93498_at real
@attribute X93499_at real
@attribute X93510_at real
@attribute X93512_at real
@attribute X93920_at real
@attribute X93921_at real
@attribute X93996_rna1_at real
@attribute X94232_at real
@attribute X94333_at real
@attribute X94453_at real
@attribute X94612_at real
@attribute X94629_at real
@attribute X94703_at real
@attribute X94754_at real
@attribute X94910_at real
@attribute X95073_at real
@attribute X95095_at real
@attribute X95152_rna1_at real
@attribute X95190_at real
@attribute X95191_at real
@attribute X95237_at real
@attribute X95239_at real
@attribute X95289_at real
@attribute X95384_at real
@attribute X95404_at real
@attribute X95406_at real
@attribute X95586_at real
@attribute X95592_at real
@attribute X95648_at real
@attribute X95654_at real
@attribute X95715_at real
@attribute X95735_at real
@attribute X95826_at real
@attribute X96381_rna1_at real
@attribute X96401_at real
@attribute X96484_at real
@attribute X96584_at real
@attribute X96586_at real
@attribute X96698_at real
@attribute X96719_at real
@attribute X96752_at real
@attribute X96753_at real
@attribute X96783_rna1_at real
@attribute X96849_at real
@attribute X96924_rna1_at real
@attribute X96969_at real
@attribute X97058_at real
@attribute X97064_at real
@attribute X97065_at real
@attribute X97074_at real
@attribute X97160_rna1_at real
@attribute X97198_at real
@attribute X97249_at real
@attribute X97301_at real
@attribute X97302_at real
@attribute X97303_at real
@attribute X97324_at real
@attribute X97335_at real
@attribute X97544_at real
@attribute X97630_at real
@attribute X97671_at real
@attribute X97674_at real
@attribute X97675_rna1_at real
@attribute X97795_at real
@attribute X98001_at real
@attribute X98085_at real
@attribute X98172_at real
@attribute X98176_at real
@attribute X98206_at real
@attribute X98248_rna1_at real
@attribute X98258_at real
@attribute X98260_at real
@attribute X98261_at real
@attribute X98263_at real
@attribute X98266_cds2_at real
@attribute X98307_at real
@attribute X98311_at real
@attribute X98330_at real
@attribute X98411_at real
@attribute X98507_at real
@attribute X98743_at real
@attribute X98801_at real
@attribute X98833_rna1_at real
@attribute X98834_rna1_at real
@attribute X99050_rna1_at real
@attribute X99076_rna1_at real
@attribute X99101_at real
@attribute X99140_at real
@attribute X99141_at real
@attribute X99142_at real
@attribute X99209_at real
@attribute X99226_at real
@attribute X99268_at real
@attribute X99296_xpt1_at real
@attribute X99325_at real
@attribute X99350_rna1_at real
@attribute X99459_at real
@attribute X99584_at real
@attribute X99585_at real
@attribute X99656_at real
@attribute X99657_at real
@attribute X99664_at real
@attribute X99687_at real
@attribute X99688_at real
@attribute X99699_at real
@attribute X99720_rna1_at real
@attribute X99728_at real
@attribute X99802_at real
@attribute X99894_at real
@attribute X99920_at real
@attribute X99947_at real
@attribute X99961_at real
@attribute Y00062_at real
@attribute Y00064_at real
@attribute Y00067_rna1_at real
@attribute Y00281_at real
@attribute Y00282_at real
@attribute Y00291_at real
@attribute Y00317_at real
@attribute Y00318_at real
@attribute Y00433_at real
@attribute Y00486_rna1_at real
@attribute Y00503_at real
@attribute Y00636_at real
@attribute Y00705_at real
@attribute Y00757_at real
@attribute Y00764_at real
@attribute Y00796_at real
@attribute Y00815_at real
@attribute Y00970_at real
@attribute Y00971_at real
@attribute Y00978_at real
@attribute Y07512_at real
@attribute Y07595_at real
@attribute Y07596_at real
@attribute Y07604_at real
@attribute Y07683_at real
@attribute Y07701_at real
@attribute Y07707_at real
@attribute Y07755_at real
@attribute Y07759_at real
@attribute Y07828_at real
@attribute Y07829_xpt3_at real
@attribute Y07829_xpt4_at real
@attribute Y07846_at real
@attribute Y07847_at real
@attribute Y07867_at real
@attribute Y08134_at real
@attribute Y08136_at real
@attribute Y08200_at real
@attribute Y08223_at real
@attribute Y08263_at real
@attribute Y08302_at real
@attribute Y08319_at real
@attribute Y08374_rna1_at real
@attribute Y08409_at real
@attribute Y08564_at real
@attribute Y08612_at real
@attribute Y08613_at real
@attribute Y08614_at real
@attribute Y08639_at real
@attribute Y08836_at real
@attribute Y08837_at real
@attribute Y08915_at real
@attribute Y08976_at real
@attribute Y08991_at real
@attribute Y08999_at real
@attribute Y09022_at real
@attribute Y09216_at real
@attribute Y09267_at real
@attribute Y09305_at real
@attribute Y09306_at real
@attribute Y09321_at real
@attribute Y09443_at real
@attribute Y09561_at real
@attribute Y09615_at real
@attribute Y09616_at real
@attribute Y09836_at real
@attribute Y09858_at real
@attribute Y09912_rna1_at real
@attribute Y09980_rna4_at real
@attribute Y10032_at real
@attribute Y10055_at real
@attribute Y10202_at real
@attribute Y10204_at real
@attribute Y10205_at real
@attribute Y10207_at real
@attribute Y10209_at real
@attribute Y10210_at real
@attribute Y10256_at real
@attribute Y10260_at real
@attribute Y10275_at real
@attribute Y10313_at real
@attribute Y10376_at real
@attribute Y10505_at real
@attribute Y10506_at real
@attribute Y10510_at real
@attribute Y10511_at real
@attribute Y10512_at real
@attribute Y10515_at real
@attribute Y10517_at real
@attribute Y10518_at real
@attribute Y10571_at real
@attribute Y10615_at real
@attribute Y10659_at real
@attribute Y10812_at real
@attribute Y10871_at real
@attribute Y10936_at real
@attribute Y11174_at real
@attribute Y11180_at real
@attribute Y11215_at real
@attribute Y11251_at real
@attribute Y11306_rna1_at real
@attribute Y11416_at real
@attribute Y11651_at real
@attribute Y11681_at real
@attribute Y11709_at real
@attribute Y11710_rna1_at real
@attribute Y11897_at real
@attribute Y11999_at real
@attribute Y12394_at real
@attribute Y12478_at real
@attribute Y12556_at real
@attribute Y12670_at real
@attribute Y12711_at real
@attribute Y12812_at real
@attribute Y12856_at real
@attribute Y13115_at real
@attribute Y13153_at real
@attribute Y13247_at real
@attribute Y13620_at real
@attribute Y13896_at real
@attribute Y14140_at real
@attribute Z11502_at real
@attribute Z11559_at real
@attribute Z11695_at real
@attribute Z11697_at real
@attribute Z11737_at real
@attribute Z11793_at real
@attribute Z11850_at real
@attribute Z12173_at real
@attribute Z12830_at real
@attribute Z12962_at real
@attribute Z14000_at real
@attribute Z14093_at real
@attribute Z14244_at real
@attribute Z14982_rna1_at real
@attribute Z15005_at real
@attribute Z15108_at real
@attribute Z15114_at real
@attribute Z17227_at real
@attribute Z18859_rna1_at real
@attribute Z18948_at real
@attribute Z18951_at real
@attribute Z18954_at real
@attribute Z19002_at real
@attribute Z19574_rna1_at real
@attribute Z19585_at real
@attribute Z21488_at real
@attribute Z21507_at real
@attribute Z21707_at real
@attribute Z21966_at real
@attribute Z22534_at real
@attribute Z22535_at real
@attribute Z22536_at real
@attribute Z22548_at real
@attribute Z22551_at real
@attribute Z22555_at real
@attribute Z22780_at real
@attribute Z22865_at real
@attribute Z22970_at real
@attribute Z23064_at real
@attribute Z23090_at real
@attribute Z23115_at real
@attribute Z24459_xpt5_at real
@attribute Z24680_at real
@attribute Z24724_at real
@attribute Z24725_at real
@attribute Z24727_at real
@attribute Z25535_at real
@attribute Z25749_rna1_at real
@attribute Z25884_at real
@attribute Z26256_at real
@attribute Z26317_at real
@attribute Z26634_at real
@attribute Z26653_at real
@attribute Z26876_at real
@attribute Z27113_at real
@attribute Z28339_at real
@attribute Z28407_at real
@attribute Z29064_at real
@attribute Z29067_at real
@attribute Z29074_at real
@attribute Z29077_xpt1_at real
@attribute Z29083_at real
@attribute Z29090_at real
@attribute Z29331_at real
@attribute Z29481_at real
@attribute Z29505_at real
@attribute Z29572_at real
@attribute Z29574_at real
@attribute Z29678_at real
@attribute Z30425_at real
@attribute Z30426_at real
@attribute Z31357_at real
@attribute Z32684_at real
@attribute Z32765_at real
@attribute Z33642_at real
@attribute Z33905_at real
@attribute Z34897_at real
@attribute Z34918_at real
@attribute Z34975_at real
@attribute Z35093_at real
@attribute Z35102_at real
@attribute Z35227_at real
@attribute Z35278_at real
@attribute Z35307_at real
@attribute Z35309_at real
@attribute Z35491_at real
@attribute Z36531_at real
@attribute Z36714_at real
@attribute Z36715_at real
@attribute Z37166_at real
@attribute Z37976_at real
@attribute Z37986_at real
@attribute Z38026_at real
@attribute Z46376_rna1_at real
@attribute Z46629_at real
@attribute Z46788_at real
@attribute Z46967_at real
@attribute Z46973_at real
@attribute Z47043_at real
@attribute Z47087_at real
@attribute Z47553_at real
@attribute Z47727_at real
@attribute Z48042_at real
@attribute Z48051_rna1_at real
@attribute Z48054_at real
@attribute Z48199_at real
@attribute Z48475_at real
@attribute Z48481_at real
@attribute Z48510_at real
@attribute Z48511_at real
@attribute Z48512_at real
@attribute Z48520_at real
@attribute Z48541_at real
@attribute Z48570_at real
@attribute Z48579_at real
@attribute Z48605_at real
@attribute Z48633_at real
@attribute Z48804_at real
@attribute Z48923_at real
@attribute Z48950_at real
@attribute Z49099_at real
@attribute Z49155_at real
@attribute Z49194_at real
@attribute Z49205_at real
@attribute Z49208_at real
@attribute Z49254_at real
@attribute Z49269_at real
@attribute Z49878_at real
@attribute Z49989_at real
@attribute Z49995_at real
@attribute Z50022_at real
@attribute Z50053_at real
@attribute Z50194_at real
@attribute Z50749_at real
@attribute Z50781_at real
@attribute Z50853_at real
@attribute Z56281_at real
@attribute Z67743_at real
@attribute Z68129_cds1_at real
@attribute Z68204_at real
@attribute Z68747_at real
@attribute Z69720_at real
@attribute Z69881_at real
@attribute Z69915_at real
@attribute Z69923_at real
@attribute Z70219_at real
@attribute Z70220_at real
@attribute Z70222_at real
@attribute Z70295_at real
@attribute Z70723_at real
@attribute Z70759_at real
@attribute Z71389_at real
@attribute Z71460_at real
@attribute Z72499_at real
@attribute Z73497_at real
@attribute Z73677_at real
@attribute Z73903_at real
@attribute Z75330_at real
@attribute Z78289_at real
@attribute Z78290_at real
@attribute Z78291_at real
@attribute Z79581_at real
@attribute Z80776_at real
@attribute Z80777_at real
@attribute Z80788_at real
@attribute Z81326_at real
@attribute Z83741_at real
@attribute Z83742_at real
@attribute Z83745_at real
@attribute Z83799_at real
@attribute Z83800_at real
@attribute Z83802_at real
@attribute Z83803_at real
@attribute Z83804_at real
@attribute Z83805_at real
@attribute Z83806_at real
@attribute Z83821_cds2_at real
@attribute Z84483_at real
@attribute Z84718_cds1_at real
@attribute Z84721_cds1_at real
@attribute Z84721_cds2_at real
@attribute Z84722_at real
@attribute Z93784_at real
@attribute Z95624_at real
@attribute Z96810_at real
@attribute Z97054_xpt2_at real
@attribute Z97074_at real
@attribute AB002332_at real
@attribute AB002533_at real
@attribute AB006782_at real
@attribute AF001548_rna1_at real
@attribute D00860_at real
@attribute D10040_at real
@attribute D10925_at real
@attribute D13146_cds1_at real
@attribute D16105_at real
@attribute D16480_at real
@attribute D16481_at real
@attribute D17532_at real
@attribute D21235_at real
@attribute D25304_at real
@attribute D26070_at real
@attribute D28791_at real
@attribute D29805_at real
@attribute D31889_at real
@attribute D38073_at real
@attribute D38081_at real
@attribute D38122_at real
@attribute D38502_at real
@attribute D43968_at real
@attribute D45132_at real
@attribute D50405_at real
@attribute D50550_at real
@attribute D64108_at real
@attribute D80000_at real
@attribute D82347_at real
@attribute D83646_at real
@attribute D86550_at real
@attribute D86958_at real
@attribute D86988_at real
@attribute D87002_cds2_at real
@attribute HG162-HT3165_at real
@attribute HG2465-HT4871_at real
@attribute HG2743-HT2845_at real
@attribute HG2841-HT2970_at real
@attribute HG2846-HT2983_at real
@attribute HG3543-HT3739_at real
@attribute HG3859-HT4129_at real
@attribute HG4679-HT5104_at real
@attribute HG651-HT4201_at real
@attribute J00220_cds4_at real
@attribute J02783_at real
@attribute J02986_cds1_at real
@attribute J03027_at real
@attribute J04168_at real
@attribute J04182_at real
@attribute J04449_at real
@attribute J04513_at real
@attribute J05633_at real
@attribute K01900_at real
@attribute K02766_at real
@attribute L00058_at real
@attribute L00205_at real
@attribute L04282_at real
@attribute L04569_at real
@attribute L04731_at real
@attribute L04751_at real
@attribute L06133_at real
@attribute L07615_at real
@attribute L07648_at real
@attribute L07919_at real
@attribute L08895_at real
@attribute L10413_at real
@attribute L11066_at real
@attribute L11284_at real
@attribute L11702_at real
@attribute L12052_at real
@attribute L13744_at real
@attribute L13773_at real
@attribute L20688_at real
@attribute L20860_at real
@attribute L20965_at real
@attribute L21998_at real
@attribute L22454_at real
@attribute L22569_at real
@attribute L33075_at real
@attribute L35263_at real
@attribute L36870_at real
@attribute L40397_at real
@attribute L43576_at real
@attribute L46353_at real
@attribute L49380_at real
@attribute L76517_at real
@attribute L76569_at real
@attribute L76627_at real
@attribute L78833_cds1_at real
@attribute M12783_at real
@attribute M13577_at real
@attribute M14123_xpt1_at real
@attribute M14745_at real
@attribute M14758_at real
@attribute M15169_at real
@attribute M16276_at real
@attribute M16342_at real
@attribute M19154_at real
@attribute M20566_at real
@attribute M21535_at real
@attribute M24283_at real
@attribute M24900_at real
@attribute M27691_at real
@attribute M31724_at real
@attribute M34276_at real
@attribute M34715_at real
@attribute M37712_at real
@attribute M38258_at real
@attribute M55683_at real
@attribute M58026_at real
@attribute M60503_at real
@attribute M60828_at real
@attribute M61853_at real
@attribute M64231_rna1_at real
@attribute M65062_at real
@attribute M69013_at real
@attribute M69181_at real
@attribute M73548_at real
@attribute M76729_at real
@attribute M81883_at real
@attribute M83664_at real
@attribute M84424_at real
@attribute M85289_at real
@attribute M87770_at real
@attribute M91463_rna1_at real
@attribute M93651_at real
@attribute M94046_at real
@attribute M94055_at real
@attribute M96843_at real
@attribute M97252_at real
@attribute M97676_at real
@attribute S41458_at real
@attribute S60415_at real
@attribute S66427_at real
@attribute S66896_at real
@attribute S68805_at real
@attribute S69369_at real
@attribute S76638_at real
@attribute S77410_at real
@attribute S78234_at real
@attribute U04636_rna1_at real
@attribute U07139_at real
@attribute U08021_at real
@attribute U09279_at real
@attribute U09609_at real
@attribute U10886_at real
@attribute U11287_at real
@attribute U12767_at real
@attribute U13022_at real
@attribute U14394_at real
@attribute U16307_at real
@attribute U17838_at real
@attribute U17969_at real
@attribute U18259_at real
@attribute U18422_at real
@attribute U18550_at real
@attribute U20760_at real
@attribute U20938_at real
@attribute U22680_at real
@attribute U22815_at real
@attribute U22816_at real
@attribute U25771_at real
@attribute U25988_at real
@attribute U26424_at real
@attribute U28049_at real
@attribute U28055_at real
@attribute U31556_at real
@attribute U33632_at real
@attribute U33841_at real
@attribute U34587_at real
@attribute U35376_at real
@attribute U36341_rna1_at real
@attribute U37146_at real
@attribute U37426_at real
@attribute U38276_at real
@attribute U38291_rna1_at real
@attribute U40571_at real
@attribute U40705_at real
@attribute U41518_at real
@attribute U41654_at real
@attribute U41740_at real
@attribute U43653_at real
@attribute U47077_at real
@attribute U47292_at real
@attribute U49516_at real
@attribute U50196_at real
@attribute U53204_at real
@attribute U57627_at real
@attribute U58675_cds1_at real
@attribute U58675_cds2_at real
@attribute U60061_at real
@attribute U61500_at real
@attribute U61981_at real
@attribute U62438_at real
@attribute U67615_at real
@attribute U72649_at real
@attribute U73936_at real
@attribute U74324_at real
@attribute U82467_at real
@attribute U83171_at real
@attribute U94832_at real
@attribute U94836_at real
@attribute U95626_rna3_at real
@attribute U96131_at real
@attribute U96136_at real
@attribute V00536_rna1_at real
@attribute X02160_at real
@attribute X02883_at real
@attribute X03350_at real
@attribute X04526_at real
@attribute X05309_at real
@attribute X05610_at real
@attribute X06268_at real
@attribute X07203_at real
@attribute X12671_rna1_at real
@attribute X14766_at real
@attribute X15422_at real
@attribute X15675_at real
@attribute X16281_at real
@attribute X16323_at real
@attribute X16866_at real
@attribute X17360_rna1_at real
@attribute X52022_at real
@attribute X52075_rna1_at real
@attribute X52228_at real
@attribute X54741_at real
@attribute X55005_rna1_at real
@attribute X55990_rna1_at real
@attribute X56841_at real
@attribute X57985_rna2_at real
@attribute X58072_at real
@attribute X59739_at real
@attribute X63468_at real
@attribute X63717_at real
@attribute X64994_at real
@attribute X65463_at real
@attribute X65488_at real
@attribute X65857_at real
@attribute X66087_at real
@attribute X66785_at real
@attribute X70811_at real
@attribute X71661_at real
@attribute X72727_at real
@attribute X72889_at real
@attribute X73478_at real
@attribute X74142_at real
@attribute X75918_at real
@attribute X77753_at real
@attribute X78338_at real
@attribute X78686_at real
@attribute X78932_at real
@attribute X80818_at real
@attribute X81625_at real
@attribute X82209_at real
@attribute X82835_at real
@attribute X83228_at real
@attribute X89430_at real
@attribute X90392_at real
@attribute X92368_at real
@attribute X95525_at real
@attribute X95677_at real
@attribute X99975_at real
@attribute Y00264_at real
@attribute Y07909_at real
@attribute Y09445_at real
@attribute Z15115_at real
@attribute Z18956_at real
@attribute Z23091_rna1_at real
@attribute Z31695_at real
@attribute Z48482_at real
@attribute Z74615_at real
@attribute D86974_at real
@attribute HG2157-HT2227_at real
@attribute J03060_at real
@attribute L41390_at real
@attribute M37485_cds1_at real
@attribute S62907_s_at real
@attribute AB000381_s_at real
@attribute AB000410_s_at real
@attribute AB000816_s_at real
@attribute AB005535_s_at real
@attribute AB002356_s_at real
@attribute X95808_s_at real
@attribute Y12393_s_at real
@attribute AB006781_s_at real
@attribute Z49107_s_at real
@attribute AC000063_s_at real
@attribute AC002045_xpt2_s_at real
@attribute S62027_s_at real
@attribute AC002477_s_at real
@attribute AD000092_cds7_s_at real
@attribute D10667_s_at real
@attribute AF001787_s_at real
@attribute S76853_s_at real
@attribute AF012024_s_at real
@attribute AJ000099_s_at real
@attribute D00408_at real
@attribute D00408_s_at real
@attribute D00003_at real
@attribute D00003_s_at real
@attribute X83416_s_at real
@attribute M23178_s_at real
@attribute D00097_s_at real
@attribute X02419_rna1_s_at real
@attribute M18700_s_at real
@attribute Y00097_s_at real
@attribute M37271_s_at real
@attribute D00749_s_at real
@attribute X15331_s_at real
@attribute L09229_s_at real
@attribute X62429_s_at real
@attribute L32832_s_at real
@attribute D10326_s_at real
@attribute D10537_s_at real
@attribute L24893_s_at real
@attribute D10922_s_at real
@attribute L06797_s_at real
@attribute L09230_s_at real
@attribute D11327_s_at real
@attribute D12620_s_at real
@attribute D12775_s_at real
@attribute M19650_s_at real
@attribute S50017_s_at real
@attribute M15465_s_at real
@attribute D79206_s_at real
@attribute HG1686-HT4572_s_at real
@attribute D13413_rna1_s_at real
@attribute D13631_s_at real
@attribute D13638_s_at real
@attribute D13666_s_at real
@attribute D13705_s_at real
@attribute D13720_s_at real
@attribute D13814_s_at real
@attribute HG1400-HT1400_s_at real
@attribute HG2348-HT2444_s_at real
@attribute HG3362-HT3539_s_at real
@attribute HG1699-HT1704_s_at real
@attribute U41766_s_at real
@attribute D14826_s_at real
@attribute S68271_s_at real
@attribute HG2075-HT2137_s_at real
@attribute X52213_s_at real
@attribute Z49835_s_at real
@attribute HG4541-HT4946_s_at real
@attribute D16611_s_at real
@attribute D16688_s_at real
@attribute D16827_s_at real
@attribute D17408_s_at real
@attribute X83929_s_at real
@attribute U00802_s_at real
@attribute Z11685_s_at real
@attribute S69231_s_at real
@attribute D17570_s_at real
@attribute X91653_s_at real
@attribute D21241_xpt1_s_at real
@attribute U23850_s_at real
@attribute D26155_s_at real
@attribute D26156_s_at real
@attribute U62293_rna1_s_at real
@attribute X77922_s_at real
@attribute D87716_s_at real
@attribute D26535_s_at real
@attribute L15326_s_at real
@attribute D28235_s_at real
@attribute D28473_s_at real
@attribute D28539_s_at real
@attribute X59842_rna1_s_at real
@attribute S78467_s_at real
@attribute D29640_s_at real
@attribute D29675_at real
@attribute D29675_s_at real
@attribute U34380_rna1_s_at real
@attribute U10473_s_at real
@attribute X14085_s_at real
@attribute L00190_s_at real
@attribute L27624_s_at real
@attribute D30715_xpt5_s_at real
@attribute D31628_s_at real
@attribute X68688_rna1_s_at real
@attribute D31833_s_at real
@attribute L10377_s_at real
@attribute D31840_s_at real
@attribute S79862_s_at real
@attribute X82279_s_at real
@attribute D32002_s_at real
@attribute HG4312-HT4582_s_at real
@attribute D37781_s_at real
@attribute HG4169-HT4439_s_at real
@attribute D37984_s_at real
@attribute X62153_s_at real
@attribute U27325_s_at real
@attribute U11821_s_at real
@attribute D38163_s_at real
@attribute D38251_s_at real
@attribute S68874_s_at real
@attribute D38496_s_at real
@attribute U38964_s_at real
@attribute D38537_s_at real
@attribute S78771_s_at real
@attribute D42040_s_at real
@attribute Z84497_s_at real
@attribute D43682_s_at real
@attribute X90976_s_at real
@attribute X89109_s_at real
@attribute U23736_s_at real
@attribute M19311_at real
@attribute M19311_s_at real
@attribute D45917_s_at real
@attribute D49354_s_at real
@attribute D49372_s_at real
@attribute D49487_s_at real
@attribute D49824_at real
@attribute D49824_s_at real
@attribute L38593_s_at real
@attribute U50079_s_at real
@attribute D50477_s_at real
@attribute X86371_s_at real
@attribute Z75190_s_at real
@attribute D50855_s_at real
@attribute U58046_s_at real
@attribute D55643_s_at real
@attribute D63479_s_at real
@attribute D63861_s_at real
@attribute D63882_s_at real
@attribute D63940_s_at real
@attribute S82447_s_at real
@attribute M96954_s_at real
@attribute Z79693_s_at real
@attribute Y10807_s_at real
@attribute D78132_s_at real
@attribute D78577_s_at real
@attribute D79984_s_at real
@attribute S78271_s_at real
@attribute U50822_rna1_s_at real
@attribute D83017_s_at real
@attribute D83260_s_at real
@attribute D85131_s_at real
@attribute D85425_s_at real
@attribute D85759_s_at real
@attribute U52373_s_at real
@attribute D86043_s_at real
@attribute Y10375_s_at real
@attribute D86062_s_at real
@attribute D86096_cds1_s_at real
@attribute HG3238-HT4861_s_at real
@attribute X83857_s_at real
@attribute D86331_s_at real
@attribute U19713_s_at real
@attribute Z35085_s_at real
@attribute U65533_s_at real
@attribute X51755_cds5_s_at real
@attribute U52191_s_at real
@attribute L33930_s_at real
@attribute Y08682_rna1_s_at real
@attribute D88155_s_at real
@attribute D89377_at real
@attribute D89377_s_at real
@attribute Z74792_s_at real
@attribute X17059_s_at real
@attribute D90070_s_at real
@attribute J03260_s_at real
@attribute HG1728-HT1734_at real
@attribute HG1728-HT1734_s_at real
@attribute D90279_s_at real
@attribute M64710_s_at real
@attribute HG2271-HT2367_at real
@attribute HG2271-HT2367_s_at real
@attribute X55448_cds1_s_at real
@attribute HG110-HT110_s_at real
@attribute HG1140-HT4817_s_at real
@attribute HG1227-HT1227_s_at real
@attribute M19828_s_at real
@attribute HG1322-HT5143_s_at real
@attribute HG1327-HT1327_s_at real
@attribute M25079_s_at real
@attribute HG1428-HT1428_s_at real
@attribute HG1437-HT1437_s_at real
@attribute HG1471-HT3923_s_at real
@attribute HG1496-HT1496_s_at real
@attribute X57351_at real
@attribute X57351_s_at real
@attribute HG1595-HT4788_s_at real
@attribute M76125_s_at real
@attribute HG167-HT167_s_at real
@attribute HG1747-HT1764_s_at real
@attribute HG1751-HT1768_at real
@attribute HG1751-HT1768_s_at real
@attribute U19247_rna1_s_at real
@attribute HG1761-HT1778_s_at real
@attribute HG1763-HT1780_s_at real
@attribute J03915_s_at real
@attribute U47025_s_at real
@attribute M14199_s_at real
@attribute U43901_rna1_s_at real
@attribute HG1783-HT1803_s_at real
@attribute HG1827-HT1856_s_at real
@attribute U24183_s_at real
@attribute M29874_s_at real
@attribute HG1877-HT1917_s_at real
@attribute Z26248_s_at real
@attribute HG2007-HT2056_s_at real
@attribute HG2090-HT2152_s_at real
@attribute HG210-HT210_s_at real
@attribute HG2175-HT2245_s_at real
@attribute HG2197-HT2267_s_at real
@attribute HG2238-HT2321_s_at real
@attribute HG4069-HT4339_s_at real
@attribute HG2259-HT2348_s_at real
@attribute HG2260-HT2349_s_at real
@attribute HG2261-HT2351_s_at real
@attribute M86757_s_at real
@attribute HG2358-HT4858_s_at real
@attribute L14778_s_at real
@attribute HG2367-HT2463_s_at real
@attribute HG2379-HT3996_s_at real
@attribute HG2379-HT3997_s_at real
@attribute HG2380-HT2476_s_at real
@attribute HG2383-HT4824_s_at real
@attribute HG2414-HT2510_s_at real
@attribute HG243-HT243_s_at real
@attribute HG2441-HT2537_s_at real
@attribute X52611_s_at real
@attribute U10099_s_at real
@attribute HG2479-HT2575_at real
@attribute HG2479-HT2575_s_at real
@attribute L08835_rna2_s_at real
@attribute M87313_s_at real
@attribute S52028_s_at real
@attribute L26584_s_at real
@attribute X06182_s_at real
@attribute HG2562-HT2658_s_at real
@attribute X13451_s_at real
@attribute HG2564-HT2660_s_at real
@attribute X16666_s_at real
@attribute X52009_s_at real
@attribute HG2591-HT2687_s_at real
@attribute U22376_cds2_s_at real
@attribute M29037_s_at real
@attribute X55019_s_at real
@attribute HG2639-HT2735_s_at real
@attribute HG2649-HT2745_s_at real
@attribute U48705_rna1_s_at real
@attribute M90391_s_at real
@attribute HG2705-HT2801_s_at real
@attribute HG273-HT273_at real
@attribute HG273-HT273_s_at real
@attribute HG2730-HT2827_s_at real
@attribute HG2730-HT2828_s_at real
@attribute M58569_s_at real
@attribute X16609_s_at real
@attribute HG274-HT274_s_at real
@attribute HG2743-HT2846_s_at real
@attribute HG2743-HT3926_s_at real
@attribute M83216_s_at real
@attribute HG2797-HT2906_s_at real
@attribute HG2797-HT2905_at real
@attribute HG2797-HT2905_s_at real
@attribute M91556_s_at real
@attribute M13452_s_at real
@attribute HG2809-HT2920_s_at real
@attribute X04654_s_at real
@attribute HG2815-HT2931_at real
@attribute HG2815-HT2931_s_at real
@attribute HG2815-HT4023_s_at real
@attribute M58509_cds1_s_at real
@attribute HG2841-HT2969_s_at real
@attribute U22961_s_at real
@attribute HG2841-HT2968_s_at real
@attribute J00139_s_at real
@attribute HG2850-HT4814_s_at real
@attribute HG2868-HT3012_s_at real
@attribute M89914_s_at real
@attribute HG2981-HT3127_s_at real
@attribute HG2981-HT3938_s_at real
@attribute HG2981-HT3125_s_at real
@attribute HG2987-HT3136_s_at real
@attribute HG2994-HT4850_s_at real
@attribute X52896_s_at real
@attribute U77846_rna1_at real
@attribute U77846_rna1_s_at real
@attribute HG2999-HT4756_s_at real
@attribute L07807_s_at real
@attribute HG3044-HT3742_s_at real
@attribute X02761_s_at real
@attribute HG3075-HT3236_s_at real
@attribute HG3076-HT3238_s_at real
@attribute HG3085-HT3254_s_at real
@attribute X75755_rna1_s_at real
@attribute HG3105-HT3281_s_at real
@attribute HG3107-HT3283_s_at real
@attribute HG3125-HT3301_s_at real
@attribute HG3148-HT3324_s_at real
@attribute HG3187-HT3366_s_at real
@attribute M31520_rna1_at real
@attribute M31520_rna1_s_at real
@attribute HG3242-HT4231_s_at real
@attribute HG3242-HT3419_s_at real
@attribute U05572_s_at real
@attribute HG3319-HT3496_s_at real
@attribute HG3327-HT3504_s_at real
@attribute HG3342-HT3519_s_at real
@attribute M97016_s_at real
@attribute HG3395-HT3573_s_at real
@attribute X68505_s_at real
@attribute HG3412-HT3593_s_at real
@attribute HG3417-HT3600_s_at real
@attribute HG3426-HT3610_s_at real
@attribute HG3431-HT3616_s_at real
@attribute HG3432-HT3620_s_at real
@attribute HG3437-HT3628_s_at real
@attribute HG3484-HT3678_s_at real
@attribute HG3523-HT4899_s_at real
@attribute M13929_s_at real
@attribute J03242_s_at real
@attribute M17863_s_at real
@attribute HG36-HT4101_s_at real
@attribute HG3638-HT3849_s_at real
@attribute HG3638-HT3993_s_at real
@attribute HG3703-HT3915_s_at real
@attribute J04093_s_at real
@attribute HG371-HT1063_s_at real
@attribute HG371-HT26388_at real
@attribute HG371-HT26388_s_at real
@attribute HG3725-HT3981_s_at real
@attribute HG3730-HT4000_s_at real
@attribute S80267_s_at real
@attribute U10687_s_at real
@attribute HG3914-HT4184_s_at real
@attribute HG3920-HT4521_s_at real
@attribute HG3925-HT4195_at real
@attribute HG3925-HT4195_s_at real
@attribute HG3928-HT4198_at real
@attribute HG3928-HT4198_s_at real
@attribute HG3954-HT4224_s_at real
@attribute X77588_s_at real
@attribute HG4011-HT4804_s_at real
@attribute HG4020-HT4290_s_at real
@attribute M74509_s_at real
@attribute HG4063-HT4333_s_at real
@attribute HG4094-HT4364_s_at real
@attribute HG4099-HT4369_s_at real
@attribute M13150_s_at real
@attribute HG4116-HT4386_s_at real
@attribute HG4113-HT4383_s_at real
@attribute HG4120-HT4392_s_at real
@attribute HG4155-HT4425_s_at real
@attribute HG417-HT417_s_at real
@attribute L13266_s_at real
@attribute U09937_rna1_s_at real
@attribute M20867_s_at real
@attribute HG4264-HT4534_s_at real
@attribute HG4318-HT4588_s_at real
@attribute HG4334-HT4604_s_at real
@attribute HG4517-HT4920_s_at real
@attribute HG4535-HT4940_s_at real
@attribute U19251_s_at real
@attribute HG4668-HT5083_s_at real
@attribute M57464_s_at real
@attribute HG4683-HT5108_s_at real
@attribute HG4755-HT5203_s_at real
@attribute HG4757-HT5207_s_at real
@attribute M79463_s_at real
@attribute M82827_s_at real
@attribute HG627-HT5097_s_at real
@attribute HG627-HT5098_s_at real
@attribute X54867_s_at real
@attribute X57110_s_at real
@attribute L07261_s_at real
@attribute HG651-HT5209_s_at real
@attribute Z68280_cds2_s_at real
@attribute X07618_s_at real
@attribute HG721-HT4828_s_at real
@attribute HG721-HT4827_s_at real
@attribute HG759-HT759_s_at real
@attribute HG855-HT855_s_at real
@attribute HG862-HT862_s_at real
@attribute HG880-HT880_at real
@attribute HG880-HT880_s_at real
@attribute HG884-HT884_s_at real
@attribute L08096_s_at real
@attribute HG944-HT944_s_at real
@attribute S76942_s_at real
@attribute HG945-HT945_s_at real
@attribute X54457_s_at real
@attribute X77777_s_at real
@attribute HG982-HT982_s_at real
@attribute HG998-HT998_s_at real
@attribute M10277_s_at real
@attribute M97935_s_at real
@attribute X01038_rna1_s_at real
@attribute J00105_s_at real
@attribute J00116_s_at real
@attribute V00535_rna2_s_at real
@attribute J00219_s_at real
@attribute L00022_s_at real
@attribute S71043_rna1_s_at real
@attribute M87789_s_at real
@attribute J00268_s_at real
@attribute V00594_at real
@attribute V00594_s_at real
@attribute V00574_s_at real
@attribute M29386_s_at real
@attribute V00599_s_at real
@attribute J02621_s_at real
@attribute J02683_s_at real
@attribute J02758_s_at real
@attribute X05130_s_at real
@attribute M27436_s_at real
@attribute J02871_s_at real
@attribute M13232_s_at real
@attribute M22403_s_at real
@attribute J02947_s_at real
@attribute J02960_cds1_s_at real
@attribute M29610_at real
@attribute M29610_s_at real
@attribute U05255_at real
@attribute U05255_s_at real
@attribute M17446_s_at real
@attribute Y00339_s_at real
@attribute U50327_s_at real
@attribute J03077_s_at real
@attribute J03241_s_at real
@attribute U07804_s_at real
@attribute U07806_s_at real
@attribute J03263_s_at real
@attribute Z74616_s_at real
@attribute X51441_at real
@attribute X51441_s_at real
@attribute L25878_s_at real
@attribute Y00285_s_at real
@attribute M26004_s_at real
@attribute S62696_s_at real
@attribute M17183_s_at real
@attribute M24351_cds3_s_at real
@attribute M31551_s_at real
@attribute J03626_rna1_s_at real
@attribute X57579_s_at real
@attribute U01691_s_at real
@attribute X04729_s_at real
@attribute J03778_s_at real
@attribute M21119_s_at real
@attribute M24349_s_at real
@attribute M26958_s_at real
@attribute J03805_s_at real
@attribute M96233_s_at real
@attribute U72648_s_at real
@attribute J05253_s_at real
@attribute J03934_s_at real
@attribute J04029_s_at real
@attribute J04046_s_at real
@attribute M69203_s_at real
@attribute J04130_s_at real
@attribute J04152_rna1_s_at real
@attribute M61827_rna1_s_at real
@attribute X14684_s_at real
@attribute J04430_s_at real
@attribute U75272_s_at real
@attribute M27968_s_at real
@attribute X17567_s_at real
@attribute X52979_rna1_s_at real
@attribute S40719_s_at real
@attribute J04617_s_at real
@attribute X03689_s_at real
@attribute J04810_s_at real
@attribute J05016_rna1_s_at real
@attribute J05036_s_at real
@attribute J05200_rna1_s_at real
@attribute J05252_s_at real
@attribute J05582_s_at real
@attribute M32304_s_at real
@attribute X53002_s_at real
@attribute M34996_s_at real
@attribute K01160_s_at real
@attribute S77835_s_at real
@attribute X00695_s_at real
@attribute X02176_s_at real
@attribute K02777_s_at real
@attribute M13058_s_at real
@attribute M69197_xpt2_s_at real
@attribute K03494_s_at real
@attribute K03498_xpt1_s_at real
@attribute M26901_s_at real
@attribute M21642_at real
@attribute M21642_s_at real
@attribute X69920_s_at real
@attribute L00634_s_at real
@attribute X66113_s_at real
@attribute L03411_s_at real
@attribute L03840_s_at real
@attribute U09851_s_at real
@attribute L04483_s_at real
@attribute L05072_s_at real
@attribute L12760_s_at real
@attribute M26665_at real
@attribute M26665_s_at real
@attribute L05624_s_at real
@attribute L05628_s_at real
@attribute Z94753_s_at real
@attribute U50360_s_at real
@attribute Z31560_s_at real
@attribute M88461_s_at real
@attribute U06643_s_at real
@attribute U51003_s_at real
@attribute L08044_s_at real
@attribute S57212_s_at real
@attribute L09209_s_at real
@attribute L10333_s_at real
@attribute L10338_s_at real
@attribute X70940_s_at real
@attribute M30607_s_at real
@attribute X13766_s_at real
@attribute L10615_s_at real
@attribute L10955_cds1_s_at real
@attribute U89922_s_at real
@attribute L15189_s_at real
@attribute L11238_s_at real
@attribute L11244_s_at real
@attribute L11701_s_at real
@attribute U40002_s_at real
@attribute U37055_rna1_s_at real
@attribute U67932_s_at real
@attribute L12060_s_at real
@attribute L12711_s_at real
@attribute U03397_s_at real
@attribute X65727_cds2_s_at real
@attribute L13939_s_at real
@attribute X68285_s_at real
@attribute X69886_s_at real
@attribute L14848_s_at real
@attribute L15296_s_at real
@attribute U58837_s_at real
@attribute X67235_s_at real
@attribute L17075_s_at real
@attribute L17418_cds2_s_at real
@attribute U33838_at real
@attribute U33838_s_at real
@attribute Z22951_rna1_s_at real
@attribute U23430_s_at real
@attribute M67468_s_at real
@attribute L19493_s_at real
@attribute U11875_s_at real
@attribute X64624_s_at real
@attribute L20469_s_at real
@attribute U59632_s_at real
@attribute S75213_s_at real
@attribute U18088_s_at real
@attribute X63575_s_at real
@attribute U24389_s_at real
@attribute U02683_s_at real
@attribute U18383_s_at real
@attribute L22524_s_at real
@attribute L23333_s_at real
@attribute M27394_s_at real
@attribute M60974_s_at real
@attribute L24774_s_at real
@attribute L25286_s_at real
@attribute M89470_s_at real
@attribute U45255_s_at real
@attribute L25931_s_at real
@attribute U35005_s_at real
@attribute S69265_s_at real
@attribute L27213_s_at real
@attribute M62782_s_at real
@attribute L27559_s_at real
@attribute L27584_s_at real
@attribute X69962_s_at real
@attribute L29306_s_at real
@attribute M96995_s_at real
@attribute S77893_s_at real
@attribute L32831_s_at real
@attribute S75578_s_at real
@attribute U80226_s_at real
@attribute L33262_s_at real
@attribute L34363_s_at real
@attribute L35249_s_at real
@attribute L35253_s_at real
@attribute L46720_s_at real
@attribute U19495_s_at real
@attribute X95097_rna1_s_at real
@attribute X95425_s_at real
@attribute U17743_s_at real
@attribute L37036_s_at real
@attribute X94628_rna1_s_at real
@attribute L37360_s_at real
@attribute M34458_rna1_s_at real
@attribute L37868_s_at real
@attribute L38490_s_at real
@attribute U15637_s_at real
@attribute U32986_s_at real
@attribute L40384_s_at real
@attribute L40386_s_at real
@attribute U61734_s_at real
@attribute U43185_s_at real
@attribute M97347_s_at real
@attribute L49209_s_at real
@attribute L42374_s_at real
@attribute L43575_s_at real
@attribute L43579_at real
@attribute L43579_s_at real
@attribute L44140_cds4_s_at real
@attribute U28749_s_at real
@attribute X92518_s_at real
@attribute L47125_s_at real
@attribute Z37987_s_at real
@attribute L47276_s_at real
@attribute Y08765_s_at real
@attribute Y08766_s_at real
@attribute U37546_s_at real
@attribute U45878_s_at real
@attribute L76528_s_at real
@attribute U48436_s_at real
@attribute X95463_s_at real
@attribute U31215_s_at real
@attribute U31216_s_at real
@attribute L77567_s_at real
@attribute U64315_s_at real
@attribute U64805_s_at real
@attribute U72882_s_at real
@attribute V00565_s_at real
@attribute M10051_s_at real
@attribute M10321_s_at real
@attribute M11025_s_at real
@attribute X62891_s_at real
@attribute M11313_s_at real
@attribute X05855_at real
@attribute X05855_s_at real
@attribute X07438_s_at real
@attribute X03363_s_at real
@attribute X02875_s_at real
@attribute M12963_s_at real
@attribute X83705_s_at real
@attribute M12959_s_at real
@attribute M13560_s_at real
@attribute M13690_s_at real
@attribute M13686_s_at real
@attribute M13829_s_at real
@attribute M34353_s_at real
@attribute M13928_s_at real
@attribute X04445_rna1_s_at real
@attribute X81851_s_at real
@attribute M13994_s_at real
@attribute M60891_s_at real
@attribute U59058_s_at real
@attribute M14328_s_at real
@attribute M16336_s_at real
@attribute M14483_rna1_s_at real
@attribute X04602_s_at real
@attribute Y00081_s_at real
@attribute M26708_s_at real
@attribute X64072_s_at real
@attribute M15517_cds3_s_at real
@attribute M27396_s_at real
@attribute M16364_s_at real
@attribute M16474_s_at real
@attribute M36429_s_at real
@attribute M16591_s_at real
@attribute M16652_at real
@attribute M16652_s_at real
@attribute M16707_rna1_at real
@attribute M16707_rna1_s_at real
@attribute M16750_s_at real
@attribute M16938_s_at real
@attribute M31423_s_at real
@attribute U08006_s_at real
@attribute M28130_rna1_s_at real
@attribute Y00787_s_at real
@attribute M17236_at real
@attribute M17236_s_at real
@attribute M26856_s_at real
@attribute M17254_s_at real
@attribute Y00414_s_at real
@attribute M18255_cds2_s_at real
@attribute M18391_s_at real
@attribute Z19554_s_at real
@attribute Y00083_s_at real
@attribute X54667_at real
@attribute X54667_s_at real
@attribute M19267_s_at real
@attribute M19309_s_at real
@attribute M19508_xpt3_s_at real
@attribute M19878_at real
@attribute M19878_s_at real
@attribute M27783_s_at real
@attribute M20203_s_at real
@attribute X58298_s_at real
@attribute M20642_s_at real
@attribute M20747_s_at real
@attribute M20778_s_at real
@attribute M26311_s_at real
@attribute M84371_rna1_s_at real
@attribute M21142_cds2_s_at real
@attribute M54914_s_at real
@attribute M26692_s_at real
@attribute Z20656_rna1_s_at real
@attribute M21665_s_at real
@attribute M35851_s_at real
@attribute M33772_s_at real
@attribute M26730_s_at real
@attribute M22348_s_at real
@attribute M23234_s_at real
@attribute M23323_s_at real
@attribute Z68228_s_at real
@attribute M23892_s_at real
@attribute X95325_s_at real
@attribute M24122_s_at real
@attribute M55024_s_at real
@attribute M24485_s_at real
@attribute M24486_s_at real
@attribute M24736_s_at real
@attribute M24748_cds2_s_at real
@attribute M24766_s_at real
@attribute M54915_s_at real
@attribute X12876_s_at real
@attribute X72632_s_at real
@attribute U16799_s_at real
@attribute M31776_s_at real
@attribute S66541_s_at real
@attribute M26041_s_at real
@attribute Z80345_rna1_s_at real
@attribute M26657_s_at real
@attribute M27093_s_at real
@attribute M27504_s_at real
@attribute M27533_s_at real
@attribute X60003_s_at real
@attribute M28213_s_at real
@attribute S72493_s_at real
@attribute M29277_at real
@attribute M29277_s_at real
@attribute M28882_s_at real
@attribute U20734_s_at real
@attribute M29335_at real
@attribute M29335_s_at real
@attribute Z47055_s_at real
@attribute M29932_s_at real
@attribute M29994_s_at real
@attribute M33493_s_at real
@attribute M31516_s_at real
@attribute M30257_s_at real
@attribute M30448_s_at real
@attribute X57152_rna1_s_at real
@attribute M30625_s_at real
@attribute M30703_s_at real
@attribute M74587_rna1_s_at real
@attribute X97748_s_at real
@attribute M31169_s_at real
@attribute M31211_s_at real
@attribute M31241_s_at real
@attribute M65214_s_at real
@attribute M33684_s_at real
@attribute U05681_s_at real
@attribute M31774_s_at real
@attribute X68090_s_at real
@attribute X51435_s_at real
@attribute X54199_s_at real
@attribute M65292_s_at real
@attribute M32879_at real
@attribute M32879_s_at real
@attribute M58286_s_at real
@attribute M86873_s_at real
@attribute M34338_s_at real
@attribute U22178_s_at real
@attribute M34376_s_at real
@attribute M35093_s_at real
@attribute S37730_s_at real
@attribute U50648_s_at real
@attribute M36118_s_at real
@attribute X13955_s_at real
@attribute M36284_s_at real
@attribute M36542_s_at real
@attribute X13810_s_at real
@attribute M36653_s_at real
@attribute Z38133_s_at real
@attribute M57731_s_at real
@attribute X53800_s_at real
@attribute M37238_s_at real
@attribute M37457_at real
@attribute M37457_s_at real
@attribute M86383_s_at real
@attribute M38449_s_at real
@attribute M55409_s_at real
@attribute M86933_at real
@attribute M86933_s_at real
@attribute M55513_s_at real
@attribute M60450_s_at real
@attribute X54993_s_at real
@attribute M55682_s_at real
@attribute M55998_s_at real
@attribute M57466_s_at real
@attribute U16720_rna1_s_at real
@attribute M57703_s_at real
@attribute M65134_s_at real
@attribute X13461_s_at real
@attribute M58525_s_at real
@attribute M59216_s_at real
@attribute X52282_s_at real
@attribute M60284_s_at real
@attribute M60483_rna1_s_at real
@attribute X69950_s_at real
@attribute M60784_s_at real
@attribute S81661_s_at real
@attribute M61826_s_at real
@attribute M61832_s_at real
@attribute X65962_s_at real
@attribute S82362_s_at real
@attribute M62403_s_at real
@attribute S38742_s_at real
@attribute M62628_s_at real
@attribute X53595_s_at real
@attribute M73746_s_at real
@attribute M63438_s_at real
@attribute M92843_s_at real
@attribute M63838_s_at real
@attribute M64269_s_at real
@attribute X51823_at real
@attribute X51823_s_at real
@attribute M81886_s_at real
@attribute Z26491_s_at real
@attribute M68907_s_at real
@attribute S67247_s_at real
@attribute M72885_rna1_s_at real
@attribute M73239_s_at real
@attribute M74088_s_at real
@attribute X63131_s_at real
@attribute M74715_s_at real
@attribute U04285_s_at real
@attribute Z31690_s_at real
@attribute M75715_s_at real
@attribute M76732_s_at real
@attribute X74929_s_at real
@attribute M77348_rna1_s_at real
@attribute X90824_s_at real
@attribute M77829_s_at real
@attribute M80397_s_at real
@attribute X62083_s_at real
@attribute M81181_s_at real
@attribute X58528_s_at real
@attribute M81182_s_at real
@attribute M81695_s_at real
@attribute M81778_s_at real
@attribute X80763_s_at real
@attribute M83652_s_at real
@attribute X62534_s_at real
@attribute M83667_rna1_s_at real
@attribute M83712_s_at real
@attribute M84820_s_at real
@attribute U84011_s_at real
@attribute X15673_s_at real
@attribute X62515_s_at real
@attribute M87507_s_at real
@attribute M91368_s_at real
@attribute M91669_s_at real
@attribute X03794_s_at real
@attribute S54005_s_at real
@attribute U33202_s_at real
@attribute U33203_s_at real
@attribute S57132_s_at real
@attribute X57348_s_at real
@attribute X56088_s_at real
@attribute X75091_s_at real
@attribute M94172_s_at real
@attribute Y10141_s_at real
@attribute M95585_s_at real
@attribute X68985_s_at real
@attribute S49592_s_at real
@attribute M96738_s_at real
@attribute M97796_s_at real
@attribute X14253_s_at real
@attribute X60299_s_at real
@attribute X59303_s_at real
@attribute M98399_s_at real
@attribute S76978_s_at real
@attribute S38953_s_at real
@attribute X63741_s_at real
@attribute X66142_s_at real
@attribute X57809_at real
@attribute X57809_s_at real
@attribute S62028_s_at real
@attribute S52969_cds1_s_at real
@attribute X65784_s_at real
@attribute S56151_s_at real
@attribute S57153_s_at real
@attribute U95019_s_at real
@attribute U12387_s_at real
@attribute S62904_s_at real
@attribute S68134_s_at real
@attribute X86401_s_at real
@attribute S69272_s_at real
@attribute S69370_s_at real
@attribute X51362_s_at real
@attribute S72024_s_at real
@attribute S72503_s_at real
@attribute U24056_s_at real
@attribute S73885_s_at real
@attribute U31929_s_at real
@attribute U15641_s_at real
@attribute S75256_s_at real
@attribute U33052_s_at real
@attribute S75881_s_at real
@attribute S76473_s_at real
@attribute U05012_s_at real
@attribute U20816_s_at real
@attribute S76756_s_at real
@attribute S77154_s_at real
@attribute U00001_s_at real
@attribute S78798_s_at real
@attribute S78873_s_at real
@attribute S79219_s_at real
@attribute S79873_s_at real
@attribute S80437_s_at real
@attribute X58199_s_at real
@attribute S81243_s_at real
@attribute S81264_s_at real
@attribute S81737_s_at real
@attribute S82471_s_at real
@attribute S82597_rna1_s_at real
@attribute S83309_s_at real
@attribute S83325_s_at real
@attribute S83362_s_at real
@attribute S83390_s_at real
@attribute S83513_s_at real
@attribute U22322_s_at real
@attribute X04347_s_at real
@attribute U00947_s_at real
@attribute U12259_cds2_s_at real
@attribute U02566_s_at real
@attribute U04806_s_at real
@attribute X73358_s_at real
@attribute U06155_at real
@attribute U06155_s_at real
@attribute U08854_s_at real
@attribute Z48314_s_at real
@attribute U29463_s_at real
@attribute U07969_s_at real
@attribute U51010_s_at real
@attribute U08191_s_at real
@attribute U09087_s_at real
@attribute U18271_cds3_s_at real
@attribute U09178_s_at real
@attribute U09510_s_at real
@attribute U09716_s_at real
@attribute U72935_cds3_s_at real
@attribute U09820_s_at real
@attribute Z29066_s_at real
@attribute U11717_s_at real
@attribute U13913_s_at real
@attribute U28758_s_at real
@attribute U11862_s_at real
@attribute U27516_s_at real
@attribute U12424_s_at real
@attribute U29943_s_at real
@attribute U12707_s_at real
@attribute X75346_s_at real
@attribute U13021_s_at real
@attribute U13696_s_at real
@attribute U14577_s_at real
@attribute U15642_s_at real
@attribute U16120_s_at real
@attribute X91911_s_at real
@attribute U16812_s_at real
@attribute U16811_s_at real
@attribute X84213_s_at real
@attribute X74301_s_at real
@attribute U18297_s_at real
@attribute U19147_s_at real
@attribute U19252_s_at real
@attribute U19557_s_at real
@attribute U31973_s_at real
@attribute U20536_s_at real
@attribute U20759_s_at real
@attribute U22314_s_at real
@attribute U22431_s_at real
@attribute U22970_rna1_s_at real
@attribute X78416_s_at real
@attribute U23435_s_at real
@attribute U23852_s_at real
@attribute U24488_s_at real
@attribute U25034_s_at real
@attribute U32499_s_at real
@attribute U26173_s_at real
@attribute U26266_s_at real
@attribute U26312_s_at real
@attribute U60206_s_at real
@attribute Z16411_s_at real
@attribute U27333_at real
@attribute U27333_s_at real
@attribute U27326_s_at real
@attribute U28488_s_at real
@attribute U75276_s_at real
@attribute Z50115_s_at real
@attribute U30827_s_at real
@attribute U31201_cds2_s_at real
@attribute U45328_s_at real
@attribute U31903_s_at real
@attribute U41068_cds2_s_at real
@attribute U32674_s_at real
@attribute U33448_s_at real
@attribute U90065_s_at real
@attribute U40271_s_at real
@attribute U43203_s_at real
@attribute X82850_s_at real
@attribute U67092_at real
@attribute U67092_s_at real
@attribute X91196_s_at real
@attribute X85116_rna1_s_at real
@attribute U33936_s_at real
@attribute U34070_s_at real
@attribute X89986_s_at real
@attribute U40317_s_at real
@attribute U35637_s_at real
@attribute U35835_s_at real
@attribute U41163_s_at real
@attribute U36759_s_at real
@attribute Z69030_s_at real
@attribute X85137_s_at real
@attribute U38227_s_at real
@attribute Z47038_s_at real
@attribute X81832_s_at real
@attribute U40152_s_at real
@attribute U74382_s_at real
@attribute X93511_s_at real
@attribute U40763_s_at real
@attribute U40846_s_at real
@attribute U76366_s_at real
@attribute U41315_rna1_s_at real
@attribute X76942_s_at real
@attribute U41767_s_at real
@attribute X96506_s_at real
@attribute U51333_s_at real
@attribute U43189_s_at real
@attribute U43747_s_at real
@attribute U43916_s_at real
@attribute U44799_s_at real
@attribute U45448_s_at real
@attribute U46746_s_at real
@attribute X51698_s_at real
@attribute U47686_s_at real
@attribute U48865_s_at real
@attribute U49020_cds2_s_at real
@attribute Z49148_s_at real
@attribute U49835_s_at real
@attribute U49957_s_at real
@attribute U50361_s_at real
@attribute U50527_s_at real
@attribute U52077_s_at real
@attribute X99374_s_at real
@attribute X92493_s_at real
@attribute U52696_s_at real
@attribute U52828_s_at real
@attribute Z54367_s_at real
@attribute U54644_s_at real
@attribute U66711_rna1_s_at real
@attribute U56402_s_at real
@attribute U59877_s_at real
@attribute U57623_s_at real
@attribute U57971_s_at real
@attribute X60787_s_at real
@attribute U59831_rna1_s_at real
@attribute U69140_s_at real
@attribute U60808_s_at real
@attribute U61276_s_at real
@attribute U67122_s_at real
@attribute X99586_s_at real
@attribute U61397_s_at real
@attribute U79261_s_at real
@attribute Y08417_s_at real
@attribute U72263_s_at real
@attribute U67368_s_at real
@attribute U64573_s_at real
@attribute U65416_rna1_s_at real
@attribute X56687_s_at real
@attribute X00437_s_at real
@attribute U66726_at real
@attribute U66726_s_at real
@attribute Z70276_s_at real
@attribute U66828_s_at real
@attribute U70064_s_at real
@attribute U68105_s_at real
@attribute Z48501_s_at real
@attribute U68135_s_at real
@attribute U68162_cds1_s_at real
@attribute U69126_s_at real
@attribute U86755_s_at real
@attribute U70439_s_at real
@attribute U71203_s_at real
@attribute Y07565_s_at real
@attribute U72509_s_at real
@attribute Y09943_s_at real
@attribute U72936_s_at real
@attribute U73167_cds2_s_at real
@attribute U73477_s_at real
@attribute Y09392_s_at real
@attribute U79528_s_at real
@attribute U75309_s_at real
@attribute U76764_s_at real
@attribute U79115_s_at real
@attribute U79667_s_at real
@attribute X99897_s_at real
@attribute U80987_s_at real
@attribute Y10262_s_at real
@attribute U82108_s_at real
@attribute U83239_s_at real
@attribute U83326_s_at real
@attribute X99393_s_at real
@attribute U83598_at real
@attribute U83598_s_at real
@attribute U86759_s_at real
@attribute U90543_at real
@attribute U90543_s_at real
@attribute U90552_at real
@attribute U90552_s_at real
@attribute Y07827_s_at real
@attribute U92314_s_at real
@attribute U92457_s_at real
@attribute Y08265_s_at real
@attribute X17644_s_at real
@attribute X58822_rna1_s_at real
@attribute X05839_rna1_s_at real
@attribute X04470_s_at real
@attribute X04706_s_at real
@attribute Z11518_s_at real
@attribute X06700_s_at real
@attribute X12530_s_at real
@attribute X07619_s_at real
@attribute X65965_s_at real
@attribute X13100_s_at real
@attribute X14885_rna1_s_at real
@attribute X52426_s_at real
@attribute X14690_s_at real
@attribute X15954_rna1_s_at real
@attribute X15729_s_at real
@attribute X16260_s_at real
@attribute X16504_s_at real
@attribute X16660_cds1_s_at real
@attribute X70944_s_at real
@attribute X56681_s_at real
@attribute X60955_s_at real
@attribute X53296_s_at real
@attribute X61755_rna1_s_at real
@attribute X53390_s_at real
@attribute X55037_s_at real
@attribute Y00451_s_at real
@attribute X58431_rna2_s_at real
@attribute X59932_s_at real
@attribute X60104_s_at real
@attribute X63522_s_at real
@attribute X74874_rna1_s_at real
@attribute X83492_at real
@attribute X83492_s_at real
@attribute X83490_s_at real
@attribute X89101_s_at real
@attribute X64877_at real
@attribute X64877_s_at real
@attribute X66276_s_at real
@attribute X66894_s_at real
@attribute X98337_s_at real
@attribute X69116_s_at real
@attribute Z25521_s_at real
@attribute X85781_s_at real
@attribute X86428_s_at real
@attribute X74987_s_at real
@attribute X76223_s_at real
@attribute X77567_s_at real
@attribute X79200_at real
@attribute X79200_s_at real
@attribute Z34974_s_at real
@attribute X79683_s_at real
@attribute X97267_rna1_s_at real
@attribute X81836_s_at real
@attribute X82206_s_at real
@attribute Z70218_s_at real
@attribute X83301_s_at real
@attribute X83535_s_at real
@attribute X87871_s_at real
@attribute Z49825_s_at real
@attribute Z69043_s_at real
@attribute X90846_at real
@attribute X90846_s_at real
@attribute X95240_s_at real
@attribute X95632_s_at real
@attribute X98178_s_at real
@attribute X98534_s_at real
@attribute X99886_s_at real
@attribute Y10514_s_at real
@attribute Y10508_s_at real
@attribute Z11899_s_at real
@attribute Z35402_rna1_s_at real
@attribute Z48519_s_at real
@attribute AF000424_s_at real
@attribute D83174_s_at real
@attribute U46006_s_at real
@attribute HG3546-HT3744_s_at real
@attribute HG4677-HT5102_s_at real
@attribute K02882_cds1_s_at real
@attribute M36430_s_at real
@attribute M95936_s_at real
@attribute S82297_at real
@attribute X89399_s_at real
@attribute HG3996-HT4266_at real
@attribute M21305_at real
@attribute M58460_at real
@attribute S77582_at real
@attribute U33880_at real
@attribute X14474_at real
@attribute HG2147-HT2217_at real
@attribute HG2147-HT2217_r_at real
@attribute HG2171-HT2241_at real
@attribute HG2171-HT2241_r_at real
@attribute HG2239-HT2324_at real
@attribute HG2239-HT2324_r_at real
@attribute HG2365-HT2461_at real
@attribute HG3033-HT3194_at real
@attribute HG3033-HT3194_r_at real
@attribute HG3115-HT3291_at real
@attribute HG3565-HT3768_at real
@attribute HG3565-HT3768_r_at real
@attribute HG3731-HT4001_at real
@attribute HG3731-HT4001_r_at real
@attribute HG3991-HT4261_at real
@attribute HG3991-HT4261_r_at real
@attribute HG4340-HT4610_at real
@attribute HG4518-HT4921_at real
@attribute HG4518-HT4921_r_at real
@attribute HG4557-HT4962_at real
@attribute HG4557-HT4962_r_at real
@attribute L11672_at real
@attribute L11672_r_at real
@attribute M21388_at real
@attribute M21388_r_at real
@attribute M55422_at real
@attribute M96132_at real
@attribute U57341_at real
@attribute U57341_r_at real
@attribute U90546_at real
@attribute U90546_r_at real
@attribute X87344_cds10_at real
@attribute X87344_cds10_r_at real
@attribute X98482_at real
@attribute X98482_r_at real
@attribute HG1067-HT1067_r_at real
@attribute HG2566-HT4792_r_at real
@attribute HG2702-HT2798_r_at real
@attribute HG2887-HT3031_at real
@attribute HG2887-HT3031_r_at real
@attribute U34301_at real
@attribute U34301_r_at real
@attribute X94563_xpt2_r_at real
@attribute Z46632_at real
@attribute Z46632_r_at real
@attribute AF001359_f_at real
@attribute HG1034-HT1034_f_at real
@attribute HG2148-HT2218_f_at real
@attribute HG3141-HT3317_f_at real
@attribute HG3236-HT3413_f_at real
@attribute HG3576-HT3779_f_at real
@attribute HG3597-HT3800_f_at real
@attribute HG3635-HT3845_f_at real
@attribute HG3729-HT3999_f_at real
@attribute HG3921-HT4191_f_at real
@attribute HG4417-HT4687_f_at real
@attribute HG688-HT688_f_at real
@attribute J02982_f_at real
@attribute J03801_f_at real
@attribute L05514_f_at real
@attribute L49173_f_at real
@attribute L49219_f_at real
@attribute L49229_f_at real
@attribute L76670_f_at real
@attribute M19045_f_at real
@attribute M23575_f_at real
@attribute S78693_f_at real
@attribute X14008_rna1_f_at real
@attribute X59244_f_at real
@attribute X97230_f_at real
@attribute D16154_at real
@attribute D17793_at real
@attribute D38024_at real
@attribute D49728_at real
@attribute D87017_cds3_at real
@attribute D90042_at real
@attribute HG1980-HT2023_at real
@attribute HG1996-HT2044_at real
@attribute HG2149-HT2219_at real
@attribute HG2160-HT2230_at real
@attribute HG2600-HT2696_at real
@attribute HG3491-HT3685_at real
@attribute HG3513-HT3707_at real
@attribute HG3636-HT3846_at real
@attribute HG4108-HT4378_at real
@attribute HG4109-HT4379_at real
@attribute HG4115-HT4385_at real
@attribute HG4322-HT4592_at real
@attribute HG4593-HT4998_at real
@attribute HG491-HT491_at real
@attribute HG881-HT881_at real
@attribute J00146_at real
@attribute J00207_rna2_at real
@attribute J00210_rna1_at real
@attribute J00220_cds5_at real
@attribute J03910_rna1_at real
@attribute J05412_at real
@attribute K03431_cds1_at real
@attribute L05187_at real
@attribute L08010_at real
@attribute L13740_at real
@attribute L14430_at real
@attribute L20433_at real
@attribute L32606_at real
@attribute L34035_at real
@attribute M10942_at real
@attribute M10943_at real
@attribute M12125_at real
@attribute M13485_at real
@attribute M14306_at real
@attribute M16714_at real
@attribute M19888_at real
@attribute M21302_at real
@attribute M21539_at real
@attribute M23263_at real
@attribute M30838_at real
@attribute M31523_at real
@attribute M31932_at real
@attribute M32578_at real
@attribute M35999_at real
@attribute M36072_at real
@attribute M37075_at real
@attribute M37981_at real
@attribute M38180_rna1_at real
@attribute M55418_at real
@attribute M55419_at real
@attribute M60746_at real
@attribute M60751_at real
@attribute M61855_at real
@attribute M68519_rna1_at real
@attribute M77144_rna1_at real
@attribute M81650_rna1_at real
@attribute M90354_at real
@attribute M92642_at real
@attribute M93311_at real
@attribute M99435_at real
@attribute M99436_at real
@attribute M99438_at real
@attribute M99439_at real
@attribute S68287_at real
@attribute S72043_rna1_at real
@attribute S73840_at real
@attribute S74720_at real
@attribute S78774_at real
@attribute U00928_at real
@attribute U01317_cds4_at real
@attribute U02388_at real
@attribute U03858_at real
@attribute U05861_at real
@attribute U12140_at real
@attribute U19765_at real
@attribute U21556_at real
@attribute U24153_at real
@attribute U24683_at real
@attribute U24685_at real
@attribute U25975_at real
@attribute U27460_at real
@attribute U28014_at real
@attribute U28015_at real
@attribute U40279_at real
@attribute U43944_at real
@attribute U44103_at real
@attribute U44105_at real
@attribute U49441_at real
@attribute U62432_at real
@attribute U66061_cds3_at real
@attribute U66077_at real
@attribute U76388_at real
@attribute U82279_at real
@attribute U82979_at real
@attribute U83117_at real
@attribute U84388_at real
@attribute U92027_at real
@attribute X00088_at real
@attribute X00948_at real
@attribute X00949_at real
@attribute X01703_at real
@attribute X02956_at real
@attribute X02958_at real
@attribute X06825_at real
@attribute X16546_at real
@attribute X17093_at real
@attribute X54489_rna1_at real
@attribute X55989_rna1_at real
@attribute X58399_at real
@attribute X58401_at real
@attribute X60487_at real
@attribute X69115_at real
@attribute X69654_at real
@attribute X72304_at real
@attribute X72475_at real
@attribute X78712_at real
@attribute X87211_at real
@attribute X90530_at real
@attribute X98225_at real
@attribute X98296_at real
@attribute X99133_at real
@attribute Y07566_at real
@attribute Y13618_at real
@attribute Z00010_at real
@attribute Z30643_at real
@attribute Z30644_at real
@attribute Z46261_at real
@attribute Z47556_rna2_at real
@attribute Z49105_at real
@attribute Z68274_at real
@attribute Z80779_at real
@attribute Z80781_at real
@attribute Z80783_at real
@attribute Z80787_at real
@attribute Z83336_at real
@attribute Z83735_at real
@attribute D17427_at real
@attribute D17547_at real
@attribute D29992_at real
@attribute D64053_at real
@attribute D86096_cds6_at real
@attribute J00277_at real
@attribute J00314_at real
@attribute J03634_at real
@attribute L05144_at real
@attribute L08904_at real
@attribute L11931_at real
@attribute L13943_at real
@attribute L32961_at real
@attribute L35594_at real
@attribute L36644_at real
@attribute L37112_at real
@attribute M15395_at real
@attribute M16594_at real
@attribute M16653_at real
@attribute M17252_at real
@attribute M24069_at real
@attribute M25296_at real
@attribute M25667_at real
@attribute M28170_at real
@attribute M28439_at real
@attribute M36634_at real
@attribute M60614_at real
@attribute M62303_at real
@attribute M64752_at real
@attribute M95740_at real
@attribute M96956_at real
@attribute U01337_at real
@attribute U01828_at real
@attribute U03494_at real
@attribute U04241_at real
@attribute U09587_at real
@attribute U14187_at real
@attribute U18934_at real
@attribute U20499_at real
@attribute U21689_at real
@attribute U35234_at real
@attribute U46744_at real
@attribute U47677_at real
@attribute U62434_at real
@attribute U69611_at real
@attribute X00038_at real
@attribute X00540_at real
@attribute X05345_at real
@attribute X06318_at real
@attribute X07496_at real
@attribute X07730_at real
@attribute X12953_at real
@attribute X14767_at real
@attribute X16105_at real
@attribute X51345_at real
@attribute X52889_at real
@attribute X53683_at real
@attribute X78711_at real
@attribute X80878_at real
@attribute X81637_at real
@attribute X95876_at real
@attribute X96754_at real
@attribute X98253_at real
@attribute Y00477_at real
@attribute Z11933_at real
@attribute Z14978_at real
@attribute Z68193_at real
@attribute Z86000_at real
@attribute M27749_at real
@attribute M27749_r_at real
@attribute M33318_r_at real
@attribute M34516_at real
@attribute M34516_r_at real
@attribute U22028_at real
@attribute U22028_r_at real
@attribute U88898_at real
@attribute U88898_r_at real
@attribute X97261_at real
@attribute X97261_r_at real
@attribute D32129_f_at real
@attribute D38437_f_at real
@attribute D38498_f_at real
@attribute HG1515-HT1515_f_at real
@attribute HG2139-HT2208_f_at real
@attribute HG2255-HT2344_f_at real
@attribute HG2915-HT3059_f_at real
@attribute HG2917-HT3061_f_at real
@attribute HG3527-HT3721_f_at real
@attribute HG3707-HT3922_f_at real
@attribute HG4027-HT4297_f_at real
@attribute HG4236-HT4506_f_at real
@attribute HG4490-HT4876_f_at real
@attribute HG458-HT458_f_at real
@attribute HG67-HT67_f_at real
@attribute J00117_f_at real
@attribute J00148_cds2_f_at real
@attribute J00209_f_at real
@attribute J00212_f_at real
@attribute J03071_cds3_f_at real
@attribute K02405_f_at real
@attribute K03183_f_at real
@attribute K03189_f_at real
@attribute K03192_f_at real
@attribute K03204_f_at real
@attribute K03207_f_at real
@attribute L00389_f_at real
@attribute L02326_f_at real
@attribute L05188_f_at real
@attribute L18877_f_at real
@attribute L18920_f_at real
@attribute L42583_f_at real
@attribute L42601_f_at real
@attribute L42611_f_at real
@attribute L76568_xpt3_f_at real
@attribute M20030_f_at real
@attribute M22612_f_at real
@attribute M27318_f_at real
@attribute M28585_f_at real
@attribute M33317_f_at real
@attribute M33600_f_at real
@attribute M37755_f_at real
@attribute M57423_f_at real
@attribute M60750_f_at real
@attribute M77481_rna1_f_at real
@attribute M90356_f_at real
@attribute M92269_f_at real
@attribute U03735_f_at real
@attribute U10689_f_at real
@attribute U10690_f_at real
@attribute U22029_f_at real
@attribute U49974_f_at real
@attribute U65918_f_at real
@attribute V00532_rna1_f_at real
@attribute V00533_rna1_f_at real
@attribute V00542_f_at real
@attribute V00551_f_at real
@attribute V01516_f_at real
@attribute X00090_f_at real
@attribute X13930_f_at real
@attribute X53065_f_at real
@attribute X64177_f_at real
@attribute X67491_f_at real
@attribute X71345_f_at real
@attribute X97444_f_at real
@attribute Z80780_f_at real
@attribute X00351_f_at real
@attribute X01677_f_at real
@attribute M31667_f_at real
@attribute L41268_f_at real
@attribute X99479_f_at real
@attribute HG658-HT658_f_at real
@attribute M94880_f_at real
@attribute S80905_f_at real
@attribute X03068_f_at real
@attribute Z34822_f_at real
@attribute U87593_f_at real
@attribute U88902_cds1_f_at real
@attribute AC002076_cds2_at real
@attribute D64015_at real
@attribute HG2510-HT2606_at real
@attribute L10717_at real
@attribute L34355_at real
@attribute L78833_cds4_at real
@attribute M13981_at real
@attribute M21064_at real
@attribute M93143_at real
@attribute S78825_at real
@attribute U11863_at real
@attribute U29175_at real
@attribute U48730_at real
@attribute U58516_at real
@attribute U73738_at real
@attribute X06956_at real
@attribute X16699_at real
@attribute X83863_at real
@attribute Z17240_at real
@attribute L49218_f_at real
@attribute M71243_f_at real
@attribute Z78285_f_at real
@attribute class { FL, DLBCL }

@data
-104,-187,-26,59,-238,-258,-400,-146,-34,-100,-184,-415,-204,-71,143,190,41,-449,17480,-78,110,-173,3,-136,10,-79,-78,113,-8,-52,-175,14,-408,-217,-202,384,541,2310,21,-160,-30,20837,13879,18614,16881,21163,18566,264,-12,432,413,1206,612,678,386,335,251,-190,267,-1,-45,176,97,-57,233,265,945,56,819,-526,-1075,569,-501,-185,-28,-132,77,564,897,-40,169,1277,-80,-20,117,684,-6,500,864,109,838,332,762,548,368,-51,48,231,102,39,172,-34,56,-45,-94,44,3798,363,-755,164,55,-369,192,-168,-239,36,79,665,89,-33,57,-13,491,680,-101,-134,39,-55,167,327,303,-279,18,149,-10,1645,32,1397,2769,1370,-115,293,210,846,11,257,91,780,-26,-506,242,135,444,636,562,-136,290,-233,1373,-206,4319,291,3401,387,51,86,461,1899,2909,2220,4726,340,258,279,686,519,207,78,130,237,1330,1620,-34,121,90,82,-42,-38,-668,-215,3340,-29,6,-17,1148,1560,401,155,84,2085,252,1284,546,220,177,80,71,601,816,683,127,-314,85,112,7808,-739,264,2226,-249,2559,972,-18,90,56,95,19799,-188,3170,1584,337,136,620,1010,978,16,-32,-160,248,2178,1053,5833,466,3537,-46,-68,7,-26,198,725,576,-236,435,1208,35,897,-279,620,-27,199,54,4258,1330,-304,224,-3,42,80,-984,-73,218,-146,-48,576,563,891,781,417,138,-211,88,-35,1386,8768,93,112,86,50,531,1587,-95,20835,3233,1655,124,1009,417,485,353,1424,681,377,666,181,125,720,31,671,4337,474,-60,-126,171,97,295,348,163,96,31,-5,-24,442,2197,2948,2618,169,161,1118,979,348,353,1693,2848,1936,209,152,348,465,313,1849,770,245,1818,1220,75,39,49,975,240,-161,937,512,122,4832,212,1234,201,1406,181,120,86,-86,664,990,2678,62,501,-177,852,1028,655,2894,-2,726,278,1938,555,42,775,678,354,241,22,-9,3086,910,2069,-658,405,73,-107,113,12,254,-86,-28,600,130,197,705,601,687,450,1179,287,281,38,857,-193,-139,37,422,5577,-70,-26,561,310,-152,602,-6,234,-18,-82,1015,612,684,98,969,216,-60,244,2260,235,-86,-8,230,396,627,926,469,543,3338,517,430,64,-40,-744,254,1582,917,2005,445,71,2394,710,-20,-359,1354,-317,-298,35,589,79,955,5584,-59,94,-304,-99,-43,550,49,7,115,264,1087,-147,390,423,97,958,117,180,749,168,435,301,332,289,223,181,118,-96,8,-264,183,576,345,319,291,335,-82,-300,124,5623,53,955,316,91,3780,159,-411,206,301,164,-52,66,762,1170,365,523,183,429,85,67,68,1094,691,316,541,303,720,11755,326,511,474,2088,137,295,1623,663,127,1688,398,685,766,-22,256,-387,80,155,-62,845,130,550,2072,1790,259,-3,1030,-23,26,94,18807,293,247,304,21,24466,36,-570,1083,-51,167,-25,2047,575,233,701,274,134,1418,433,-439,541,226,1590,-238,234,664,1780,296,587,92,90,-107,808,60,164,39,-48,-127,212,229,114,1494,1715,557,443,-1040,756,88,1053,511,-133,212,55,246,1202,147,343,142,711,1952,73,-130,-82,-335,270,268,-39,337,207,182,139,850,374,375,31,-193,753,73,428,116,-173,-59,529,295,576,3320,442,211,-9,29,570,124,169,-59,535,211,178,265,892,406,381,382,397,635,1347,-496,63,-48,214,423,221,-130,651,600,441,686,41,101,174,138,-129,239,-61,-132,-356,663,1440,71,320,163,432,370,149,840,305,318,24,426,374,151,-173,-6,0,464,354,175,636,846,-95,734,-98,115,344,416,213,301,358,502,1246,151,682,-1420,407,88,6,20,483,11,233,-16,343,-41,347,346,237,197,45,426,38,124,1029,258,9803,92,242,132,-130,1290,-96,383,684,-739,-25,315,110,63,1812,-103,123,575,-422,105,81,42,431,-181,1869,644,226,181,3258,263,138,-47,480,1297,-97,1890,30,661,-70,-65,-49,-14,122,3153,-131,1306,280,8,5837,542,121,-333,5403,2251,150,-140,484,-71,3604,4749,822,144,580,-166,-142,11,20694,75,109,2554,1614,2227,428,385,394,554,-429,-910,229,-125,-925,-11,-683,-253,159,-273,353,439,8811,1116,352,-44,-30,877,701,-115,171,-22,29,306,113,456,325,-221,-255,523,-126,103,1916,193,-58,141,-165,267,-552,128,622,-10,-102,-53,-135,-73,58,10,614,-57,-1391,-178,1278,348,282,357,3516,22922,771,24,176,1977,-195,139,-439,12390,-37,-266,8,21,-18,481,514,187,19784,579,599,115,389,368,16,687,169,-379,16176,-187,-117,403,7,2135,21963,-70,-677,146,65,89,137,588,-570,3233,1350,-179,85,105,5456,72,1224,286,20773,1909,-505,338,378,120,290,1,-153,495,236,-132,10863,-116,170,124,30,-30,440,146,-472,-113,-155,268,90,4,1199,67,-127,-294,510,855,19,-1070,256,2558,43,-101,59,379,403,946,1338,184,624,-26,-16,40,-223,189,52,322,38,171,-281,3,283,527,-1,-116,-64,924,-68,1127,-136,-198,20880,-11,759,294,253,7,-10,-99,5,-45,-11,-141,588,14884,538,217,-447,439,-178,176,555,-97,-44,37,549,382,-185,-962,10244,55,104,-84,8252,-71,38,210,14416,-315,247,208,255,-16,-60,-785,362,-198,121,-168,174,-396,2981,715,-20,-83,38,-69,-174,189,210,1129,100,-1,-29,-765,159,446,1050,555,4197,179,88,-86,2154,310,1664,225,962,88,13146,-69,535,1743,2288,-2,-69,465,11766,346,910,204,1054,287,120,61,12053,262,6921,104,354,225,567,90,-102,395,34,1620,1120,-177,-331,13,-172,223,345,837,8286,416,726,2985,-83,290,789,329,279,1062,1809,-90,147,-23,273,2567,350,5968,144,22,758,254,8936,535,33,301,23,40,1294,-59,34,-73,94,23,178,2269,378,766,-107,125,-150,-36,333,203,7946,464,348,829,26,64,67,143,-65,131,-95,119,2224,21,-48,222,218,370,99,1750,650,-142,2722,66,-2,-19,367,157,-10,-134,-94,47,-3,484,2008,124,15,-10,123,-405,106,5,-74,1080,280,-340,388,178,98,-121,-465,219,-129,384,23,134,-289,158,-203,133,-74,-100,303,1862,-104,-946,585,269,20018,11876,320,108,-413,343,102,27,928,-10,-390,388,399,21,154,-76,343,3299,-183,538,379,25,5,243,1413,3,2522,2087,-116,46,74,1699,173,-26,195,595,1086,371,217,-114,-217,-49,-33,73,2190,16,39,9,634,-86,326,-299,13,43,236,4118,-231,998,49,-79,851,1902,99,347,1293,-10,920,16206,-13,749,-110,165,4215,190,850,86,428,-33,608,32,-35,1133,140,93,280,-48,114,527,338,299,675,118,-508,337,476,167,313,166,401,331,525,-238,529,10,-121,-130,-269,493,71,365,1815,69,469,191,-237,180,132,-136,620,-1340,10,951,366,817,267,917,79,-159,39,134,4413,-50,169,168,45,1819,557,1763,115,-113,827,417,161,301,-122,546,116,1814,16848,66,1145,10942,-19,0,1159,10,-8,782,256,1964,447,215,18,111,16,888,83,497,155,15,282,151,12478,700,-133,483,46,238,1047,-584,73,2105,103,-315,264,656,146,-212,17,13,788,114,60,70,129,1164,-609,430,1090,3228,1003,3202,130,-773,89,-152,75,899,1726,-152,108,7832,59,-512,106,25,-57,121,484,68,216,-43,55,1421,567,589,1628,-102,-12,263,325,420,-250,434,717,-81,-69,-181,-81,-59,1053,1191,-110,-17,-34,-76,15,345,108,107,114,2107,161,-381,-114,-56,221,119,748,128,154,221,250,-11,-42,27,90,26,1890,405,67,-28,151,-287,371,199,-47,407,831,36,25,73,137,-77,20,-730,479,-186,207,716,-43,62,570,504,39,48,-5,631,-159,-9,504,786,1194,149,-138,-14,1122,57,425,-96,596,-150,334,401,61,249,-37,270,254,524,470,523,-103,1080,13,1297,126,428,17947,1489,104,23,-123,-15,-18,158,66,-151,-17,553,659,174,772,-97,85,76,-12,83,186,77,1197,674,35,307,655,5,88,93,452,-179,-167,65,716,156,136,317,23,-83,4,-7,424,-1016,-162,-316,-27,329,292,152,326,-390,653,-508,573,440,-2,118,131,743,-73,104,622,246,692,534,-58,387,-48,669,281,438,237,63,17,418,105,146,298,16,845,13,-8,-84,-17,57,80,80,332,45,476,1186,1620,270,169,103,-132,-79,269,429,10,139,582,-174,537,387,-91,-533,774,253,-134,239,51,32,563,79,51,-143,-401,780,910,-10,72,1302,20349,108,-106,14902,72,-25,79,-510,-138,670,344,-153,46,330,159,-66,51,9615,118,67,1321,171,183,642,211,175,1450,190,-187,554,3435,504,-312,15039,307,-590,350,256,62,50,133,165,243,293,-96,2599,-215,271,-178,4,94,14,13,76,815,227,301,461,422,1282,147,-56,-462,2652,-413,1323,1049,-19,133,-605,239,1336,1592,348,-149,495,239,-243,282,-11,61,178,76,-130,-267,63,324,19,37,19467,245,24423,16916,21732,24,-84,189,-28,-415,1311,859,12812,67,-108,3361,-147,789,-42,289,-98,870,2490,-81,75,252,65,3622,37,23,458,-247,-1033,7242,-117,672,-287,1150,353,5024,29,2837,105,520,302,-166,110,423,4,56,-334,267,-208,-264,186,5161,-193,-59,584,1109,399,227,2049,883,546,193,565,1359,1193,534,330,372,626,781,140,-758,15199,66,16453,2243,29,-9,143,-129,245,89,233,68,-480,118,195,156,331,1655,254,108,20,527,101,-247,-64,146,445,42,599,-17,7,23,301,9071,101,139,51,-528,166,93,149,2267,62,1207,546,-500,272,116,-138,148,-276,61,1103,36,-113,-317,326,295,2872,-110,251,367,-16,25,2259,55,153,249,-54,587,397,2930,282,178,220,-193,68,91,214,32,313,74,1416,1378,-626,186,329,29,-16,2595,650,14545,1085,-282,2303,1671,115,76,-101,-419,246,-738,591,843,-94,651,517,308,144,-158,6518,176,-149,1179,1237,210,2928,78,37,-318,517,745,-138,7656,4421,-90,34,486,-16,-146,953,263,462,2518,194,55,506,610,667,2068,314,172,-14,260,181,8,16,82,205,814,70,-196,77,-201,944,121,7403,1695,132,520,584,247,183,7731,328,42,3424,-51,-78,612,1387,90,-15,-31,80,640,99,316,135,1236,182,604,384,-33,144,888,256,1430,-115,276,507,364,143,710,-410,309,281,-87,32,102,-30,-164,823,130,9170,-243,-86,653,-92,1597,1639,-87,417,-24,234,-218,-389,1006,-207,842,192,34,3420,467,-25,419,221,307,-369,70,-146,-270,-12,-226,301,157,14,588,39,52,-592,-59,-121,34,-80,596,-435,-117,-343,76,-149,-6,-172,294,20884,5659,870,32,30,208,3,72,57,54,97,163,-3,-103,99,64,105,-204,1113,440,-258,162,2394,-197,-466,77,-144,154,5011,-112,377,703,459,-120,2180,1537,-154,1510,275,773,209,-44,172,81,162,-11,-27,101,862,76,97,-8,692,194,350,346,61,17,45,-19,105,-365,80,1002,144,-75,13192,-1019,366,193,115,397,251,1500,-41,206,273,-233,135,504,111,-18,-257,-81,715,194,292,-14,480,-37,234,328,1328,5659,3920,163,-32,92,93,-479,7,-108,404,437,251,41,994,-93,610,40,263,145,167,-13,-726,196,102,2464,1673,106,-71,198,1488,208,752,-84,134,996,102,-160,957,346,-102,204,-128,-63,267,780,15,-47,152,18919,-48,396,1051,-270,635,224,686,209,655,331,201,-1255,227,400,374,-150,225,401,261,108,-27,2687,206,785,22759,409,1,-157,797,173,847,45,138,482,795,15,123,1243,403,274,1738,-154,-594,79,-190,-182,12,663,-79,232,-25,2858,507,117,72,20321,3134,-213,342,107,569,-123,-207,257,303,6560,-100,-6,-25,684,3231,229,406,1098,974,105,-810,-18,457,-329,114,376,204,203,649,337,-101,1399,26,1322,319,1782,51,334,1130,2414,173,178,-5,-161,2121,654,-124,127,87,251,31,490,-95,183,-52,134,594,826,371,193,469,432,2164,714,553,272,338,-263,156,944,408,131,480,462,64,-4,631,244,583,105,684,-4,444,379,12,-287,78,-362,-111,4055,707,-27,1524,1560,91,3305,-467,-98,-71,354,432,328,1382,529,257,134,180,1638,128,-157,-42,153,12,660,118,49,-457,633,523,86,142,3233,347,293,284,-70,28,535,1336,615,848,190,114,97,-98,3454,754,234,351,-12,-175,1309,-14,27,17,45,375,292,170,-25,3,496,70,-876,33,128,379,1680,12,-31,21,623,1127,720,78,-93,-509,-40,326,58,-10,688,856,120,100,-69,121,25,305,71,388,-77,20,211,2599,-216,132,103,211,1640,2,1176,496,694,246,70,64,22,338,-243,239,-35,1806,-660,-90,177,37,243,438,-303,721,88,-115,131,19,208,-22,381,648,517,215,347,167,202,122,99,97,82,332,31,16488,406,199,-163,197,20,430,76,1508,249,-346,95,351,211,-189,148,199,54,-48,363,106,-15,63,984,-42,589,123,80,-288,6,38,1020,-556,141,93,-312,911,81,255,465,-601,-1,772,297,509,240,305,241,138,-238,-134,207,-277,-20,264,1016,65,-239,136,205,191,170,1453,-233,29,235,184,98,-254,233,166,321,18,629,131,203,3932,454,442,-1,25,284,192,-139,-147,461,-96,269,424,-450,305,192,-773,317,-129,255,-88,1104,182,82,1436,-107,79,372,-402,167,377,-42,-147,2,381,170,38,-232,227,71,131,27,539,-56,373,3421,660,-97,2585,-78,328,1214,142,93,241,-60,213,90,264,-39,689,133,396,138,472,281,-30,32,-149,208,800,562,1997,191,-109,334,140,147,919,-42,322,46,-31,4638,68,117,168,107,-13,-1,-261,245,200,13,-1103,-148,64,169,-438,405,232,2563,-140,36,365,488,208,89,24,415,228,255,-47,323,253,-430,888,-164,224,-18,207,-15,280,3985,7583,1168,359,683,-63,-426,19006,778,4209,341,541,865,5829,288,243,87,491,-61,972,-156,-46,14,881,159,236,-88,-30,38,549,1794,169,448,48,80,-490,992,19370,14228,17,31,287,74,38,40,1807,4,-13,100,256,-47,35,99,-107,510,-118,203,-22,454,567,344,22,135,971,1578,139,459,-1,206,373,26,292,342,584,2172,159,720,17921,21965,18819,14136,18548,19244,10100,644,7549,160,-117,924,519,428,552,210,154,-300,563,720,-44,-96,-211,920,204,118,-105,295,64,69,-53,515,85,281,893,174,-92,-229,22,-26,6,200,301,72,-256,156,156,-656,361,194,25,637,929,-109,109,-120,411,447,761,-499,-36,633,-160,-27,136,159,482,280,88,268,175,76,41,133,-98,-107,211,14,-83,71,185,12,2338,166,-4,-89,420,-66,1233,24,95,135,505,267,-373,99,991,532,187,-79,-525,345,92,231,113,70,361,381,-11,318,189,-245,2840,27,83,-28,2315,222,538,563,33,38,1016,17,259,56,162,519,350,426,267,-34,754,-41,44,123,223,2121,724,2205,336,47,264,235,531,521,247,5,152,360,577,610,583,-21,244,456,10570,29,43,435,290,-79,170,868,136,-90,52,750,-16,-4,-473,19,231,104,193,-58,221,204,47,-275,-144,613,92,-66,167,106,-21,-87,117,26,-13,1206,166,755,584,-532,145,341,39,456,-185,801,-90,387,-163,6544,895,578,6697,542,-36,1799,-215,10,172,553,25,419,107,3876,-102,329,1108,242,622,112,1005,-159,-49,279,469,-155,188,317,279,1676,291,-30,268,-205,-125,399,337,2712,137,75,-82,57,94,-347,191,835,241,179,-16,253,235,706,-29,3431,48,-470,180,-144,342,45,684,133,-292,-523,-18,570,2053,-37,-39,317,-225,132,-2,-49,236,518,2182,-363,281,-117,53,631,-121,773,246,9,233,-681,158,-248,123,-197,50,444,175,35,516,-170,58,13,0,-116,1556,620,274,493,314,896,747,330,-2,779,387,379,227,16,362,145,66,30,307,6,-28,636,-508,1125,2489,674,99,190,-10,97,179,-28,4241,150,-646,-57,263,1018,85,-51,-2,1653,1879,896,181,-102,94,163,-390,-92,292,103,335,69,160,-318,968,422,1711,-31,183,-563,-429,930,56,215,635,147,16,42,407,88,1030,309,-115,663,938,459,1344,463,-43,155,-411,-44,-2,182,368,-281,333,-5,-81,-113,-88,29,898,377,567,203,-253,778,276,36,1556,139,277,53,48,-144,-199,-209,245,8,135,55,260,81,48,108,1601,-191,185,958,-102,153,231,-84,195,579,635,2817,219,782,476,97,-28,648,266,1161,172,919,-29,193,49,1701,32,94,217,95,355,2510,418,-168,7960,6118,35,50,-6,-13,-273,178,-35,1395,427,191,666,-10,606,522,572,-327,304,-43,1116,-593,155,-74,161,372,672,285,949,296,-254,-4,185,348,-1057,1067,29,10,709,198,292,-136,79,12,115,301,309,124,650,13,3960,468,113,2223,513,247,386,14877,-88,2284,-23,211,80,690,-413,431,-71,-161,9814,82,35,759,260,16,628,272,21,275,-80,495,164,7358,49,109,1798,340,252,8436,166,437,1124,652,293,410,1920,96,361,197,1273,-28,332,348,231,138,738,-110,-663,737,766,-232,43,110,-4,691,1807,326,-420,214,955,999,59,-140,418,-824,-1,10,121,-98,1353,359,163,84,362,293,135,21,-286,304,-85,45,2595,98,55,-67,495,70,468,122,115,102,227,-63,0,387,1176,470,4622,253,186,1014,-11,187,30,140,-7,392,46,79,-137,1703,-244,480,-12,65,183,1464,722,-41,1271,104,29,35,6,780,412,971,182,43,-4,479,-85,488,102,56,55,10530,386,757,13,92,211,-29,76,493,502,107,5,55,353,-18,452,711,356,91,-12,148,155,87,143,110,121,169,234,299,-332,-46,235,17,59,-188,134,-152,-91,-354,10,-303,1131,427,317,193,65,779,-12,320,28,-10,-57,-93,103,107,647,1606,-122,-119,30,175,-22,223,420,-1090,1130,-211,-500,113,4090,-303,205,-9,23,-15,-313,-111,-5,6,246,229,-22,195,948,78,628,725,1307,306,-76,1835,36,-15,-55,-27,1,-6,-13,-157,188,901,-78,72,169,-41,-12,714,-29,1135,542,185,2,209,477,358,653,-13,361,278,-91,29,477,1065,60,192,48,442,94,375,-97,17,656,-203,672,572,-716,-71,50,129,313,1099,68,1112,-96,161,377,-14,92,325,-26,19,-606,327,738,-69,370,-231,-52,-36,1233,189,39,266,198,4,724,-10,356,76,2382,406,19,31,41,195,167,176,416,-113,1339,-37,1232,464,443,-198,1165,778,1834,-315,796,-438,852,46,278,-98,183,98,335,-182,87,222,19,64,41,154,1524,1394,679,743,278,254,3535,2466,323,-380,1820,72,316,-11,547,-346,-179,233,153,18,94,140,-13,-23,303,2421,64,-100,269,214,144,247,-462,4047,109,83,79,631,-58,274,-212,785,1139,891,73,47,9,29,15,713,863,176,309,1620,214,1236,847,1041,-257,121,229,922,683,330,40,557,-21,-441,-99,126,12356,290,1009,376,-170,1766,-31,2364,311,630,-324,462,549,-26,686,77,39,609,366,-534,32,129,-144,-18,73,100,-2,206,414,0,622,-557,226,-4,31,516,624,700,94,216,488,233,210,-79,29,-29,399,228,-182,-33,141,157,-198,121,396,71,52,359,34,811,68,165,254,-67,248,21,17,-56,238,-30,37,144,373,581,-316,-108,391,144,541,-132,1121,152,-279,-120,418,-22,-57,-75,96,632,-91,604,213,541,1512,226,611,-20,166,690,-95,530,341,106,67,28,859,171,110,1589,-57,11,-149,27,-312,131,52,95,-42,-81,-59,115,-299,211,410,387,681,179,229,-128,405,554,-365,-284,781,-26,-198,120,-82,-75,43,88,343,361,-17,14,90,1131,272,-39,-13,198,280,112,694,188,96,-545,184,956,745,535,281,-106,22,576,597,21,200,-234,225,482,215,-153,93,-78,11,3955,-117,730,-106,200,1452,524,1547,-5,-92,233,52,1346,158,33,197,126,346,84,81,-50,283,1742,-293,1215,92,-23,782,722,1294,21,1299,254,1123,65,674,96,482,6,694,37,141,185,5,59,4851,346,69,162,268,898,3,49,30,137,518,216,3293,134,433,297,316,-10,-31,367,145,115,6465,260,83,100,873,-61,57,-336,776,3280,2777,-493,49,2309,259,-347,1805,28,10,211,-99,-96,262,214,202,-61,-79,235,-733,53,1507,-28,134,354,149,29,22,8484,52,7890,-359,139,38,58,33,-49,20971,68,85,-79,-539,-7,157,2957,428,147,418,14742,-96,2534,158,1420,1964,55,123,334,53,148,-61,2032,212,10375,-26,20298,68,592,-71,358,115,709,1040,325,205,-42,-46,289,-10,30,110,184,188,111,-172,1055,12,45,244,-403,578,41,-169,815,63,37,1513,-791,-3,785,599,29,20,159,95,-333,184,-17,770,-62,-47,86,-136,19806,28,97,65,635,305,394,15,354,465,99,-44,706,-64,-238,1204,233,33,252,178,241,2194,-145,279,7208,1447,47,-116,494,-283,-59,24,1122,307,-61,-8,3696,100,1362,349,1525,676,7671,-6,7504,1426,292,-100,263,340,5963,142,-157,-39,-27,1316,355,17,319,198,-99,1473,-23,-164,-70,15,10434,1350,-81,-377,37,5478,231,-38,628,2408,469,-326,-61,5966,223,392,483,16963,-18,508,21779,1581,22,1168,25,2644,356,7749,-53,1786,195,124,-286,-1922,10423,-18,42,417,7455,-73,29,26349,213,142,2998,275,96,195,111,398,-231,-110,11880,2712,-2,101,489,-7,-14,-5,379,-293,-108,6,359,-167,-68,-108,154,29,194,-90,311,374,533,-484,850,465,105,179,-183,144,1002,-334,14069,1624,199,45,8165,349,-141,83,61,-294,-301,13911,818,-94,-606,-79,30,8,632,1628,325,-56,494,-72,195,531,22,565,69,418,1065,2046,219,33,81,142,1149,-148,17131,1768,4,-218,52,68,15599,351,1882,584,-31,3061,7578,-56,593,-60,170,263,82,22775,13393,67,-14,700,189,4639,520,1058,446,-93,10013,-95,-65,111,312,-97,9,336,6150,67,-540,9,55,-102,1028,-145,231,283,3694,537,667,281,-63,75,114,59,95,131,-105,128,1603,432,101,2342,4181,818,2185,54,322,-129,2893,8749,1390,21,349,-19,112,80,-87,335,-128,238,2618,1609,72,85,1752,117,1175,541,386,662,1010,824,3982,216,515,4002,20110,5598,116,-18,220,177,321,289,145,636,-5,804,18918,120,446,-95,52,52,89,887,536,402,73,-39,622,31,860,518,841,445,-96,-255,131,9741,239,95,376,41,31,-76,-20,257,26,99,-26,87,910,271,-7,3836,-45,93,-352,-124,-15,-115,432,508,477,811,2709,694,172,575,168,187,157,53,91,273,239,187,449,39,177,146,22025,-137,504,45,-63,178,196,4145,-582,7454,357,230,85,-51,1009,78,1015,199,719,-13,444,178,17,150,-59,-330,1163,302,22362,11055,153,1673,1961,282,925,2115,272,901,2185,509,156,520,-854,-173,1370,211,93,929,455,179,260,27,175,504,227,-127,2907,534,1227,9,2628,-249,138,402,3528,321,1366,135,-99,-194,546,-378,306,18159,-132,150,44,-60,2174,231,2073,1660,180,-129,47,158,226,105,809,1014,863,1740,1466,85,-65,357,399,446,502,82,123,18,77,25,2140,124,2739,-155,-12,196,762,81,114,182,33,223,-61,317,39,250,-218,1492,936,31,17,47,1897,587,2227,2509,68,753,608,79,85,-3,494,-107,-349,715,5327,-13,25,66,1198,185,177,-161,5193,-125,-10,630,120,-54,728,339,-101,301,210,8,726,390,751,104,-52,-20,197,331,172,75,13822,754,852,-40,-70,-58,681,-221,57,185,486,160,75,317,63,-62,407,-17,1212,1750,176,-183,222,381,197,1029,1097,1073,15369,897,7074,575,450,322,381,758,153,75,-809,-164,-25,69,438,1494,110,89,91,22,32,-136,780,145,860,1396,335,86,8,182,612,3238,-88,42,343,-53,267,-4,146,216,948,-119,312,2336,164,174,-191,258,35,104,-79,93,-238,-116,349,306,160,-3,296,45,292,-283,465,169,-147,145,-125,108,67,-302,-115,1191,2240,84,-435,566,45,537,694,373,562,23,18,-137,-4,-7,434,740,471,375,982,3183,-28,-126,44,266,865,63,65,-52,58,9,1314,21,-252,245,21,363,80,-1,508,3632,247,-1733,32,-119,495,88,726,50,699,35,396,458,-219,-61,-288,76,563,576,103,272,95,18,67,38,-112,94,1785,224,1185,-170,994,332,647,1419,162,43,459,553,371,504,168,290,-40,169,295,69,45,267,591,553,-109,-440,65,308,-106,127,132,66,253,1185,-358,291,242,-2,39,664,412,119,-120,146,-851,186,-66,-25,-82,64,11740,74,1100,339,320,-37,11,239,-314,272,196,750,11,823,616,117,240,-84,63,-13,2330,501,48,98,197,1183,438,574,417,-116,588,60,481,135,716,189,58,-854,-64,72,433,1216,435,241,7,346,-29,583,850,627,19,-62,58,-40,209,116,1194,515,15,120,359,-1444,433,164,391,823,336,-110,-132,-278,430,-118,833,316,1497,-121,-523,403,127,1211,120,222,513,-394,-257,89,1,75,2619,40,79,1017,1030,-103,-36,43,7647,1420,27,69,-105,-124,5210,1034,-3,-1,279,175,74,-203,52,-22,258,108,34,-10,2,-70,-7,168,-474,3,19,166,124,820,21,507,318,139,246,768,-48,483,-288,1339,-14,479,12,1346,2024,174,127,-5,437,-14,233,37,159,200,-230,101,1248,-181,88,-284,-84,1200,186,-67,153,86,-413,312,-92,-484,213,95,102,471,182,121,4,81,-59,-65,38,-30,60,63,160,-61,481,457,-17,28,444,148,-46,-301,246,2352,-224,441,883,-261,112,-12,-40,403,168,-36,112,359,251,313,206,-67,1315,-195,161,-48,4436,-650,241,-38,-32,329,17129,1412,-207,2584,1809,454,-85,355,130,263,-360,-20,264,-207,48,-114,639,3473,-31,156,34,121,459,330,451,1026,286,159,15,1597,1033,284,9,841,545,168,743,368,13197,580,-19,-54,49,-70,14207,1892,68,17245,1923,78,-391,72,16,92,-23,314,2851,155,502,663,309,81,488,91,1152,92,142,170,192,144,921,222,3037,206,205,-316,320,250,-87,625,2739,177,956,70,-85,-27,47,-148,85,-82,410,99,1785,1207,108,442,-58,-1789,427,13,115,63,-61,245,115,141,132,238,-76,171,4221,2510,-105,631,7,-36,830,-37,67,-89,-89,1114,107,-287,768,776,864,423,27,525,325,188,360,167,262,-17,357,-132,-101,-39,40,11225,-270,1179,537,24,393,-290,46,313,37,-160,-42,-80,-47,-57,-148,-111,147,31,-215,-41,37,-378,-67,-77,-38,0,-36,-584,94,34,-180,297,60,-26,208,11,232,14258,2399,110,334,236,-253,2404,479,-309,504,-38,672,58,306,80,717,110,631,-57,90,-382,-259,713,1358,-81,-15,275,-2,101,586,26,430,-246,-123,98,213,13,403,264,-30,-78,448,-461,685,257,23,109,582,-41,57,84,140,63,266,80,442,76,49,134,18,192,13,60,485,1709,1679,681,79,-176,92,136,16863,-44,214,820,185,-223,976,130,120,854,140,44,1352,556,-5,133,182,-269,-65,124,421,109,135,811,2211,-39,-53,121,404,272,209,1460,157,255,125,247,-481,76,69,244,-10,286,-62,208,351,44,-554,104,219,169,167,307,460,1816,2687,25,372,-37,465,87,-52,95,62,532,-96,279,173,162,51,203,319,11,203,25,73,127,312,1266,8,316,290,281,-20,-13,70,169,-109,39,102,223,576,41,165,207,2247,35,147,100,-16,478,414,332,456,171,-86,41,279,627,503,-28,196,31,3,469,477,-134,-8,389,319,214,90,-132,357,6087,23,-102,232,1207,501,83,33,321,161,246,64,-107,30,1602,221,672,139,6643,6801,660,61,29,-10,80,14,89,427,-139,-28,-378,383,205,1014,49,-23,199,282,655,237,56,795,175,491,597,82,25,2571,184,834,52,-15,78,431,87,36,2475,420,-139,-83,-66,90,29,17,140,-87,-87,130,47,-467,1263,98,-66,-583,-540,1610,13837,-144,-68,99,-154,-48,62,-222,-123,-68,1294,103,83,184,710,77,1659,-12,608,-176,-74,-46,-16,266,1449,-52,351,-556,0,378,950,-87,387,217,584,313,1254,972,1111,60,230,-814,182,-157,-24,752,-162,390,30,407,281,293,164,1303,218,22380,134,-60,1837,365,282,45,621,-245,76,-8,88,169,336,-50,-275,592,2431,105,-17,-333,47,-47,-425,172,-772,-3,-65,-3,98,92,222,288,51,36,382,-25,66,443,-31,238,-40,174,-166,783,339,-78,1292,-27,-8,329,-139,-41,-233,-75,331,24,-25,-145,3355,-124,41,206,402,179,72,-234,1081,590,238,505,-37,837,570,677,1224,-382,4933,-45,-34,14418,258,27,116,403,-358,28431,86,1149,-33,264,28,157,298,92,404,281,-61,22,422,835,71,2513,712,2727,-38,306,-36,85,633,31,20,-15,-101,489,-5,-139,142,-5,-34,-40,593,371,-174,-287,44,75,77,73,-562,118,51,366,1058,292,-102,1238,-231,-356,-224,-288,795,2425,438,-87,-378,9517,38,808,767,-267,469,-54,1199,11347,1159,-102,-307,258,2337,-138,691,31,278,460,562,19339,22213,88,36,45,76,185,-208,-21,255,112,94,108,800,815,1536,-45,2,-583,-312,408,-185,-147,94,57,86,-324,255,125,-260,-184,-136,27,191,-225,110,10,29,-47,-70,-38,-262,-28,-740,-6,50,471,414,96,-488,429,157,-547,379,417,-17,1,9,202,76,-20,33,50,-362,-52,-2,564,584,2047,16279,3159,19220,-170,39,153,358,310,120,699,-225,133,-27,356,121,217,67,194,246,16,-141,794,1958,405,2708,101,867,134,317,263,260,-55,48,7819,-11,-7,11,414,-730,383,-289,487,14,262,120,42,1361,70,237,524,613,242,419,302,253,64,70,-40,-5,75,-2606,381,268,849,441,100,-197,299,31,281,-662,-397,64,576,468,1434,892,58,127,-127,-158,-116,407,41,-111,7502,135,1155,589,613,152,243,114,835,212,433,103,280,246,-81,-63,-107,1067,188,66,151,177,-23,601,213,484,300,10,79,-282,-495,-322,421,194,-547,1145,80,-145,-256,310,425,16979,2342,-195,25762,53,99,37,-138,949,4741,561,1954,16672,94,89,13522,2934,7270,129,971,83,-90,91,-27,382,-12,254,160,-91,-60,-330,40,321,7489,352,16,1198,328,351,112,-423,66,462,240,-67,-26,116,-264,240,439,832,317,-8,5033,-1,-9,845,193,-1056,171,43,1013,1212,455,1749,-31,417,1343,500,357,44,5151,3601,1076,13141,22040,-28,121,73,-81,-64,110,449,30,14181,4748,-48,91,27,165,206,116,-727,284,49,-108,51,209,374,287,327,151,109,18751,392,47,78,273,372,-355,212,-70,362,16,-39,-585,-88,656,123,245,398,806,-87,-133,237,-176,2768,360,151,-91,11,-1108,-202,182,209,797,372,24,1061,-36,201,424,94,-45,223,67,-57,18,153,1333,238,142,484,193,53,73,176,548,-229,133,14,112,-42,1265,1333,5364,189,642,101,-68,-169,1493,329,354,-638,-249,-55,-861,70,-35,2379,-294,510,265,292,-22,-56,946,107,656,116,-76,-67,145,94,-252,8,299,-39,310,550,956,-81,-142,911,536,22,134,105,602,199,509,417,58,763,91,9,1101,145,338,4412,6444,-274,-28,-188,-16,-388,-589,304,48,238,-262,-77,-69,26,-476,164,-2549,3226,670,47,370,519,184,1634,16375,497,188,278,73,200,-91,-168,479,-290,59,12813,115,17147,73,84,13546,853,284,471,-405,62,648,173,1087,-50,-314,130,236,487,-5,130,415,252,-12,55,-406,-654,333,207,52,14354,-24,0,858,262,38,599,158,9,128,-148,-158,47,398,26,406,1762,4883,-42,-79,-41,-85,52,-76,3001,872,-80,1617,776,133,92,149,-88,6084,509,75,-123,-164,1132,181,116,-48,69,-540,10653,5,-178,28,-70,14,515,284,642,471,68,731,987,-405,-163,1431,623,315,127,94,338,3277,1486,-31,-31,102,-15,404,388,59,972,403,1285,123,-43,439,176,500,-500,160,-313,-62,593,9,-134,-1136,-201,1000,148,-23,1304,179,648,311,-35,69,-44,1463,1211,108,-55,445,16223,52,274,11,29,353,-120,4456,6184,372,33,97,375,507,130,70,238,390,-343,526,68,99,1421,778,25,287,167,122,10,-44,2107,669,715,152,-760,-24,-226,666,-68,-158,1037,44,52,-360,350,753,444,456,-217,148,292,353,-532,33,2716,421,368,175,671,62,432,-196,4294,193,9,-43,216,912,202,-4,-560,60,-283,5783,-90,85,481,-60,-25,774,310,72,44,350,888,-94,942,269,30,-94,209,69,223,11,599,42,1562,-74,748,439,1023,-13,59,297,-384,25,442,533,3,567,1436,1936,322,519,162,103,-36,117,-56,-74,-139,-497,26,38,43,152,-299,201,309,244,247,254,207,190,-3,256,111,-64,37,-402,847,51,7077,8675,-298,164,46,637,261,13413,197,5,94,232,-26,253,246,535,96,926,119,303,606,89,-114,29,38,-273,-13,95,87,982,38,-292,-64,27,532,2,396,346,-17,703,351,-20,117,463,274,25,-10,-29,85,674,-136,148,129,923,-856,546,-33,402,594,1131,-46,-34,74,-101,97,-34,172,450,489,-212,2268,969,561,255,-1280,-384,-269,86,-319,-101,1916,82,913,440,-143,1506,-175,-7,76,-705,678,824,387,-136,444,-482,21,230,113,52,178,504,146,139,716,844,943,509,86,-252,95,16,1,-564,133,-269,369,10852,824,109,15,128,432,-54,129,2300,274,251,639,1798,-39,100,271,93,-399,469,114,-105,449,1355,277,1082,-100,179,55,12,98,1131,0,747,-585,77,88,456,375,5071,10346,21,70,637,119,5510,338,201,199,-1132,692,-366,978,263,914,-15,55,-103,-276,-352,-269,-105,307,1917,21,262,-73,-7,136,-173,446,-74,760,-35,-304,-917,349,-59,12,-88,49,27,131,889,9087,-242,1841,6,-53,-184,-51,-420,1998,124,-438,-569,504,5772,-65,410,167,611,282,209,361,2530,329,-211,222,428,524,597,198,40,5,234,534,-6,99,1727,115,-271,135,-50,126,313,-4,-185,184,4774,-115,354,-44,-223,-993,87,2394,1674,305,-1769,-29,-4,44,892,158,97,-93,658,248,89,126,850,39,184,19,319,1180,602,5147,2388,-235,-14,25,126,44,102,1748,-1,-1330,-2789,-402,625,-9,-118,1331,33,-696,342,-139,3,-132,3296,-50,-8,334,72,9,2214,801,-166,769,335,-20,23,2928,177,177,97,3283,12,19901,-788,-2687,-3280,-10783,-873,-347,10,20,-77,-50,234,-196,520,-44,1882,18017,8058,124,-34,-140,-51,7487,373,9038,197,202,52,114,-508,9244,261,46,9429,241,-100,-42,179,751,1052,835,64,4351,-196,145,61,-535,-812,36,493,243,142,38,194,433,-230,173,99,101,-37,-37,-69,348,314,479,204,334,-36,-285,-104,-169,1908,389,281,510,-7,100,210,-55,471,381,320,302,1110,56,-224,16009,-63,9,4,65,24,184,-99,304,-590,148,13,-54,2165,56,-23,-233,-155,883,-79,-66,215,-72,-259,-98,35,-87,-26,-106,238,223,-152,-169,53,157,237,558,680,5,255,79,320,-27,569,-28,67,196,237,-55,647,13,134,447,-18,49,27,550,57,-144,-148,187,5587,55,-1,506,-125,68,312,4887,-169,245,-79,67,240,-164,494,-617,237,-17,-132,799,847,-334,-189,10,18,-37,83,392,181,1549,-117,271,142,73,-31,-20,-130,419,46,340,374,-7,176,99,542,-92,1073,811,-162,-249,-527,103,230,338,335,252,145,290,118,2,148,-32,959,77,331,1916,1689,523,-23,681,-1355,310,-172,382,-54,28,-120,95,-27,129,-180,64,411,-31,717,2273,1251,173,105,415,114,887,-162,1165,615,-260,1002,144,795,777,-39,-71,628,1979,-76,-63,208,893,-33,-98,9388,521,578,4982,-100,-56,6278,7229,987,-605,68,95,420,-19,85,-407,-247,8,302,-204,9568,-11,518,410,59,156,803,979,288,367,149,431,530,522,321,-3,-164,151,-5,-488,14120,423,-77,263,-60,203,-263,27,-164,239,91,313,47,-53,-149,-100,52,429,-35,763,353,357,69,233,371,-92,21210,13993,1645,354,-341,12542,8233,298,11319,-72,229,778,16,409,41,111,234,354,71,286,575,-210,-1468,165,132,1036,-161,1523,-72,897,366,3,76,-28,DLBCL
-152,-328,-52,267,-300,-314,578,-185,111,148,-85,-508,-494,-25,251,273,-144,-220,12086,-74,13,-37,52,-46,35,-27,-58,-107,-127,-108,-331,6,-685,-378,-516,-325,97,6170,1780,254,1475,1285,9617,24237,1135,3939,21241,225,-29,136,903,4780,1073,1687,101,177,662,-122,32,25,-17,531,353,122,155,209,1688,42,639,-368,-253,892,71,157,-101,-68,136,562,623,4,278,956,193,17,344,768,226,390,912,223,904,270,668,619,248,-59,-18,153,73,18,102,-126,57,-9,-809,-12,7448,553,-563,1054,-91,51,54,97,-13,155,73,187,54,378,36,26,221,1307,-70,118,15,3,564,139,311,49,-52,158,-1,663,87,2077,3668,-124,-189,130,445,317,314,77,429,1578,75,165,641,65,546,996,261,137,559,-230,1033,-219,6477,189,259,597,48,99,269,1127,1474,486,4203,432,1728,305,2124,1256,74,144,-3,372,5322,992,-63,227,2441,122,-34,-20,-254,-180,4222,19,54,-142,723,1486,312,34,-26,2416,271,1276,234,231,73,642,126,1293,1184,933,222,-195,103,24,5823,-602,478,4180,96,275,2211,-71,326,3,115,22386,108,468,1262,110,189,137,2394,836,199,-107,104,1396,2770,1934,6108,400,4652,-4,-65,57,103,916,634,298,-94,651,996,80,1396,-255,398,66,2346,19,2029,967,-692,251,-155,53,47,-594,-34,166,-312,49,435,382,811,763,518,311,-486,-26,167,2480,7385,361,87,-65,309,847,1636,-119,21387,4729,3537,-237,2636,788,513,927,4065,502,415,1145,755,54,861,165,108,3929,208,411,-236,557,-43,350,1246,779,125,-19,300,-27,1244,4440,2857,3098,372,945,6897,2818,131,59,719,60,1689,278,265,353,266,467,1841,1140,329,1297,519,434,40,34,930,211,186,3436,305,46,3093,242,3076,1014,2366,248,159,262,816,559,1219,5346,36,376,53,1493,8637,710,2501,-115,1460,545,3906,1547,199,415,1791,301,264,26,-226,1687,1510,742,395,172,510,570,-82,-71,150,-81,73,486,278,574,697,893,1648,1082,1553,251,182,897,3659,-304,87,124,1807,11026,36,68,440,383,409,266,42,462,-34,210,1011,1268,1347,133,1886,310,331,331,2496,232,-105,438,66,679,1105,1251,905,1121,8448,513,578,-6,808,-294,174,1304,933,3838,788,116,1791,120,8,-611,1772,-254,-343,-171,344,234,1765,4987,-80,41,395,159,-161,368,289,37,70,331,1118,-137,726,322,279,990,256,843,1771,759,880,334,148,708,995,334,59,441,161,12,103,676,590,340,135,917,93,-278,468,4785,790,1884,365,222,5390,496,-289,418,342,-34,468,71,1200,1643,776,783,295,856,121,124,-354,1329,1208,1136,563,108,428,17083,479,1793,646,2214,858,1272,2269,401,1572,591,3645,1208,180,-17,345,-253,108,335,-66,329,1384,271,3468,2826,135,-7,1156,-62,21,-165,17845,62,-108,194,556,34719,269,284,971,38,197,217,2475,970,831,287,1052,267,3155,471,444,1088,926,1944,517,59,1832,2125,454,428,867,271,14,1390,148,365,171,255,-55,131,45,723,3449,923,400,1256,-1244,886,506,1166,472,-116,53,15,276,2810,139,495,1381,723,2293,482,17,114,657,40,714,111,477,96,129,225,1860,292,389,26,147,1659,66,882,54,-160,-113,2129,738,882,2281,427,-329,-49,74,2471,262,262,27,749,290,157,923,1522,609,465,484,877,1085,658,-48,36,188,357,753,1181,-45,2785,685,512,1571,29,79,332,858,-178,234,-75,-361,-17,367,938,181,591,153,401,1698,323,805,716,1071,148,467,1761,490,-9,356,702,934,579,192,1054,882,119,2066,281,275,205,556,792,370,441,556,1600,825,475,-1209,684,-34,94,43,908,130,838,-37,497,1082,338,337,172,210,192,597,200,238,971,382,7367,175,325,255,685,4518,-239,362,499,-398,-47,368,8,349,4577,-231,110,299,-557,88,115,-57,899,-342,960,807,69,-75,5385,251,206,40,1269,1592,66,2926,-98,764,83,-36,6,-452,181,4372,-23,1696,354,-57,1532,1098,-603,-351,4734,2064,449,-9,456,-111,3548,6396,2824,52,438,-121,-265,47,29039,170,192,2320,1699,1269,877,258,24,607,-701,-1928,1516,-121,-517,447,-647,-316,359,-46,342,632,9802,1037,395,-46,-105,636,820,-122,502,-121,49,6607,55,321,596,-71,290,304,4,104,1068,63,-146,-92,86,552,-525,-75,542,-85,-193,-62,-17,-250,250,34,1144,-47,-282,1015,7647,87,552,473,2727,26590,940,24,338,2601,-370,-32,-27,9337,102,-154,-127,69,51,269,454,174,25521,1043,118,65,372,489,-540,697,42,-234,16466,-164,-48,-49,51,3449,24914,-23,-495,35,86,307,127,479,-406,3553,7798,185,-23,164,5649,15,138,1035,19828,1920,17,176,304,542,477,31,-385,129,-38,-90,7705,-160,-80,-276,14,-21,501,435,-234,1256,-153,225,17,60,-192,97,-270,-421,663,1440,42,-864,282,1352,75,42,82,684,-138,855,1024,189,786,147,-30,13,-189,228,18,573,14,53,-99,-256,-26,542,-94,-109,-227,743,38,792,-295,-266,13233,-217,553,-59,189,205,-164,-143,-17,-69,-99,41,447,8899,518,222,-66,557,-32,163,356,81,-187,-249,1107,63,-225,-514,10832,-90,174,26,11162,-221,-17,-30,17299,-417,540,149,366,-10,-191,-752,76,124,236,-192,382,-195,5653,5543,-70,250,214,-51,-163,395,1157,1105,35,480,167,-282,167,626,1039,566,439,398,-46,-4,3399,231,2032,262,1528,399,12622,219,1580,2818,6687,3357,-42,1659,13566,855,757,295,1561,92,12,199,4231,8,10405,684,527,321,808,121,241,407,921,14551,206,153,-307,239,501,14,512,14439,6669,1556,1804,5100,529,1172,710,641,460,2626,2569,102,70,-30,3626,3811,450,9414,298,92,799,843,13518,675,-55,227,-614,-2,14619,482,444,-3,-47,66,1320,2233,284,1241,681,41,-250,-247,202,153,116,466,600,2198,-3,30,82,79,53,24,32,20,657,10550,-60,166,499,654,-65,5897,889,-54,2390,345,262,-185,415,130,8,-121,86,-38,-13,314,2567,116,617,8,66,-188,85,9,-154,966,513,85,1197,102,169,978,-542,27,-356,858,-45,288,-531,197,-217,-51,-80,328,259,1594,-166,-653,163,1223,22337,16350,62,972,-490,710,360,19,937,475,-374,38,902,23,-41,101,512,4109,882,676,960,64,3,995,807,30,945,7166,60,-12,19,1570,80,-42,141,1517,1373,4668,855,-108,-96,-36,-30,25,2664,269,619,-14,715,-77,402,-150,6,49,551,462,13,945,42,-149,1692,2893,226,-264,1510,-203,2306,14035,13,1444,-98,147,4437,1415,1458,101,611,6,202,-18,7,1130,3560,-77,51,-47,77,320,262,277,506,1060,-146,1336,905,254,691,1306,1548,557,1082,-147,598,119,-64,-577,-351,611,143,860,1767,297,797,54,-266,191,-622,781,250,-583,-23,1908,-34,262,2114,1548,175,-73,242,271,10383,-90,166,127,45,2120,713,1651,-58,-92,3698,-20,356,1629,-105,426,198,3301,16450,43,5145,9756,178,23,917,250,149,208,1382,1933,836,105,150,25,21,1391,213,821,315,159,460,150,18196,188,3772,702,55,3352,3356,174,418,2198,21,158,401,1499,370,27,82,87,723,45,-854,-32,111,1827,202,200,114,9315,1387,2751,245,312,18,669,90,892,399,-182,-21,8700,304,889,-260,64,-60,-31,-19,355,343,1600,147,1409,575,573,1413,-132,-31,171,287,171,-917,656,819,-115,118,-142,-17,-48,1208,439,-90,34,947,-51,24,133,157,-27,804,2729,648,-468,-198,-76,2432,135,1571,289,556,550,135,74,-45,7,98,57,2157,462,437,-101,188,-135,238,496,-7,138,856,137,116,97,8,684,-55,-85,1122,47,227,290,13,262,1088,936,58,12,254,707,535,1105,105,1073,1264,-164,-76,-321,1493,202,289,122,724,-75,370,1183,65,136,297,88,562,902,357,1901,-87,743,59,1543,198,220,19650,3038,327,-175,-32,424,-79,101,289,-90,58,1469,2176,82,126,-47,-69,14,1122,150,105,-14,2337,430,260,345,746,-15,266,155,993,-118,34,-2,721,-26,379,236,238,150,138,9,695,-284,-176,-393,-31,-45,178,146,150,-239,871,-180,405,365,7,186,287,568,10,429,551,462,1179,1817,-41,645,75,833,124,863,293,-18,153,1684,-172,839,293,124,1763,-19,234,87,629,-19,278,51,736,-26,682,1880,1756,559,154,94,-83,-20,1156,809,110,311,735,-88,298,163,-21,64,418,290,21,493,161,17,427,-269,23,-193,-198,1427,454,-87,-63,1386,25895,398,-17,20283,85,-13,70,-293,18,5262,1169,-239,270,528,178,45,63,23969,171,-57,8710,147,171,859,-208,35,2480,187,-60,2458,3318,394,-155,11637,366,-226,413,7572,48,236,198,165,-118,242,-238,3303,-505,114,216,947,193,80,-69,74,2579,349,416,365,1276,995,94,-103,-635,2248,-164,884,1035,149,27,-651,232,1357,6920,301,-178,304,1737,400,441,42,12,307,169,-144,144,73,383,-59,91,25425,489,25901,19877,26320,30,-150,708,-12,-452,3939,786,11659,47,80,3311,76,1569,-349,349,-90,1130,5100,19,327,70,26,9380,96,19375,838,-253,-114,8351,-91,1651,-9,8176,243,5191,-133,3868,10,18804,409,563,295,19142,-410,32,8627,322,-111,-188,277,5962,381,-6,676,2818,1205,1661,2999,950,849,516,3454,602,656,921,491,545,1001,1597,326,-68,8986,243,15866,2858,109,-45,52,-379,911,46,668,385,322,237,343,127,189,970,299,34,164,351,137,37,2,25,435,-47,639,-115,-32,339,402,20034,236,469,-127,-866,944,232,180,1024,21,8235,178,-175,-153,86,-41,96,-71,23,3297,68,-124,-343,1259,185,4076,-105,1211,340,6774,-63,2034,115,223,361,-9,402,988,1850,384,155,923,-277,183,138,114,21,578,227,982,6362,-581,93,286,26,74,3018,961,18466,920,-457,1065,1748,73,53,-138,-669,216,-318,1474,1136,9448,654,1923,486,205,-102,11650,454,-232,876,1250,1421,895,181,-23,416,1650,6669,-85,15798,1797,2158,8,270,815,-214,1494,1158,219,3648,381,88,489,871,1628,2346,485,507,198,626,-60,-30,370,105,449,1220,137,225,118,-65,1118,-127,4058,2110,158,454,518,758,1164,2129,1184,92,1721,-88,-13,13299,2444,344,13,52,262,440,27,356,230,5752,8,968,93,-62,422,200,18,1376,-63,440,2194,1342,1970,4841,776,443,-57,-182,7,24,-24,41,1093,264,11000,-143,-25,2,-81,2792,2395,76,351,3479,473,136,-793,499,-73,1649,86,94,8672,630,203,198,353,247,-277,-189,-52,194,-155,404,802,508,-87,539,76,-13,-803,75,-15,83,335,309,-395,122,118,41,-15,-23,-206,589,21753,8718,2258,48,82,79,80,411,410,284,187,966,14,76,342,48,125,297,6171,512,181,233,5866,348,-373,36,-93,462,13372,-160,564,516,253,26,735,8379,1242,228,-206,870,401,-3,306,87,1258,32,870,1483,1424,79,85,472,2771,807,126,157,137,-29,287,-9,1433,-231,305,18,1295,-69,18549,-254,1746,407,63,658,249,748,695,265,293,101,37,461,121,6,-254,-146,551,64,2314,79,731,200,328,771,1244,11330,7794,238,-51,114,167,-57,-275,-92,110,932,107,144,1430,-26,243,-35,219,109,321,34,-424,19,-383,3885,1102,189,-261,182,2266,251,1793,-3,73,3474,53,-232,872,-298,-98,94,-178,54,435,445,136,-30,116,14519,111,2581,2461,-613,483,412,378,57,415,570,897,-439,359,3205,244,-133,374,236,142,109,40,1060,164,206,25484,-383,129,17,549,203,724,-19,-124,415,461,-23,7,3324,619,7584,2241,-144,7046,49,-137,-137,451,1374,-197,300,-13,4702,1890,353,43,13415,2619,12,322,60,1438,-110,-186,422,604,2647,209,1761,31,609,3992,139,220,1655,3759,104,-861,57,365,-335,142,253,583,93,301,483,-381,2305,818,2118,299,2092,13,98,675,2105,110,225,-101,-25,1649,230,-96,277,199,290,36,513,71,843,71,438,-129,1570,844,157,965,525,232,2216,877,1863,227,-416,154,165,142,374,1078,382,9,161,316,90,441,62,629,15,528,598,283,216,-9,6,191,6729,1136,164,3279,1946,14,981,-321,-37,468,411,315,622,1062,1388,551,60,300,2261,8,-316,429,617,75,787,40,-62,-113,658,423,-107,297,3978,923,149,63,-47,47,1146,842,428,7205,398,379,37,2,13200,564,236,416,-92,-132,1045,-86,-195,-19,-76,340,5914,416,55,73,811,62,1760,41,64,445,770,9,171,269,0,646,1587,449,-46,1339,143,568,116,-14,1031,3773,147,77,96,-71,-10,245,116,528,-18,219,367,1397,102,247,111,186,934,57,7006,611,1026,376,647,130,125,373,-297,259,60,1225,2,-107,261,426,454,798,282,1163,13,-17,220,36,373,105,73,258,327,1118,260,360,342,411,48,-75,97,325,-59,18737,575,126,-325,138,175,300,176,1112,135,-433,-21,176,550,-73,226,1461,108,75,-3,99,116,53,754,-35,1330,192,79,-177,-76,127,138,-345,164,90,-176,502,-169,219,930,-430,-126,2503,158,884,736,52,288,119,6,-286,107,-286,-27,1836,858,681,-63,76,769,189,612,1186,-80,7,553,396,37,-91,507,68,297,9,161,188,166,4340,220,2390,-144,752,253,394,-144,-63,3847,65,355,1335,-287,412,303,-882,668,137,373,34,1331,125,603,716,75,62,346,-244,12,359,-64,-57,65,469,62,-15,-15,379,177,396,120,824,-59,1295,5166,1278,-85,1343,-96,843,2534,406,25,167,-1,983,19,363,-90,247,149,477,130,569,344,-29,325,-52,421,858,1218,2171,170,-266,-141,839,423,597,-127,1051,-20,-36,3622,-42,499,659,176,98,109,110,193,189,394,-1377,-295,377,187,71,378,902,2770,-75,295,114,444,503,211,-4,427,113,419,-21,652,394,-684,489,488,695,329,165,142,109,2499,5648,2507,446,342,6,-29,20691,272,1790,-287,219,2283,1768,251,143,73,136,45,737,111,-36,-35,805,326,394,-83,-46,160,286,2752,592,824,59,37,794,2258,18941,15523,71,-10,848,202,122,21,1157,30,-77,46,172,-36,171,311,-4,585,175,256,18,152,432,544,-43,200,2172,876,205,1172,97,343,192,-31,238,466,1369,3399,131,351,24264,25582,11755,10244,13549,25195,8123,575,3679,130,278,690,468,249,357,360,98,-452,553,349,-9,-6,142,819,340,-139,-132,329,-14,-47,-65,270,281,864,2286,31,63,-137,2,-34,30,-99,220,88,-116,177,-6,-351,320,346,42,265,832,-171,290,-91,2370,513,1072,-444,98,1004,-384,10,66,343,533,419,155,170,604,256,132,217,331,14,232,15,-25,57,144,-18,1908,262,86,-155,777,596,2009,52,48,249,344,495,-110,146,1083,288,178,3,-664,719,85,350,265,12,589,2107,-26,1934,746,-236,2192,124,210,691,4962,144,390,3584,85,13,3884,64,283,783,248,1471,702,405,423,45,595,-36,553,132,157,2497,592,1821,815,137,519,1005,1698,922,327,-25,55,-178,1577,362,282,12,391,552,5812,141,6,318,852,-159,213,2717,-34,96,157,1315,1287,-21,-310,214,40,88,75,81,182,124,446,-87,-170,393,63,-149,69,70,-31,-185,213,-34,102,2624,94,1138,545,-401,2034,540,131,480,-149,457,166,122,-80,5319,894,701,4079,410,75,6410,-68,-2,195,221,70,1197,-71,1122,-115,495,1246,831,142,138,579,54,-70,15,519,-213,209,541,185,3525,328,-2,382,55,36,557,460,2204,318,110,-26,114,37,-104,-45,382,250,-14,904,99,206,788,-37,3555,12,658,578,-200,320,65,796,192,-311,-395,66,811,2383,460,-66,311,15,194,892,181,114,1475,2419,-189,213,294,82,872,-66,26,457,94,1107,-1038,523,69,88,-46,14,584,81,38,824,-206,69,390,160,-51,1217,467,142,1396,1263,794,1348,316,81,581,-206,210,346,360,332,116,438,159,858,287,-6,578,-680,1045,4830,236,186,211,-110,214,57,-62,5767,489,-38,-62,193,1156,-18,60,-17,648,853,557,777,43,49,428,-513,-164,29,126,489,45,141,45,921,445,5174,66,176,-607,-177,1049,-107,596,211,648,66,41,446,96,690,412,479,1706,765,1627,2662,580,-21,-135,-608,147,-43,228,276,-389,-52,14,-242,-172,26,-52,807,684,1664,221,-295,606,460,9,1352,69,-8,-4,-26,79,-79,-23,1599,456,-138,-65,60,141,-47,177,577,-225,206,595,-37,612,48,-54,419,232,564,4346,-18,2188,2771,35,-38,1782,807,1164,-8,623,-40,220,18,2680,-1,35,365,206,264,2755,410,136,10008,10084,-48,103,23,-31,-223,76,286,2377,867,165,115,645,1129,331,1561,-287,1285,48,811,-396,93,-47,248,989,790,315,785,253,-108,911,-79,574,-382,1104,328,52,356,831,1144,-193,-282,467,178,172,484,915,478,-40,2932,346,-49,1985,2133,295,446,19979,131,1549,-15,175,417,766,-251,642,202,75,11104,25,7,920,189,34,1403,552,65,241,-105,406,93,2074,13,21,1323,472,143,6108,249,748,1944,1503,1227,1839,1911,34,763,477,1334,-15,752,344,198,707,1629,-130,-626,1061,848,-129,158,152,45,720,2065,798,-200,250,1195,230,-167,195,355,-437,-126,27,1917,-29,485,115,999,52,404,1104,110,-127,-129,446,2601,68,5171,35,-9,250,160,-176,356,98,314,211,81,346,4,174,1217,1625,5955,175,513,474,70,-405,-55,206,35,768,-270,163,-232,2256,-522,166,-15,208,153,3063,1093,2,1166,12,85,15,139,1541,400,1710,-42,130,105,471,-73,642,154,-10,454,15092,602,1339,164,79,110,149,144,824,1208,172,-148,483,132,119,741,675,418,8,49,88,299,-202,8790,202,-24,153,311,153,-660,88,340,121,155,98,-35,-175,27,427,-17,-208,6194,353,317,90,312,283,-36,422,676,12,9,-150,91,93,513,2530,23,574,27,58,-45,130,412,-678,1157,-111,62,7,4210,152,232,-102,-35,260,-348,-277,2,363,126,466,-311,77,405,411,877,456,2036,230,-66,1130,-34,-102,276,26,-19,8,149,-76,-2,759,-53,-26,125,4,640,2417,29,2642,471,570,3,343,171,494,547,36,247,239,13,-124,272,3472,172,304,63,485,91,427,-41,-82,1065,615,294,562,-242,88,76,104,399,1257,309,2835,-42,266,345,31,18,561,8,214,307,367,1298,-42,471,172,-58,-126,965,45,-27,1059,171,43,1952,1,564,12,2932,439,19,-1,248,409,231,1274,749,80,696,38,1561,1242,766,-49,1369,1284,2356,-514,1799,-157,1218,77,628,-142,793,79,388,-127,277,118,-551,94,93,70,539,1017,958,777,59,295,1078,1270,888,401,1100,278,1080,51,121,-237,-239,465,227,55,38,-59,-68,74,858,1621,163,-85,250,267,-48,732,665,4092,346,83,305,105,59,713,1150,416,811,989,169,-21,110,76,41,762,875,126,439,1441,-29,1672,966,1345,1421,124,401,671,400,290,186,808,-107,-111,-227,172,17221,362,1888,155,-82,782,233,2226,288,2456,-491,426,177,108,613,125,-47,489,163,-327,584,129,-93,-38,-74,75,27,325,410,-303,2250,681,288,77,202,799,866,682,63,301,753,225,250,46,116,429,457,62,-17,-108,297,637,-176,650,563,10,35,954,109,1807,109,193,422,-15,-15,9,47,147,444,-71,271,351,254,139,-297,-31,273,729,404,29,1769,126,751,-54,-34,381,-147,-9,894,-54,-75,1337,110,226,2958,65,802,262,411,239,227,1223,753,210,132,76,491,102,81,1104,-6,63,-365,25,-785,101,59,600,-6,132,426,135,-458,530,1420,309,1643,203,349,23,1252,864,-148,-131,343,-19,146,88,10,2028,552,1603,854,139,-101,71,85,1065,265,10,-159,79,192,166,651,226,54,-574,360,1186,926,199,231,-104,10,631,555,-109,-166,-217,154,417,241,-38,-17,-71,-413,2206,4,828,-98,232,1897,635,628,122,262,238,219,1527,629,-258,170,0,725,15,30,-126,344,2630,-164,1308,-12,12,886,48,1071,46,1396,298,1055,353,1011,177,681,142,2180,234,699,345,768,152,8420,1754,9,75,314,176,-7,381,-37,129,1959,131,1861,119,426,189,233,23,-47,14,1481,111,3888,563,4,149,736,-45,83,-227,932,4715,6032,-902,607,4774,628,41,4640,127,154,545,109,4964,92,178,87,-32,502,525,209,1354,1010,-71,141,1825,205,18,42,685,65,6171,-489,1111,-53,-3,-40,3,19325,65,22910,14,-368,-10,189,678,826,287,198,12641,-46,6533,108,998,7650,798,12,563,-109,110,115,2082,479,12511,75,24566,187,555,4,682,407,1828,877,609,3185,174,41,7236,-60,211,62,631,73,1326,-47,390,66,34,47,-256,837,-216,205,1016,-18,36,282,-449,85,-17,6349,14,-10,264,64,237,378,-36,435,-82,6,75,318,23960,-1,171,41,506,326,1237,49,426,115,132,-19,-41,-226,-334,460,2000,70,473,135,143,3672,-82,345,13498,2401,136,-169,796,-667,-102,83,785,508,63,329,5643,77,987,3907,1384,674,1796,38,1916,3945,865,502,443,912,2276,590,-102,4,130,1740,443,1,214,549,148,2243,4,8,-1,-8,10439,1382,-75,-101,75,6404,237,143,636,2766,1293,-1275,-153,5783,-124,5269,2541,15692,-51,264,22364,1169,17,1184,185,2132,262,10888,6,1928,266,98,-279,-473,10860,-55,12,60,9631,272,-185,22350,874,-26,2097,204,83,170,185,236,-262,26,9359,4648,-24,18,71,-34,255,595,514,-275,-31,167,888,438,-7,133,148,82,583,1048,159,651,486,-175,1034,326,13,601,-116,269,1037,-18,11381,1009,331,499,9453,1793,219,1357,209,-192,-348,15071,221,-60,-469,-69,-4,20,1431,2006,472,-54,450,-69,90,800,-130,590,227,337,827,968,837,90,446,-20,519,-226,16898,2259,181,-266,77,111,16169,-32,2014,275,-76,1647,11102,30,351,254,127,108,36,24335,18701,153,31,2824,325,6046,1842,6686,525,-92,12311,-130,1732,-62,412,154,46,402,701,24,-378,9,86,-71,2607,-197,327,521,2820,267,1116,-119,-340,23,-115,186,-62,211,674,3623,4456,233,959,5782,2989,740,1559,52,-27,26,2196,8450,990,228,422,27,612,376,-183,410,19,333,2691,2773,57,18,3102,219,811,290,66,3782,3072,3902,1711,758,630,10149,18215,5766,-69,-14,323,244,1500,988,209,2311,118,1368,20836,-1,452,159,24,242,399,236,563,1028,147,-45,768,-13,7,527,1578,1476,104,-102,48,15820,241,104,652,88,9,23,382,220,298,214,24,75,1127,64,26,3248,-23,23188,-690,165,-83,113,111,181,636,679,6566,424,563,940,-75,6,220,83,467,325,670,-31,1609,-45,254,20,19412,-79,8221,-2,-159,506,276,6131,-462,10339,1413,118,14,105,2183,167,1487,180,406,124,502,191,-73,130,452,1167,1668,1213,25890,11087,96,2990,3026,306,867,394,740,288,4835,1309,449,916,-1348,-175,970,267,30,609,724,424,1454,272,205,1016,234,-178,4322,908,3384,79,4752,-53,144,203,15642,346,1085,155,-342,-74,1061,164,4936,15286,-159,80,59,45,1817,553,2321,1901,1273,-83,136,149,455,273,983,1617,796,3472,3286,188,-91,676,665,1169,624,82,79,315,51,74,4611,161,1855,-177,17,527,1836,-29,558,802,216,361,-90,355,423,373,-47,1706,577,32,-59,86,3749,671,1885,2176,301,668,535,-98,146,126,1812,17,-306,475,2517,202,15,54,653,559,447,-233,4439,233,12,516,15,49,409,192,-101,178,759,-4,2084,59,10,139,-10,1072,350,1065,115,673,14952,2202,1811,79,107,-79,1909,-256,-114,250,53,1575,75,312,31,149,32,327,2343,1833,385,-471,254,203,546,961,1375,1313,15236,1037,11061,521,569,316,1516,647,133,456,-206,-353,2,40,435,4524,14,-30,75,-7,-77,-220,1065,43,2542,1935,42,243,-31,98,497,8732,826,-69,217,-60,215,-161,-20,209,730,-98,546,2726,199,421,-116,568,-21,242,-13,378,-42,-81,281,295,81,-12,157,54,439,-340,724,111,51,317,-135,126,113,-242,-47,1589,1744,157,-418,210,-91,824,1043,-110,402,87,52,758,-77,3,538,690,2357,1003,981,4674,-48,-15,150,307,930,671,191,-71,48,70,5594,-71,-254,206,126,301,357,29,278,2466,664,-30,29,-176,1090,107,381,204,350,6988,391,345,-271,92,73,182,1205,57,64,153,200,118,66,43,-116,577,1319,344,1161,-137,1449,227,770,1504,472,-12,115,132,167,148,305,303,-70,41,583,248,541,435,4348,87,-125,194,484,92,-152,10,506,254,130,1014,-315,40,-23,-92,-167,849,19,19,-35,-27,-788,69,-68,-31,-417,154,16569,374,1757,243,273,51,150,886,12,465,183,973,10,1179,736,135,374,103,-17,606,2247,563,272,-81,64,2018,568,416,502,-81,595,-133,46,247,396,276,-45,-153,-18,-9,423,570,485,566,25,81,-1,485,665,511,-37,10,197,27,503,121,1440,836,30,139,609,-1074,462,490,427,483,713,-135,71,-23,1336,-217,1099,237,424,-76,279,371,297,1868,383,517,1015,-578,-210,1340,-203,102,1659,99,12,1296,2821,-70,-108,79,7661,2150,-144,256,-210,-68,3587,2781,80,81,385,54,80,-132,-13,511,225,53,124,650,301,-126,261,54,-467,239,71,122,90,1101,124,249,473,38,3122,-419,-77,701,63,2995,389,237,-52,1609,1881,335,27,479,486,40,557,131,-86,119,51,19,1834,209,104,-479,-58,90,138,-63,-30,34,-4,182,-118,-226,124,121,231,298,127,18,-51,7,-53,-94,46,99,-2,101,-37,27,270,402,-36,4,785,271,507,63,62,1393,-107,225,525,-124,36,-258,-267,2025,-38,-48,-65,159,493,472,611,-42,1124,-147,1039,125,4315,-8,1861,-25,137,194,21160,1171,144,1828,2030,115,23,491,1437,127,135,59,209,-301,-198,1173,680,7990,-29,-12,166,9,531,365,434,827,40,49,161,965,11505,393,43,1045,250,427,804,441,12108,398,167,-25,49,34,19852,2101,66,15673,1497,195,-177,34,245,158,120,283,4185,170,488,900,169,77,335,-31,1788,-38,-165,269,200,17,1517,244,731,839,691,-328,345,404,-25,641,4479,545,1458,496,-71,-32,-29,-180,122,-46,640,127,810,219,43,501,450,-903,1015,7,143,529,-30,171,87,-52,23,1952,80,105,2494,1862,-35,2671,-42,-35,1348,109,1132,-105,-211,2930,92,-288,1284,939,948,2120,69,1828,107,430,396,1487,177,23,254,-271,-318,-127,8,18089,45,730,1186,-217,234,101,-15,479,-18,-300,-48,-96,10,-93,-139,-26,153,-60,-161,-41,91,-479,-14,-165,118,-70,6,-271,195,4411,20,-9,125,238,552,363,559,21251,11370,1395,404,1853,2054,4186,961,-427,1410,303,2299,273,839,-2,3070,24,1325,58,331,-197,696,647,2404,337,-70,623,-13,200,1521,172,1681,-136,519,197,66,15,266,1933,-62,17,1172,-46,5866,108,53,7,4557,-82,-6,373,77,76,47,318,248,-320,-404,254,254,42,685,2,2035,3748,2344,540,38,-9,137,329,14922,153,315,1280,531,-287,3687,286,115,1269,126,40,1436,774,-15,-8,139,-211,-256,-13,344,86,169,-195,1699,-8,150,26,1559,231,329,1471,401,165,124,648,-326,126,36,104,-69,331,0,579,279,59,-613,-34,206,191,2725,258,372,1369,3129,75,566,96,473,232,-160,74,82,154,209,465,144,175,-3,-31,5141,77,109,80,-119,337,452,2948,2,339,971,394,-94,-3,-49,600,-15,94,48,17,382,245,146,126,510,21,107,598,-32,836,3634,27,720,94,335,202,538,1247,724,15,591,96,-174,411,2308,-126,-7,371,892,172,82,74,86,2614,79,88,-46,1401,895,379,340,191,120,349,469,7,157,1588,141,2606,287,332,7750,574,21,-77,64,87,-36,-48,4527,-107,-144,-214,468,416,3810,-4,138,129,204,399,174,97,1666,183,315,3957,202,2,5055,1729,2841,98,-3,46,451,66,21,3415,377,36,-36,-59,-58,418,7,85,-25,26,2502,609,-182,2399,141,-48,-178,-507,7156,18278,137,538,93,-103,-3,-19,-98,-77,-12,1718,697,-9,107,1649,122,2010,-45,579,545,-80,-136,-66,260,1619,-54,80,-602,-139,836,676,-70,1699,542,611,346,3698,-232,574,3,566,-1681,363,-111,53,1348,-35,500,32,544,42,284,462,2734,83,30391,133,-65,1095,524,368,55,809,-427,71,-66,177,379,279,76,-203,1376,3098,-121,57,-146,99,-57,-495,64,-489,-154,125,81,115,-17,1175,1375,32,185,388,-114,60,393,4,-65,-21,188,-114,449,372,142,1184,55,-37,290,-63,790,-198,0,317,-12,10,-66,3871,-125,-32,24,423,1091,21,10,2618,580,185,830,24,1255,79,359,2472,-590,3088,-104,66,8328,726,109,132,496,-351,33220,228,449,-65,434,83,439,882,70,1124,250,-19,20,1144,1080,26,2485,1043,4133,-17,81,-175,-3,1436,-144,-177,-74,-405,696,102,-135,85,2,-49,-141,878,409,-57,-345,271,634,937,367,98,118,539,116,74,304,-222,2121,-118,-211,231,-114,1604,2473,555,-113,-326,5504,24,3337,13519,-199,762,159,2309,30589,1507,18,-507,245,653,-214,366,-102,199,345,1135,21045,11285,108,18,742,-68,116,-305,-70,1672,116,-31,357,1412,972,1287,-99,68,-208,-810,883,-1,-205,12,-205,333,-550,494,108,-146,66,-94,20,2398,-219,91,-514,31,37,43,-64,-340,98,-276,192,77,536,475,152,409,272,746,-232,497,269,-7,-36,552,371,65,-90,-23,377,-345,-136,86,1313,529,5334,15428,1255,22722,-827,-64,13,227,161,-82,762,-238,45,-86,575,154,597,-13,165,597,45,144,186,10623,147,4623,26,226,-10,199,306,107,74,-34,21202,214,272,1405,535,-596,1468,-204,1465,73,81,127,142,8006,124,279,409,295,516,522,269,88,124,239,7,53,-51,-1830,165,407,858,34,79,-326,405,194,124,-8,-426,161,927,1087,1052,1449,79,43,-42,31,-34,527,38,-110,16768,160,1205,822,2250,373,830,55,853,48,378,198,1300,192,328,660,-146,965,272,38,90,119,103,516,293,132,223,216,118,-209,521,-304,656,528,-474,273,87,-177,-371,419,432,19984,7319,233,21846,-104,-53,-20,-159,898,3441,338,5835,34276,215,71,9919,4180,2363,43,508,76,189,161,160,254,19,71,166,-189,-438,-435,-9,561,21498,753,-142,2003,-70,9023,3449,1173,373,779,1779,-136,80,187,-287,258,514,865,88,-10,199,23,42,1917,625,-738,281,14,681,2265,628,7027,21,1314,1549,1432,660,65,6137,2029,1913,22261,506,60,231,71,237,120,194,1280,91,6950,10029,-96,94,-21,-41,225,-46,-747,521,-153,31,36,238,62,329,1514,187,329,25553,1192,118,37,91,210,-8,159,-96,625,94,-27,-490,525,619,2154,108,871,15695,217,161,1542,23,1827,327,14,-130,161,-1264,343,42,211,394,494,-132,2550,-81,147,103,-90,76,417,-17,-69,-2,197,585,258,188,349,232,9,115,340,680,-105,35,185,64,-60,242,1241,182,176,47,298,-15,-303,1648,276,608,-594,-98,14,-987,344,-7,1285,94,456,312,287,-154,-77,1897,237,399,852,34,-1,-42,194,-107,42,167,-133,607,583,2635,-79,-23,136,2371,65,80,340,412,337,180,269,97,841,-53,-1,445,104,223,1177,3723,-133,66,-105,-154,-293,-686,377,3,505,6,-49,531,153,-513,1311,-564,3205,732,325,1038,-204,613,7134,20101,8574,265,877,157,-42,-288,108,53,-458,80,13190,1402,18404,15,-43,16935,2210,155,306,59,-48,473,581,501,-25,-12,570,1106,746,3,113,-64,172,-36,121,-200,-391,642,187,91,22085,-60,399,841,232,13958,547,200,88,178,-87,-183,13159,771,519,433,1441,7678,-158,32,5974,14773,17,17034,4295,589,-3,2180,1444,31,915,5230,3,4763,647,125,-6,-76,1805,137,596,553,671,-370,13832,143,-687,-76,-54,115,276,444,1192,678,-87,1040,540,-932,-51,664,1014,203,281,199,816,1935,2038,-294,-21,219,131,251,1530,55,1336,293,1818,93,-14,545,73,2239,-265,-129,547,-73,738,59,-93,-546,73,3055,624,165,1552,413,1914,-170,612,136,-1,1758,954,-335,-54,807,12611,10,141,154,77,259,-227,27442,5968,454,203,62,489,345,109,125,251,529,-116,1259,110,32,888,579,-81,4114,96,413,34,-27,10484,1087,1046,71,-760,-21,-315,2449,41,165,2552,12,111,370,478,439,-2,471,-60,167,674,3185,-450,383,5017,209,155,143,1195,27,357,98,1220,1414,10,132,612,502,-194,23,-41,0,116,10552,70,65,1028,42,-48,203,575,353,-45,159,706,-49,818,-80,-13,1123,122,-19,193,136,630,125,505,83,663,1224,1676,-35,-30,239,-209,-7,53,1401,76,678,181,1493,549,858,250,-223,-91,66,-188,132,-171,-463,-86,76,41,297,144,340,1324,726,289,208,370,18,-73,90,147,3,223,57,798,32,7969,3823,-514,163,-148,499,637,20188,265,-99,163,18,316,303,47,329,119,1387,211,113,284,115,-180,-41,71,-195,-96,1,79,1197,36,-266,-150,6,152,-23,226,204,180,445,1141,-105,64,636,114,-66,41,-41,-43,2259,-6,92,209,2910,-377,176,-226,332,170,182,-18,372,256,-153,234,401,192,821,938,-92,1111,618,539,227,-1018,-172,79,59,-239,-90,1418,107,4353,188,-93,216,-149,3102,-150,-505,718,558,265,-150,615,59,-97,158,109,121,363,785,-18,101,1046,815,1645,435,181,-142,303,275,-49,-171,215,-331,528,10998,927,15,-68,161,180,-58,90,9251,914,122,938,2563,409,445,486,4,138,157,248,-51,153,256,41,1524,276,20,249,136,23,1110,-87,1398,-429,88,23,640,473,17058,5040,36,58,1907,-142,6622,46,-104,136,-960,703,-68,-103,146,685,-121,934,-75,-9,-219,-483,-6,193,2125,-23,187,289,135,228,-122,754,348,3547,-91,-473,-573,730,-111,-209,-170,198,-80,73,6410,135,-60,2965,1511,277,41,-7,82,948,105,2101,-1670,438,11452,-51,443,1106,1324,409,968,617,6970,-63,-215,1883,471,165,1,227,81,-30,6641,653,75,47,651,-178,-304,40,181,-19,668,-30,34,477,4280,-18,622,-103,-108,-468,34,710,3483,390,-2048,-36,174,53,1283,146,32,-132,869,353,18,684,1230,17,-20,366,472,517,883,4034,53,-680,4411,91,24,-8,31,3124,289,-966,-893,98,275,1,-132,1980,48,-365,309,297,135,325,2450,-24,37,200,348,371,10786,2432,-135,1517,283,-29,79,3896,735,636,708,1015,46,18418,-195,-1409,-3385,-10382,-602,-843,888,407,-147,4,883,9,547,-301,635,15743,15308,49,-18,31,63,1992,79,8619,36,92,17,-7,-542,9082,25,20,9109,227,-29,-65,289,984,723,1026,36,8607,-177,194,-25,-664,-152,9614,710,118,405,25,538,265,69,36,88,118,-13,304,5511,525,1004,682,47,975,-34,-282,-335,-103,1296,567,1056,256,-86,113,76,-306,393,514,382,1539,447,-255,-57,12697,2,60,27,24,-10,110,-65,94,-915,153,-120,-144,2701,96,-93,-125,82,770,-98,-404,22641,-166,-346,30,282,-43,97,805,165,239,6,-127,452,323,311,994,1555,83,499,299,-20,-52,685,-31,305,205,269,-18,1134,38,348,390,-153,8,1,5111,104,18,12166,234,17686,40,102,147,-64,103,316,9661,68,194,-187,69,57,-46,1122,220,438,42,-164,875,1634,-152,-142,525,96,-27,139,37,157,1984,-45,43,49,132,-47,1,382,21,-12,38,1643,68,71,38,525,-23,1785,7774,-164,-251,-36,1343,577,310,1010,191,105,-15,7,97,65,17,2373,-26,465,2178,3614,310,114,2029,-1283,48,-198,287,-42,55,-115,12,363,177,-202,206,580,1,205,6808,2130,248,99,378,200,2327,-20,1589,909,18,195,-70,846,1748,-101,-64,3510,4478,192,-13,24,1098,-115,-373,24457,433,443,2301,-136,-105,10984,12344,1185,-600,45,1,137,-129,-101,-469,-455,-135,187,181,10191,451,-63,176,-318,321,35,959,278,264,66,351,379,726,923,142,-132,48,-13,215,18746,377,-86,359,83,325,-161,58,-49,292,148,237,36,52,-103,-108,-121,510,10,598,328,7216,-27,333,287,-31,7490,15232,411,272,258,17542,14754,270,5700,-136,48,346,13,338,2,708,185,363,221,176,409,-262,-2333,2076,147,4254,-75,6056,-68,737,81,-4,41,-45,DLBCL
-158,-129,11,88,-239,-429,-891,-258,22,-271,103,-411,-572,-195,-164,45,4,-288,8611,-125,-45,-70,-7,-122,-21,-100,-135,29,-20,-49,-373,81,-741,-318,-312,491,493,6772,1452,1272,665,16883,11554,18588,16322,19707,16713,464,80,94,2469,5906,996,2278,133,658,748,248,1439,73,91,257,80,614,507,760,2252,196,863,-618,-596,1963,-226,-237,-133,29,116,999,861,55,539,1245,44,-2,224,597,275,1270,1976,320,1171,479,986,762,412,-65,22,424,115,-55,119,-234,350,-23,-817,-20,9179,633,-1398,898,-410,-354,208,286,430,115,75,424,118,105,140,71,207,986,-189,-256,466,-76,1008,494,772,87,37,81,-107,1766,116,1942,6269,1301,-512,44,107,518,82,198,613,1364,31,-299,759,73,971,1383,510,109,528,-263,2295,-359,7126,231,1072,1569,10507,239,317,1787,3444,1874,3905,726,4695,66,2871,1300,281,-274,-112,259,7493,2704,-14,151,-316,172,-46,0,-373,-322,5083,32,30,-755,787,2341,353,190,-13,2336,109,1893,839,352,379,373,71,1439,524,1080,35,635,153,206,7857,-1345,85,3510,-42,1105,1967,-232,171,-5,114,20747,-227,1405,2803,252,180,414,6933,1364,158,27,-245,1019,3398,2191,9436,683,4663,57,-23,-319,-111,189,739,885,288,412,1255,118,2265,-259,521,15,3608,-32,3392,1482,-1354,903,-121,12,-99,-802,37,-58,-352,99,795,312,791,1326,1055,107,-618,-151,50,4909,12430,432,-1,82,210,1088,1658,-259,19919,5182,2468,-65,1299,1008,815,530,2854,764,399,626,813,115,1286,217,501,4986,737,-41,64,1003,4,607,623,1047,112,-11,-31,10,187,4064,4917,5624,392,853,1291,4144,251,28,983,858,2532,349,174,408,334,501,2315,982,295,5223,1379,738,-22,-27,1126,446,711,1629,586,8,5575,94,1582,612,2483,192,306,106,240,658,1245,7113,5,1086,-88,1564,2258,505,3519,15,1378,946,3766,1273,-13,777,2269,120,202,-117,218,3230,1256,718,-441,360,305,144,-116,-72,314,-336,108,1130,340,535,852,1007,1904,986,1314,278,440,1115,4346,-315,19,-251,1546,16427,50,191,666,559,382,628,-146,613,-17,207,833,1099,837,186,1653,292,329,-1,2805,250,22,87,300,595,799,1780,1006,1477,8250,361,383,-8,420,-518,136,616,477,3319,1862,81,3441,682,-143,-671,2065,-770,-354,-60,857,81,1482,7885,-134,97,-79,216,-761,358,570,-167,149,36,1345,-94,725,319,278,4104,407,693,949,572,848,164,119,849,929,592,253,265,-80,298,161,1949,830,660,351,1318,489,-432,908,8933,1010,1488,286,90,4953,154,-626,248,429,246,498,58,2905,1821,727,954,138,528,134,110,-626,2123,1305,397,1115,95,720,12390,570,1722,342,5207,735,845,2080,559,2054,1244,2432,1182,191,384,599,-805,29,1051,-300,173,552,503,3177,3251,567,5,1462,57,70,-18,17599,377,-19,1068,179,27896,92,-323,1945,81,397,-59,2627,1331,356,869,2716,113,2189,643,-69,1939,545,2555,504,217,3196,3870,298,624,344,856,-213,1878,-36,296,334,41,-3,167,113,115,3889,2143,1851,1747,-1584,1142,186,1417,1035,-302,-105,40,248,4052,-49,560,279,545,1200,215,19,217,726,495,1237,-41,603,103,480,403,790,137,215,2,342,2053,161,556,81,390,34,1243,479,922,5218,636,-315,-57,-50,550,210,604,72,1438,177,140,368,1082,243,648,2515,1169,821,1520,-785,9,255,972,714,872,-3,1931,744,664,2280,151,58,291,260,-175,272,-172,-265,-628,-294,760,238,368,411,1049,1577,378,1782,1491,1013,1556,388,485,323,-460,412,432,1286,968,343,2149,1840,-80,1821,-115,-24,670,1570,541,513,376,553,2844,676,1004,-1878,613,-348,-33,18,712,100,450,-53,354,1172,345,503,87,311,200,1183,83,219,1293,661,9331,174,420,150,363,3808,-152,439,740,-622,-84,356,-161,397,1315,-141,195,571,-1348,89,92,-153,773,-89,2391,1174,87,-37,4364,253,181,7,1297,1966,20,2790,53,550,10,222,34,-455,157,3275,-116,1368,324,74,2852,1491,298,111,5219,2353,281,106,278,-774,11817,4897,1958,118,638,-181,4,-82,22746,352,238,4318,1786,8356,1725,348,169,901,-708,-1730,1369,-234,-1107,8,-1157,-503,89,-570,295,1032,8535,1172,249,-116,125,1069,895,-412,164,4,-32,43,4,440,572,-504,-55,72,-77,129,1681,64,-152,-129,226,171,-994,-106,814,-25,-337,-83,-56,102,56,1,843,-197,-406,-251,3554,-97,485,113,1858,22602,789,85,258,2128,-445,178,-969,15200,-98,-195,-125,15,-99,530,378,281,20565,677,-193,-39,253,266,-615,12,79,-450,17509,-137,-192,464,35,1394,21430,-134,-1137,-32,297,21,81,538,-689,3441,4168,-28,27,175,9466,98,595,685,22464,2516,-378,553,459,321,680,131,-252,92,703,-118,8640,-177,63,64,-97,-135,413,12,-957,635,-102,265,166,-69,837,-111,-14,-531,427,798,97,-887,295,2828,-53,-319,36,303,-14,772,1267,242,666,241,-136,-56,-39,136,54,316,-94,164,-216,41,379,498,9,-207,-88,812,87,1361,-265,-357,26141,-17,1054,351,250,32,-594,-411,68,-132,-32,-105,530,13890,493,342,-66,255,-29,17,1193,-277,-219,-77,199,260,47,-1398,9628,211,166,-348,8826,-147,-100,-118,15462,-396,443,212,547,-3,-346,-1183,214,-107,386,-114,429,-49,3584,692,16,46,136,-450,-150,387,572,1466,-217,-69,27,8,158,464,3548,644,6829,250,62,-90,4561,598,1490,396,1500,401,19295,445,1603,4399,8166,-382,286,941,13373,394,577,483,2722,298,101,446,7240,154,8512,258,498,1856,2808,48,299,424,1142,7314,545,-230,-481,84,666,57,481,6841,7782,257,-896,3168,-11,458,1370,818,519,1979,1054,-146,-174,-50,-38,5097,791,7148,82,587,850,430,11755,538,-56,351,-48,-13,16549,-23,36,-61,-322,-164,1411,2502,152,1237,-89,68,-95,63,167,240,1334,458,467,4870,-45,173,147,143,-42,250,-23,79,1435,866,-46,-41,190,550,207,9452,1903,-107,5269,355,439,-105,434,206,-2,-410,-247,-36,-13,251,2416,106,1057,-158,109,-626,84,227,-106,2089,534,-1173,489,127,185,1213,-330,382,-438,1073,-41,358,-608,21,-161,75,10,-577,360,3293,-249,-1478,368,404,17565,12607,127,671,-745,401,-274,73,559,489,-578,96,518,20,140,852,1195,5804,274,819,700,40,40,359,2051,56,1934,4173,-46,-7,-249,1548,164,-20,420,1294,328,5112,416,-79,-34,-242,18,81,6084,27,296,19,518,-215,-227,-154,10,97,254,1562,-145,711,7,-200,2478,3555,325,14,1282,-6,2543,16065,-9,754,-76,150,8296,40,1368,86,1301,75,335,-99,-263,151,1009,-46,225,-42,364,443,837,728,1176,61,-779,523,1105,335,721,1274,417,733,1160,-168,1163,-11,-111,-294,5,692,57,397,2107,131,272,180,-928,114,-248,204,609,-1771,71,2274,344,322,2228,1573,170,-153,160,136,9152,-29,355,186,-27,3000,609,1861,-12,-122,2372,660,217,1442,-177,366,133,2277,16606,42,5983,8599,159,20,1480,107,69,637,1200,2613,1260,405,94,103,58,1222,170,747,152,95,598,132,13731,221,-118,485,132,893,3592,-381,220,2824,-116,-456,357,1869,488,10,55,144,2099,-67,-691,318,100,1872,-941,500,784,11045,854,4147,115,141,81,484,85,233,1908,-247,57,8949,141,243,132,40,-123,36,-471,279,-61,286,115,1426,958,516,2454,-337,-12,129,458,128,-463,626,1290,-203,-4,-325,-36,54,971,873,-36,-229,35,-80,56,202,145,-132,407,1524,361,-663,-179,-285,128,1014,2883,364,181,273,488,-36,24,11,136,29,2113,568,247,-60,181,-847,790,326,41,437,558,69,32,66,16,469,-19,-999,870,34,150,385,25,95,196,385,-35,-23,222,658,977,1918,374,871,1259,67,281,37,1191,117,902,-82,827,-73,432,226,83,198,-215,12,358,1451,283,1241,-5,590,38,1628,141,489,21790,3285,271,-50,-38,343,-115,336,-12,-161,34,907,1623,118,813,-212,129,135,167,163,221,-32,2109,1110,317,210,787,11,35,49,957,-114,16,-120,829,164,285,-51,224,-436,161,-113,950,-973,-338,-671,-47,236,226,79,60,-334,460,-394,768,713,5,324,29,637,-13,188,1434,44,1493,1366,12,430,326,1243,472,1400,695,295,111,1600,-101,4,208,42,2139,-303,75,-46,760,64,161,-44,521,5,670,1001,1851,655,316,94,-110,-131,745,1153,-256,86,878,-226,592,51,-260,-64,528,201,-330,363,134,32,785,-124,66,-105,-361,684,619,14,33,1324,15574,671,-177,17584,53,59,-69,-1119,-215,3998,602,177,20,288,24,-264,-37,17858,-183,416,6965,39,118,927,482,1,2659,189,-49,348,5122,325,-197,14990,431,-553,376,2490,22,271,199,27,-105,245,38,4011,-604,166,192,487,169,120,-22,-67,3959,310,1142,804,1354,1267,101,-42,-1006,4098,-141,918,1138,94,33,-761,302,2013,3619,570,-98,181,424,-375,369,38,77,50,143,-111,141,47,311,-252,-321,16280,190,23712,17094,21774,-9,-90,173,-45,-493,3618,686,17105,124,19,3067,-170,2598,-77,315,-133,2282,2410,-72,148,131,0,11327,64,85,990,-427,-1421,6767,-203,3858,-238,4417,382,9825,127,3328,69,-64,319,-5,5032,553,704,82,-377,282,-164,-61,-134,8218,253,21,854,3111,1021,461,2335,999,1341,818,3482,700,2207,2531,593,521,775,1767,312,-256,13176,-25,17833,1251,-7,54,-903,-421,422,295,304,54,-694,66,399,113,346,2160,310,142,49,665,41,-145,-54,27,913,28,577,-234,-11,404,447,12457,119,487,-157,-938,572,142,11,-147,38,9052,513,-562,-377,54,-242,76,-430,51,2405,170,-123,-398,1428,281,3391,-80,386,50,-13,-121,2837,181,615,276,-80,680,1980,8327,532,296,416,-227,207,85,233,117,689,451,1519,8968,-710,231,112,48,-5,2595,545,19229,1128,-489,1378,2825,14,205,-186,-874,221,-1010,3651,1471,186,189,1808,423,20,-157,4753,113,-20,1037,6710,1984,1928,-41,11,428,1297,4184,14,14020,5188,-18,110,364,341,23,1112,730,562,2966,319,73,56,1617,1936,3095,343,511,1498,245,61,42,-1,193,212,704,274,683,40,-150,1775,-109,9071,1920,252,915,540,213,657,3845,428,71,4514,-66,-77,839,1293,79,51,-71,221,1235,92,590,262,6206,183,1008,265,-306,95,726,280,1879,-85,328,1158,1673,811,1886,1281,242,218,-88,72,25,-89,-356,1343,349,10644,-187,-219,492,-43,7486,3844,-425,47,1570,143,113,-621,1003,-36,3758,-56,196,11382,1275,96,216,350,-8,-717,91,-93,-244,-100,-208,713,87,84,506,462,-82,-1229,-57,-137,1,-50,550,-413,131,-254,155,-122,0,-169,669,19193,9176,1977,8,103,134,121,458,405,68,-17,609,46,54,-142,107,93,433,5186,654,-271,18,3810,56,-7,237,-49,451,11535,-49,695,578,487,98,776,13273,-500,1283,19,-15,289,-64,60,50,1966,-32,719,46,998,-242,99,-42,1557,376,354,393,42,-65,348,-2,1029,-558,181,1513,183,-176,13476,-1811,755,1099,-109,258,44,1121,210,216,417,-563,248,279,127,59,-455,-90,1206,19,1446,23,936,135,230,405,1761,9175,12337,184,-53,158,258,-334,-532,-99,103,1022,295,231,1361,-118,535,25,87,105,475,-4,-779,109,75,5693,2782,168,-404,424,4633,146,1331,-81,136,2530,-11,-303,1179,168,-245,185,-197,5,618,437,-24,-28,269,20962,-65,711,3732,-542,232,394,1104,93,425,585,471,-885,298,1271,568,5,306,672,149,148,-95,3350,222,120,24446,469,-9,-120,877,380,1236,46,42,533,870,75,108,1080,674,143,2751,-89,-798,163,-79,-263,166,2471,-187,1382,-16,6588,1247,-300,90,16845,6995,211,248,144,1431,-101,-553,126,1882,7426,-61,-82,103,874,7771,349,518,848,2651,6,-1631,65,217,-691,17,793,494,-119,790,519,-108,3123,648,2620,175,1752,15,-126,955,2895,64,3,-75,-491,1652,612,-131,380,280,698,173,1455,-100,681,-23,419,509,1824,1519,214,816,519,834,2583,517,2854,251,-775,372,428,-12,229,1053,593,111,266,739,167,474,230,700,91,407,928,108,358,6,-40,-158,5778,998,-224,2627,3439,28,2512,-655,-108,727,504,1155,341,1713,1146,769,76,216,991,163,-175,-193,647,-4,747,176,77,-386,750,72,-118,53,5385,885,192,38,-257,-22,161,1578,381,7331,453,162,74,-203,17917,454,482,198,-36,-199,646,-478,8,8,0,602,376,236,-50,312,650,120,-595,51,49,243,645,63,-218,402,81,671,440,1128,-95,-187,4,576,181,16,1749,3756,123,-57,-201,-331,22,268,-166,476,-124,219,353,3740,-211,727,292,226,1138,-64,5328,483,1447,453,306,-13,148,429,-167,392,28,2289,-25,25,137,-90,151,588,-405,2310,-45,-47,110,-49,173,21,241,434,835,1221,255,208,263,41,216,19,269,245,96,18198,232,22,-308,76,265,611,42,2914,43,-564,-25,197,390,-175,227,739,97,-59,-79,119,-173,53,1077,-85,779,-42,55,-525,-37,79,334,-442,32,89,-324,917,-186,238,240,-778,-22,2621,71,826,360,433,259,191,-271,-107,422,-278,150,2442,1189,173,-225,20,480,51,515,2362,-587,81,233,551,158,-420,728,-2,315,1234,361,50,321,10761,559,2013,-254,828,376,368,-289,-80,1980,146,363,1443,-388,290,420,-1129,965,11,341,168,442,506,999,958,-146,61,1101,-262,153,379,-401,-166,-39,403,23,63,63,247,208,160,160,920,-44,1447,11055,830,-149,3333,-132,937,2055,275,38,244,-37,874,21,1036,178,79,-27,1117,252,984,191,20,215,101,121,1017,1344,1105,148,-81,21,684,253,266,20,791,83,-27,4137,-158,11,1026,147,-19,135,312,198,116,297,-1647,-337,395,147,-274,398,533,2982,-100,-9,768,304,250,308,-27,426,245,129,20,400,474,-1597,976,227,430,498,736,203,272,7894,4732,3461,592,471,30,-501,17775,664,3417,845,401,3138,4779,353,413,74,1043,42,861,65,-56,296,1164,385,265,107,-68,98,595,3036,-677,566,-24,35,-895,2670,17758,14102,173,14,601,85,-41,37,1765,40,-8,40,239,15,231,37,-4,1022,-65,220,17,563,346,563,87,129,2313,1128,414,1510,99,1435,429,33,264,532,1808,3880,95,396,20347,22936,17719,11398,14277,19240,9921,840,5594,202,35,736,386,124,770,81,75,-435,1129,638,116,-167,-295,918,405,414,-246,463,-3,-67,-15,479,360,83,1924,193,-245,-25,37,6,-70,-85,366,103,-170,274,-113,-958,516,441,-88,619,768,-562,231,-110,1449,593,844,-463,-50,1414,-271,59,105,485,833,1092,99,236,917,137,220,160,435,-205,351,68,-19,-2,153,16,3638,146,162,-123,904,-545,1051,14,92,-9,694,821,-194,189,1600,516,2958,-35,-2016,394,180,306,282,-18,1017,1151,-46,571,643,-398,1816,-13,-276,-99,596,164,799,2915,108,20,4425,62,193,83,244,2562,1171,557,445,173,1029,-54,617,207,193,5946,816,3443,599,162,451,1046,3245,755,376,-92,111,-60,1187,762,623,9,713,589,7426,464,-118,371,772,-134,158,2234,57,161,-318,951,851,-8,-651,375,39,75,443,-47,3,201,137,-742,29,785,87,-244,129,71,-55,-134,-203,-92,-168,2752,25,1356,464,-665,3449,1146,155,738,-417,1050,-83,372,-138,10283,4735,699,4142,492,247,2715,-319,-25,163,1470,-79,155,278,2961,-112,829,2297,314,35,299,349,84,-39,6,686,-92,198,784,357,3595,508,-87,197,-139,-344,629,326,1657,603,47,-14,-76,99,-415,218,1376,-74,88,1099,173,352,927,-94,7074,11,64,680,-108,457,66,1128,201,-144,-484,-85,3006,3390,-151,-16,393,-340,147,1322,279,325,1692,3013,-27,79,-99,48,856,-197,643,319,-44,478,-1530,646,-328,96,-132,63,754,160,55,438,-211,853,316,196,33,2931,563,327,1800,822,965,1135,350,43,1119,118,686,464,24,632,223,1370,31,2137,-1,-37,441,-813,1262,3286,635,-16,343,-9,322,266,6,5073,234,-933,-6,232,1400,38,-88,18,1239,1230,700,1049,39,176,-103,-632,-140,66,74,474,62,63,-816,1566,368,3476,158,73,-931,-856,1196,-86,635,285,538,71,28,245,190,740,385,-294,1708,1928,1367,4569,1598,-49,18,-1093,-98,-2,341,193,-133,599,30,-257,-155,359,536,808,458,1612,154,-112,484,510,25,2520,98,236,21,191,-132,-388,240,1885,1,-568,110,157,-227,9,170,1330,-395,217,582,-121,445,116,-117,625,806,1723,7069,198,1210,2266,75,3,834,784,1241,113,610,47,279,97,4984,30,141,-126,170,556,3327,674,283,14651,12972,10,191,123,10,-286,21,151,2224,617,110,550,49,324,778,1209,-533,978,-32,801,-373,44,-127,450,2170,972,366,1035,492,-196,-65,53,284,-1498,1167,178,93,570,638,685,-542,-323,533,66,160,35,1700,545,-28,1432,519,-374,3374,811,501,369,15604,60,1693,88,299,541,509,-544,788,-61,4,9956,84,25,1509,46,-43,1400,400,325,264,-171,416,337,4159,55,138,2385,379,111,9790,161,746,1674,1389,740,1683,3920,113,826,347,887,92,830,508,286,64,2159,-388,-1877,352,1527,-314,31,198,34,692,1658,710,-624,242,1070,134,63,160,642,-998,-36,119,1273,-21,1800,252,1334,-248,370,1307,146,62,-268,865,540,51,3389,74,236,-137,276,63,307,177,271,192,58,51,-50,145,997,594,10785,238,471,642,-201,-87,94,-152,45,714,-59,265,-276,3685,-267,33,-13,201,159,2749,2827,106,864,-33,190,-1,96,1568,606,1605,125,135,93,473,-72,952,128,14,362,13333,710,1434,-128,84,-222,358,65,2369,1138,739,-35,649,322,-120,1174,1182,430,89,32,162,140,-185,351,106,145,179,309,40,-257,31,775,120,123,-12,3103,-164,10,-776,-33,-435,4988,490,-125,301,244,994,-430,452,-36,29,-159,-270,83,28,564,1846,91,592,0,189,-163,111,435,-1606,1363,-394,-488,158,4117,-230,198,43,24,76,-447,-321,10,331,272,401,-148,789,736,86,764,309,3107,184,-19,1420,54,-154,-329,-48,46,43,7,-12,-86,1085,-272,407,119,-38,723,2061,114,3668,558,250,-45,463,362,350,750,-3,450,84,49,-335,139,3867,-53,184,62,710,94,405,-40,-43,1113,1194,779,759,-1089,-58,60,133,166,1270,351,1428,50,289,375,56,91,500,-111,33,-348,347,3368,7,591,-128,-16,-30,1862,255,34,799,-73,-85,897,-47,698,-66,3165,1318,-7,71,228,307,92,993,542,-36,1378,9,2670,1594,915,-516,1035,1638,6948,-463,1185,-360,1033,123,497,-14,73,140,437,-300,-3,259,-16,85,150,163,1524,2043,390,1031,15,228,4814,1649,625,543,1218,223,1155,-2,553,-335,1,281,-39,124,0,231,-2,184,910,3537,-166,1125,296,332,92,1102,-547,4679,253,119,113,438,96,403,717,764,1075,905,68,76,163,730,144,877,1220,106,3286,5182,644,2308,169,1728,1219,221,518,949,1368,489,430,1370,-44,193,-423,138,16706,892,2916,259,11,784,20,3275,532,1729,-864,380,523,315,1183,76,-115,585,550,-524,350,101,-162,27,64,53,-20,58,657,-187,2613,-787,314,144,215,118,990,978,80,-18,603,224,296,116,126,610,674,229,69,284,167,373,-168,521,599,-38,65,643,21,3554,121,63,267,42,-173,13,44,-19,493,-13,179,364,450,141,-154,8,684,1025,1086,-260,1922,523,-35,-84,464,-386,-79,-82,37,611,-88,1700,505,370,3149,150,322,27,161,821,-13,770,636,345,-34,-23,358,50,61,1787,5,17,-204,-41,-1330,176,-42,-129,10,337,105,-315,-121,427,2492,263,2793,251,445,-305,1006,2159,-518,-588,941,2,190,-110,-141,1993,-62,738,464,464,27,331,451,1586,267,1,99,-20,189,299,804,426,11,-553,106,1330,1012,564,669,-237,20,704,468,-2,259,-468,663,290,357,-234,112,-5,-268,2074,-12,1312,-252,346,2805,521,1104,80,-148,88,336,1626,166,-322,519,7,670,77,83,-124,362,3503,-106,2781,184,27,2000,547,1081,88,1873,43,818,520,998,211,669,-413,4373,60,943,419,-206,32,9513,1141,62,464,751,592,33,263,-23,361,1052,249,1951,378,424,171,419,-22,-54,-211,2663,109,4719,872,-123,224,2088,-5,70,-326,1264,3218,8158,-864,303,3560,377,-511,6658,0,35,1192,50,85,441,237,74,-141,462,229,-416,70,1253,15,25,1498,172,4,96,1945,113,8590,-701,255,7,117,-8,46,18911,12,205,-34,-542,-19,179,4909,874,362,362,12730,-13,6247,33,3205,3452,186,129,618,91,2121,109,1213,499,8163,-136,20435,1,764,-17,351,1486,1627,2018,644,4273,-14,82,559,-43,94,192,963,117,1440,-171,343,4,3,94,-648,2646,441,65,1063,18,95,2652,-921,133,51,6186,69,-4,114,24,-369,556,23,1188,-90,-32,42,655,19536,65,882,100,1139,403,1989,46,355,519,226,21,-280,-143,-359,4363,1416,83,825,215,308,3253,-134,390,9975,2936,176,380,552,-1650,-63,24,1634,527,-16,210,4723,136,1369,6692,1488,804,2623,21,4918,1623,401,193,467,1285,11863,584,-193,-3,87,2556,598,-23,55,924,-34,2204,-46,-70,84,6,11111,2555,-157,-69,-48,7720,249,-31,1031,4313,1706,-2017,-157,4345,208,4512,3883,17616,-47,870,20886,3462,-55,1577,69,3177,666,7526,-34,10943,199,122,-595,-1864,13029,11,30,325,6419,-64,-28,24613,1017,153,2563,173,299,520,126,438,-1036,-117,15249,7521,-76,-8,270,-12,280,-9,438,-495,-84,-9,551,-69,-18,-101,13,-206,323,1629,158,601,618,-189,3543,213,41,264,154,63,1239,-510,15198,2483,494,107,11700,640,322,3322,303,-672,-559,16546,428,429,-874,24,131,-166,801,2414,1068,-103,1042,-54,141,883,-18,32,189,1268,277,1859,1065,37,208,62,927,-233,17759,4178,9,-270,795,114,16040,121,2583,241,-51,2682,11284,-61,475,27,147,293,54,24108,13795,25,19,2405,176,5307,1781,3537,372,-72,11321,-129,-371,-164,166,-126,-69,1295,1314,31,-638,-139,17,-205,2723,-128,320,604,3945,422,999,22,-114,110,-146,195,59,543,145,5103,5671,328,1468,8524,4345,815,3415,-8,280,29,2734,10488,2209,226,1267,-22,277,247,-3,412,1,424,3343,4915,-46,30,3337,155,1732,299,191,3901,5374,8274,5476,1714,732,8630,18123,7345,-63,-32,291,246,529,1207,330,1277,265,1638,20772,271,532,-58,15,-224,252,606,1252,953,-93,-39,1630,-106,441,363,1910,2453,-75,-13,223,13392,296,49,874,48,44,-43,442,289,15,326,-30,69,942,90,-79,4794,-50,183,-497,-30,-22,-304,976,618,674,1277,4034,663,395,152,223,82,236,16,43,277,1031,11,396,-13,181,336,22340,-170,2222,61,173,564,297,7390,-958,13452,282,463,85,-56,1394,-169,1193,231,654,172,628,77,145,197,-128,-516,990,402,21127,11886,403,1693,5474,221,1019,841,255,273,4583,565,412,1133,-174,-324,2197,228,-22,974,1412,675,266,108,1236,828,429,-197,5912,1017,5208,168,7045,-236,151,180,18326,290,3002,275,-735,-267,918,8,356,17552,-206,137,-39,16,2989,376,2668,3584,332,318,239,309,353,270,1290,1527,1499,3319,2268,-47,48,1044,312,1866,734,58,205,6,-10,-36,3378,64,2990,-177,28,735,3697,92,257,468,118,487,-100,581,290,381,-55,1125,589,8,-43,-20,10210,1192,1846,3219,281,1275,1500,-29,526,44,1192,51,-173,1311,11139,-193,217,-60,1556,299,386,-192,5657,-137,45,588,511,-7,718,147,-272,494,227,183,2394,185,823,65,124,1536,573,975,514,501,13136,2256,998,-8,-278,-259,1250,-268,-243,599,599,2996,126,395,64,95,76,293,2739,1858,477,-303,337,162,290,743,1584,1354,13187,588,9911,847,294,367,1320,1258,90,217,-340,-393,172,151,386,5144,281,175,146,-8,-18,-24,1125,75,1588,1519,372,-192,-64,-9,1561,9869,-253,-68,238,-21,433,-60,178,324,961,-45,24,2386,211,208,-128,526,65,267,-160,478,-158,-120,475,352,249,-22,225,28,457,-377,538,257,-165,225,224,186,196,-450,-18,1822,2537,224,21,286,-14,829,1119,495,464,213,31,-70,-81,-48,813,1291,2276,913,1461,4064,-15,48,-206,721,3152,478,165,-620,80,80,4383,41,-357,-65,99,263,47,-13,247,2751,584,-1009,60,-203,685,68,607,119,689,-32,475,306,-203,-109,382,-242,736,519,116,318,249,40,-107,72,-20,344,2126,201,1872,-254,2207,454,844,1279,223,-72,307,585,306,812,230,333,-6,92,800,0,-219,30,3146,728,44,-729,-16,419,-613,15,289,191,-919,1375,-96,294,102,-54,13,1230,254,179,-143,45,-1221,-46,-22,50,-502,2,17336,-404,1409,434,598,-22,-228,1835,-321,324,114,854,35,1343,707,44,288,-109,137,1,3777,765,215,36,501,3128,842,559,789,-139,638,-83,211,131,557,187,51,-904,-36,-795,472,1550,499,458,96,327,100,827,961,462,-15,221,113,0,732,217,1434,1494,-622,134,857,-1708,282,-357,336,-196,906,-70,-148,-664,537,-71,1336,277,1650,-511,-152,536,425,1292,375,898,910,-833,-374,202,-186,-21,3621,56,119,2181,4783,-123,-30,45,10176,2778,-101,371,-132,-70,4214,4105,67,-50,769,163,70,-485,5,-77,576,147,274,38,226,-178,285,332,-608,541,87,292,278,1517,-39,336,482,107,3964,1017,-9,841,-409,2184,310,220,-98,2767,2148,293,-5,585,435,151,707,54,91,310,1,91,2371,155,101,-732,60,969,101,-109,-5,39,434,372,-167,-40,137,15,41,1030,217,25,0,129,51,-132,65,25,38,189,133,490,1079,493,-80,-4,557,337,257,-558,257,1440,-490,557,614,-191,278,-388,-239,1815,21,-67,63,203,811,690,70,-15,1294,38,890,-67,5392,-493,690,-211,29,149,14846,1444,-340,3005,1662,306,31,510,844,168,-96,-18,258,-529,-195,-101,831,4870,-189,-48,79,-79,368,-276,781,1475,111,-19,557,1561,8607,580,15,317,938,190,330,874,15052,483,-140,-374,94,-90,16891,2004,63,15576,2390,62,-657,234,68,196,217,180,7667,143,707,1255,35,164,580,-17,1560,27,110,215,476,132,1128,290,1156,957,157,-306,356,520,-298,359,5659,207,1721,-41,-217,36,-184,-349,211,-139,803,119,1565,893,152,540,-151,-1447,795,-40,111,321,-31,97,-32,-94,15,1464,99,298,3922,2984,114,2042,48,86,1262,-77,167,-69,-197,1381,66,-14,1579,1236,1108,1482,169,1440,86,564,401,1310,360,-251,398,93,-372,95,-46,12528,-203,1504,2390,-203,248,-138,34,443,-34,-198,188,-22,-38,-53,-201,-92,129,13,-529,-14,81,-565,-61,-167,424,-204,166,-511,254,207,-184,77,110,-42,1360,215,387,16388,7372,1083,735,735,1439,2465,856,1659,1320,375,1780,620,414,145,3552,276,1230,-61,319,-193,133,1010,3094,-181,18,880,33,113,1523,162,1922,-299,284,188,210,-55,404,464,-8,9,1397,230,3333,84,-29,92,4796,-271,7,62,252,30,65,226,851,-377,1223,-121,99,80,282,-8,2362,2867,3350,1127,88,-164,105,567,20805,-241,606,725,346,-211,2730,303,239,1390,212,126,2341,1075,-102,-28,170,-367,-154,7,767,60,-16,589,3081,-45,289,8,2087,221,641,1989,248,160,97,131,-460,69,58,29,-34,190,-50,401,446,64,-709,71,1204,142,325,248,135,3273,4417,9,383,-43,559,129,-382,214,124,1362,-174,1417,25,97,14,-208,-239,29,136,79,-85,167,484,1903,76,406,1525,398,-171,-183,232,673,-39,-3,71,222,1942,93,-40,58,1447,8,533,475,3,831,1786,292,799,111,1,331,531,1266,608,-31,601,124,-64,217,2056,-150,-110,452,752,448,226,-30,213,4434,99,-21,-244,1369,1171,206,257,375,205,521,284,-30,53,2897,226,2235,227,15162,7986,682,56,-85,8,44,-45,381,1293,29,-16,-1160,382,203,2721,-87,153,400,327,742,119,24,3118,193,1014,3272,146,7,4058,2512,2410,45,-2,125,625,63,-45,2766,535,-307,-20,-40,91,274,185,51,0,102,639,34,-622,2643,196,-102,-133,-340,1778,12446,-387,229,4,-122,-33,189,67,165,-93,1644,645,137,-8,3289,277,3532,-50,708,-44,103,-49,-4,416,1626,-14,87,-659,-141,569,1264,-74,1203,214,1397,1003,4220,793,928,27,269,-2715,111,29,64,1703,-102,968,-134,1142,309,275,244,3549,-239,22440,372,-38,59,513,531,140,610,-407,61,10,176,520,377,-79,-360,2287,3778,176,-59,-382,2,4,-876,153,-116,-3,164,55,74,239,1121,945,3,384,742,-24,-8,823,-176,-446,73,575,-315,766,581,-38,999,10,76,451,-77,-125,-291,-221,455,9,179,87,3014,-159,-121,242,562,927,61,-337,1987,849,295,778,-141,2018,565,882,2791,-699,10344,-46,-108,10943,210,80,95,513,-989,22034,115,2082,-105,179,217,242,527,9,1222,596,-33,79,1582,681,33,3884,1058,4260,392,699,-121,4,2009,12,-193,-163,-376,-29,1062,-246,159,32,-15,481,1170,608,-452,-758,569,810,358,256,-165,116,1106,397,62,318,-264,2207,-173,-552,-550,-253,1569,4249,449,-183,-399,9910,13,-81,420,-189,719,-162,2637,22753,3566,-163,-1265,98,393,-279,1253,-12,362,202,887,19755,19910,61,118,-109,-195,88,-541,46,4404,121,28,319,1585,2260,1838,90,66,-629,-908,430,40,-486,-61,-106,-19,-755,420,186,-153,151,-173,173,611,-5,88,106,30,71,-141,-22,-405,-8,-1099,37,16,571,636,91,-441,437,924,-348,691,223,129,-88,-158,575,167,17,20,218,-396,-227,46,588,503,4617,22454,2810,19647,160,-77,16,226,269,-9,978,-362,56,-46,668,326,430,-30,159,292,-22,-345,3,570,265,6228,-23,606,84,153,379,316,-163,48,14391,208,-50,1290,596,-1096,568,-386,1040,192,198,173,446,430,101,448,708,866,-1,372,280,213,221,-8,-55,45,-29,-3401,225,412,1311,494,185,-518,47,96,473,-650,-480,255,805,936,1885,670,60,234,-299,-57,-118,348,212,-64,19206,-37,1266,964,1538,40,725,142,1075,192,322,203,763,1140,-3,602,-67,811,179,0,102,200,85,700,195,305,129,-126,31,-297,50,-355,447,338,-683,870,41,-605,-420,367,728,13121,7225,-308,22847,13,-48,125,6423,2139,5776,1277,12333,29945,204,43,18578,8547,5605,3,2363,87,-17,198,455,-284,31,198,138,61,-860,-216,-47,1029,17153,362,53,6315,508,500,198,-545,233,1936,255,-155,-11,45,-253,406,232,3003,201,-91,1152,27,14,1564,204,-901,143,-92,873,3125,1349,7678,-41,1159,2412,2317,610,-164,7564,4456,1537,13838,12267,7,213,123,-20,-37,-236,1249,67,13046,11371,-68,67,14,1386,59,-188,-990,502,213,-35,10,212,406,319,488,347,241,20913,1462,3,10,311,240,-59,226,-39,454,150,-517,-465,-142,1558,1354,215,610,1203,-57,-217,534,144,1153,634,33,-117,345,-1444,1,140,-155,2192,1022,38,3439,76,275,-142,6,-27,233,-67,-70,-70,344,1213,-76,403,676,256,75,-103,154,778,-110,37,543,128,-17,-58,1372,11746,160,363,112,-141,-348,1596,366,427,-885,-573,24,-1095,273,21,2744,-378,605,406,97,-32,-91,4337,148,1913,424,-82,-23,55,150,-530,-154,383,-158,650,1120,2489,-79,-158,830,1644,101,102,-89,551,351,385,-194,31,957,9,-7,1234,300,289,2437,4402,-243,13,-299,-124,-475,-803,342,-4,510,-82,141,83,181,-774,1289,-2386,4140,906,141,1005,47,606,8408,17380,9331,257,1186,257,306,-222,-136,666,-146,390,13540,1172,11797,71,-74,12787,6491,389,547,-651,39,817,884,1160,-6,-551,9,1390,699,-5,-36,225,285,-379,-165,-822,-720,305,194,96,20152,-41,-82,982,93,-44,525,382,16,-70,-355,-6,-4,406,-107,2634,1341,9499,-119,-11,-29,38,27,-93,3148,699,-45,3581,3134,306,516,384,19,7013,534,110,-82,102,3332,237,518,65,95,-481,6895,301,-164,18,-15,253,497,825,612,727,1,732,604,-552,-107,812,953,286,58,44,1421,3558,2290,-307,-75,136,-17,483,177,60,1716,464,2370,25,-140,533,154,791,-71,112,491,-170,1555,-40,-34,-1270,-193,2657,760,-71,1034,1372,2098,-438,-29,190,43,3182,1793,-330,33,2215,16801,-8,318,139,-37,397,-195,6175,12063,943,146,161,538,768,143,2,973,912,145,2854,54,84,1892,463,-61,642,-236,829,22,-57,13002,2193,1066,152,-860,-37,-288,1767,-53,117,361,-36,160,-48,555,2046,285,551,-424,105,-333,2741,-582,138,4499,384,307,299,1589,31,405,571,2787,1597,56,90,329,685,48,85,-1076,43,-41,12811,29,108,420,-158,-24,1622,489,57,-9,242,1292,-316,2151,126,71,-281,215,12,334,103,625,76,917,132,604,1194,1756,19,-1,641,-199,-95,119,870,-90,516,967,1365,219,602,294,-92,-9,403,-68,183,-144,-487,127,56,72,549,207,293,1243,769,218,262,233,-43,-45,128,39,-17,97,-226,905,9,9306,8853,-577,76,203,1706,452,13602,123,-324,114,304,27,518,247,450,108,2088,93,237,1085,180,-314,5,-76,-146,-200,31,43,1555,248,-270,-216,-164,267,-6,509,417,172,226,939,-21,57,601,179,-29,-139,-163,17,1614,288,184,71,5851,-998,906,-471,707,349,270,12,-284,-427,-157,330,515,33,604,933,-280,1815,546,617,66,-1885,-486,-183,53,-225,-79,3303,181,4163,180,-593,2083,-343,-35,2,-1003,673,1339,615,-207,830,-436,71,-2,260,179,393,1142,244,268,971,1295,1262,468,293,82,462,29,21,-396,90,-403,515,15052,1059,401,87,112,181,-1,94,5763,1574,569,767,2597,615,344,545,611,70,448,345,-185,103,1258,195,1454,547,47,72,116,77,936,514,2830,-819,144,47,597,463,13003,15289,40,215,1833,-113,9017,185,66,251,-1107,929,-145,72,415,1784,-81,951,-254,-283,-521,-685,274,289,2290,-45,191,105,-121,-91,-302,459,33,2651,-12,-609,-978,478,-57,-138,5,-681,-144,255,790,15878,13,4313,30,-1,-190,-43,-479,3339,56,-349,-2324,1980,6590,-5,785,-2,1603,623,1741,628,4999,-105,-140,2416,523,255,109,196,-12,-18,186,602,28,15,1746,50,-153,150,487,210,377,-44,-380,-3,5008,31,642,-82,-36,-1083,-180,1382,3054,1156,-2713,-146,112,55,3453,437,-44,-157,1076,203,-51,464,1331,13,212,178,311,919,682,8236,2988,-839,62,-9,89,-39,57,3634,-92,-1298,-2336,-1354,-137,-11,-387,-886,34,-1220,-105,-60,-345,53,5299,-89,-217,232,760,606,6738,2979,-145,2568,454,-147,105,5021,720,610,577,299,76,17832,-844,-2938,-5427,-15278,-181,-540,474,562,76,-208,430,-238,340,-380,587,17379,12729,63,-116,-227,-147,7504,246,6108,40,139,35,-54,-489,6672,127,-8,6900,247,-120,-68,89,803,2454,1553,51,11118,274,153,29,-579,-207,25,821,79,84,-44,184,136,158,267,76,124,-24,290,5091,563,1054,626,29,278,-72,-394,-482,-273,1990,1033,399,200,-27,7,72,213,263,377,411,1091,1764,2478,-9,14614,-367,10,32,19,-8,117,2,135,-911,51,7,-76,3329,88,-184,-260,-10,376,-41,5,360,-105,-143,11,97,-127,114,-14,225,264,-175,-14,-327,178,790,1041,1263,68,180,180,286,-57,515,-17,82,190,-56,-73,1076,38,68,226,-119,21,-10,2300,85,-54,-436,60,12288,84,-36,282,-187,74,520,14932,-131,368,-53,47,332,-28,912,-102,263,88,-96,457,2060,-336,-180,543,242,-17,44,465,89,2233,-23,79,27,-166,-11,-43,29,907,-146,171,637,1,419,91,3943,-123,1471,4311,-198,-414,-654,286,350,284,81,257,115,278,70,178,-64,88,2558,25,503,3871,4203,510,38,1784,-2163,462,-58,192,-71,81,-212,87,83,205,-382,76,544,11,118,2549,1400,142,95,157,112,1502,-125,1423,827,-121,350,-152,1043,956,-1202,-32,1963,3011,-303,-59,220,1600,36,-145,21077,459,381,4273,-48,-47,14183,13875,112,-941,-17,64,525,-230,-67,-1230,-267,-131,285,361,11098,296,457,375,-467,-79,169,1184,369,474,113,517,429,1130,1733,39,-224,49,-103,84,15587,864,-3,281,17,423,-244,-136,88,343,-316,69,27,3,-111,-43,-181,590,-7,537,172,5885,84,237,400,281,24760,14082,384,233,28,13338,15725,433,9175,-273,96,335,-31,318,35,453,112,263,266,299,630,-399,-2024,1468,169,1934,-129,2901,-9,946,450,38,164,-62,DLBCL
-124,-121,-3,-37,-210,-309,-489,-69,-35,172,-117,-263,-410,-150,-315,45,-240,-138,24197,-152,-87,-9,25,-95,-37,-47,-47,178,-31,-103,-170,-69,-1160,-849,-731,-694,47,3017,11801,10003,1255,3241,5352,23619,5548,13572,36014,271,188,142,2447,7639,234,5748,-156,249,894,63,944,267,41,202,138,198,355,245,1469,170,384,-698,-31,1150,202,-541,162,-55,113,549,434,-51,418,900,47,15,226,430,89,476,1164,192,517,287,634,674,404,-122,21,154,174,-23,-43,-121,73,11,-267,-29,5006,259,-1122,783,-194,7,121,323,-45,-65,47,259,93,-79,61,267,-39,626,-113,-29,-138,-61,626,162,311,75,-3,39,-71,938,119,1529,3078,323,-89,113,81,257,117,61,708,862,13,168,400,111,755,852,95,-49,622,-73,1214,-311,8057,17,607,747,10241,39,156,775,2344,849,5157,361,1606,245,1910,1089,49,480,-3,152,5330,916,27,-9,115,83,-43,-109,33,-174,3830,3,41,-51,809,985,111,363,-73,1771,184,991,370,238,-53,608,69,1198,579,351,259,176,43,837,5486,-940,218,3592,77,666,1311,-33,154,-25,45,21733,160,1471,1255,119,97,51,1797,414,134,69,243,852,1834,757,3406,93,2866,-17,105,-105,-146,35,559,557,236,545,470,21,2112,-329,388,-17,1295,-53,1765,1057,-436,400,-93,-77,-3,-374,11,210,-259,99,468,359,807,1787,573,31,-531,-121,97,2487,10277,240,23,47,146,700,981,-126,17815,2229,1961,-174,1033,214,299,218,3380,168,587,807,583,-5,1095,61,190,3552,249,134,-61,-313,-51,351,779,430,57,41,93,-37,567,3878,2664,2580,317,521,1588,2001,87,-109,533,640,999,226,220,329,511,462,1688,503,122,2610,323,366,-41,-17,710,341,190,1469,122,200,3237,57,2221,487,3283,180,109,75,216,444,644,3602,9,240,25,916,942,424,2725,-184,368,206,2814,1104,95,630,1519,83,156,-77,67,1340,1293,765,-196,253,319,1180,85,-1,142,-21,19,434,75,410,569,787,817,1293,624,249,283,956,7510,-238,-35,-122,1747,6480,63,115,761,293,160,136,-85,126,13,234,743,583,468,107,1160,190,472,164,1803,111,-39,392,323,509,714,1402,962,894,8591,686,355,1,339,-674,93,936,176,2513,444,121,1069,138,-11,-37,1777,-230,337,-194,682,158,1703,6978,-87,77,-245,91,140,319,263,-69,291,45,1243,5,410,309,172,1795,140,741,1116,474,763,416,910,489,728,722,261,422,132,188,172,372,819,470,245,585,-154,-271,458,2586,493,1067,176,287,4691,146,-636,156,222,245,418,-13,1729,531,480,549,188,1061,128,109,-347,940,1009,660,547,-15,345,12453,349,1676,236,2884,345,1065,1440,194,1551,575,1731,1281,327,386,301,-446,45,158,-107,378,874,672,1674,1116,365,51,1001,27,-5,113,19946,240,-119,396,144,36902,27,-416,831,71,448,-27,1650,979,238,378,204,176,2148,398,204,1120,525,1511,297,243,1932,1888,263,382,474,216,-57,1781,73,164,154,59,105,162,69,128,3380,1013,696,1239,-837,515,117,722,462,-117,249,49,333,5635,85,527,428,583,1120,33,41,180,682,3,529,37,595,11,361,170,664,394,121,7,232,1295,160,672,91,111,85,1761,180,884,2676,372,-150,-15,-65,708,166,257,-47,733,168,121,432,242,355,456,365,745,948,684,-156,454,378,247,676,452,-21,2828,692,559,952,19,57,255,281,-119,307,0,-101,3,196,610,-31,335,190,-5,557,291,858,2259,922,307,202,432,476,-690,408,438,809,212,132,791,603,35,1452,3,333,295,440,581,357,164,416,1372,825,462,-902,450,29,-63,23,726,132,781,69,343,1438,325,115,182,271,285,450,33,113,906,178,6157,99,140,216,1267,1876,-140,240,605,-172,-75,333,-65,232,3828,-101,53,249,-803,67,89,-3,718,-198,1473,847,63,75,3687,3,37,1,771,1331,-63,3120,-11,628,0,7,-79,172,136,6784,17,2136,493,-67,940,868,77,-162,4266,1106,214,13,198,-75,1311,4804,1065,-73,349,-35,-176,-73,29725,234,168,4316,1700,2812,1186,271,59,529,-243,-654,2130,-236,-212,-69,-422,-361,33,-255,285,964,5867,773,146,-45,-3,468,535,-17,315,-119,11,128,31,448,317,-450,-69,230,27,111,1071,119,-365,190,41,416,-446,-27,517,89,-313,63,-140,117,351,-85,243,-77,-851,7,6306,39,261,115,486,15552,640,146,569,1876,-430,93,-541,9976,-77,-134,-132,-25,-15,238,603,212,20332,854,105,29,184,238,-797,593,77,-228,14851,-164,-71,198,3,589,29362,-63,-608,9,49,81,39,273,-460,2779,3324,-47,-41,132,7349,37,230,372,10934,1690,-261,341,412,97,386,41,-29,279,366,-97,7042,-13,-293,-69,-79,-43,43,176,-474,281,-331,192,63,-73,-660,-99,-240,-1535,210,854,55,-1337,101,5151,-23,-345,91,414,-442,771,1007,138,608,390,160,23,-486,124,11,404,-23,130,-156,-287,47,245,9,-55,-19,505,117,2366,-323,-232,18882,-77,493,168,261,745,-206,-458,103,-93,69,33,166,8547,222,83,-267,176,9,9,624,251,-109,-121,176,152,329,1051,3130,170,136,-493,8293,-99,27,-152,13296,-493,589,101,392,128,-378,-515,390,-109,184,-103,351,-206,4830,430,-25,105,156,-99,-49,210,444,1184,-142,747,293,-361,43,523,1096,547,1430,269,47,-122,2529,45,972,206,1549,238,13407,289,1091,1721,1739,-119,170,499,11785,384,432,577,1541,83,81,341,6091,-261,10594,309,269,511,565,97,255,313,313,6710,136,-150,-285,180,251,9,305,6714,9196,464,180,3366,77,396,499,993,176,2281,924,-41,105,-45,-39,2670,517,6405,128,39,357,208,9202,751,39,196,37,119,14070,37,9,-109,-111,69,1340,1830,-71,753,-61,15,-162,142,87,19,-63,154,424,1206,-53,-35,89,7,-1,162,-31,75,1414,6905,33,259,-9,553,119,2281,624,172,2925,359,380,-156,253,11,-37,15,25,21,-11,-109,3737,7,712,59,79,-410,55,-265,-259,852,277,-555,934,109,202,662,-317,182,-323,1160,178,458,-257,253,-186,-13,-21,-450,319,2439,-31,-41,247,614,37103,16946,932,-53,-579,355,247,23,440,696,-422,27,648,41,-67,122,737,3542,398,728,436,-11,29,466,1116,380,3479,5921,-19,-11,-172,1243,67,-29,107,825,2963,1638,277,-19,-134,-119,11,-35,2515,212,206,25,345,-122,319,-299,47,95,11,807,-87,388,-1,-99,1604,565,69,283,791,-53,1089,9599,-21,706,-71,184,6369,406,809,99,763,-15,232,5,-148,944,2009,17,152,-109,521,1753,472,388,608,400,-664,652,418,243,478,724,837,144,849,-222,706,-35,-29,-313,-164,476,243,509,1862,152,361,83,-761,162,63,753,170,-1273,-59,1541,232,394,1093,1402,132,-168,275,162,3800,-67,323,93,19,1747,428,1170,77,-31,2186,283,406,946,-29,287,138,2068,16351,-29,3378,8998,-35,61,1840,124,208,259,872,1838,852,255,57,41,59,523,115,460,138,51,898,121,14875,279,-111,267,49,1136,1949,-289,247,1089,17,-89,204,1977,345,253,13,65,-29,17,-410,-126,69,989,-402,400,168,8222,1043,1656,81,398,43,731,-7,271,279,-134,-47,5026,115,480,97,35,-105,-67,291,279,-105,113,55,1555,557,234,892,-126,15,13,144,210,-450,507,849,-63,15,49,-29,-216,1340,263,-47,0,-35,-31,9,39,43,-196,499,860,202,-368,-79,-230,878,686,1446,456,83,432,190,-25,-37,99,146,-3,2781,400,335,21,119,-569,331,646,39,75,614,41,107,49,73,253,23,-249,983,23,208,255,7,188,230,1061,111,-67,188,361,543,2102,365,981,975,71,222,-194,1235,89,283,-128,370,-9,414,226,376,119,-97,87,273,1360,51,1469,154,531,3,1112,154,299,19747,3120,240,-109,5,361,-67,218,-113,-61,15,968,1773,122,561,-77,-5,-21,400,61,35,-23,1384,674,236,3,230,-17,-132,178,610,-11,-71,-35,325,0,194,-99,128,-81,63,23,783,-410,-184,-535,33,87,-3,29,113,-245,660,-186,513,428,-17,626,85,301,27,327,311,79,728,958,-65,801,-51,414,357,593,180,240,93,1408,-166,174,136,63,1206,-208,115,29,747,89,109,-7,2539,-13,620,952,1642,321,184,17,-214,-178,789,682,113,97,716,-115,444,-41,-31,-67,-283,240,-398,365,87,87,420,-140,55,-75,-382,559,297,-25,29,797,38731,255,7,14742,0,83,21,-491,-119,2318,1162,113,99,737,53,-452,168,19642,67,716,9920,23,107,630,119,156,1331,150,-91,1124,938,95,-166,14970,265,-446,238,3570,65,210,172,45,-101,273,-69,2515,-448,178,85,21,172,39,-53,-11,2348,122,1053,452,1073,1216,87,-43,-607,2047,-128,283,640,172,-109,-444,259,1442,6163,208,-77,-59,587,-21,95,3,51,259,226,103,35,21,259,-25,-121,36099,25,21360,25411,19517,5,-91,55,55,-503,4298,591,13628,45,7,1525,-226,1914,-363,190,27,1005,2606,-39,174,25,51,8847,119,9,1832,-366,-573,5794,-85,601,-81,8914,228,7500,-57,2025,126,7,200,269,180,402,-777,79,-341,160,-220,-214,283,6911,214,-55,876,2691,791,466,1144,446,833,652,2197,565,694,2312,341,218,624,1001,238,-307,13263,130,20168,1184,27,-25,497,-200,224,-95,156,37,-271,109,357,132,170,1692,103,190,216,341,55,-37,23,37,779,-21,793,-156,-27,245,460,12576,91,305,-109,-486,608,158,-69,537,17,5248,212,-366,-115,43,-212,126,-331,-5,1686,226,-37,968,1549,122,2816,-83,249,61,-65,-132,1729,-25,79,293,-111,499,3048,2560,283,79,31,-117,232,61,178,29,567,690,745,6972,-509,105,101,29,122,1436,396,24826,1112,-618,555,1584,81,63,-172,-484,257,-418,1186,545,277,539,2876,357,-7,-29,10460,-115,-15,261,767,523,2025,190,-1,539,1981,3342,-29,15334,1658,-432,75,15,202,-75,1275,841,634,3499,366,105,380,331,706,2596,277,410,670,319,33,-29,41,117,271,882,-21,184,101,-27,799,-247,4231,781,142,789,366,71,898,975,630,-13,1723,-91,-134,484,3604,0,21,-35,136,202,69,587,144,1418,150,1126,242,-186,186,79,234,1015,-83,168,1311,519,2443,1037,777,230,95,-128,-25,138,-75,-156,827,289,7861,-249,-13,148,-29,3251,1463,97,140,1777,105,218,-424,378,-196,3469,-57,93,7180,749,43,222,164,370,-745,-87,-15,-89,-61,138,781,91,-57,240,261,-97,-809,1,-49,-67,73,121,-311,99,91,87,436,9,21,608,18400,6532,1628,-1,39,77,-33,271,293,188,-380,601,19,-3,142,154,136,1364,2507,478,-105,351,2900,277,19,59,-206,412,10640,-156,688,341,426,136,519,6635,-515,525,-182,2201,412,5,7,53,672,25,795,365,670,-25,279,65,1370,448,275,242,124,-37,275,-41,1087,-180,208,1303,716,-13,16206,-543,376,555,-47,242,170,575,595,105,257,-1352,63,372,93,33,-170,-99,396,-51,1955,-35,489,101,214,275,660,14488,8819,152,-53,9,142,111,-138,-95,134,1061,164,184,987,-69,289,19,271,99,253,-1,-470,140,85,3052,849,182,-271,186,2311,178,2142,-49,49,2106,-67,-158,646,472,-226,128,-216,-9,240,434,23,-148,85,17896,3,975,2305,-146,599,95,964,111,267,656,745,-1057,208,1787,279,136,249,249,196,49,-15,1880,124,73,20019,-801,57,-61,442,226,408,19,170,432,228,29,73,511,577,111,1489,87,-801,136,-210,-188,366,2009,-148,89,-9,4308,916,182,47,8512,1872,-117,333,117,811,-41,-398,198,2435,4425,35,-99,31,545,2320,327,422,678,4622,-11,-833,-5,130,-561,174,287,456,-154,533,287,-218,1745,551,1394,105,1606,242,-33,368,1733,15,148,3,-372,438,218,-218,345,115,365,71,972,57,642,53,480,1,517,79,202,422,509,363,1376,329,1955,146,-299,87,1096,245,170,817,140,7,115,454,121,372,152,430,17,303,1259,249,-97,-65,119,243,7553,476,-85,2467,1761,206,2648,-299,-47,585,392,277,553,1110,1412,581,-21,148,2132,-1,-176,380,430,190,482,79,87,-111,892,279,-57,77,4495,892,172,-232,17,77,466,1271,257,5518,333,-148,224,-59,15451,474,158,303,-47,-79,325,63,-202,-1,-81,384,81,210,-49,309,569,134,487,-7,69,257,1846,-63,-77,33,45,747,866,702,-275,154,113,287,69,-17,1011,2763,128,-35,31,-275,-33,216,35,180,49,198,273,2285,19,210,267,152,624,37,3691,275,446,279,119,-15,97,388,-313,184,51,1257,-81,19,63,-192,87,426,-164,3417,3,25,113,-33,196,95,148,355,224,1372,-5,107,-321,162,103,-53,178,188,-31,15163,347,-73,-273,35,549,341,132,1501,188,-271,3,79,277,-31,162,2701,101,-13,-13,23,-49,0,614,5,882,-39,67,-184,-43,216,63,-309,99,-33,-115,585,-77,204,301,-382,-13,505,180,1071,289,124,166,-59,-144,-75,384,-238,71,1208,557,545,-126,-5,533,132,470,795,-168,-31,85,291,107,-253,168,91,581,138,25,95,119,3556,561,1630,-178,618,247,273,-105,-128,3013,65,275,1140,-261,289,122,-910,926,-160,253,458,448,478,1021,472,-13,37,533,-226,178,232,-240,-33,3,247,13,-9,7,174,128,-45,277,216,-19,2021,4866,466,-27,902,-19,277,2108,265,21,132,-7,757,59,317,-75,-1,291,942,134,706,331,-103,208,-430,319,539,1154,1821,180,-7,23,432,273,269,51,763,11,-17,2830,-107,486,172,59,150,19,-289,122,115,299,-1243,-337,374,249,-47,138,747,1803,43,31,400,430,212,416,-15,372,168,210,7,216,285,-319,497,365,259,230,491,140,122,3007,2912,1596,236,166,17,43,18448,168,739,59,5,1670,450,289,386,29,339,-23,523,-162,-49,210,702,242,247,33,-55,404,289,2122,-309,341,3,37,487,1337,7329,16450,144,67,634,53,134,29,735,-11,-144,-39,253,-7,121,77,236,531,-144,226,21,311,73,238,33,49,1239,825,247,755,65,761,172,-5,128,424,1132,4380,41,79,21951,21804,5746,9015,9343,25926,6744,489,1245,43,301,539,164,166,603,-39,93,-402,878,668,-101,-146,101,517,1093,91,-69,206,21,-29,-15,265,319,327,1011,61,-57,53,-5,-35,53,-172,448,43,-77,216,-115,-493,305,222,1,202,585,-132,105,-111,458,236,482,-289,-21,807,-160,53,172,523,605,565,81,93,311,140,63,79,313,59,313,0,-25,-7,77,27,1618,218,67,-144,489,-186,1598,-73,5,93,113,787,-245,321,995,390,79,-17,-975,277,83,210,472,39,1289,253,-51,1908,279,-113,1043,79,-107,331,1265,150,351,1360,29,67,2719,39,126,83,228,1920,539,313,65,47,462,-41,712,232,75,2332,432,1285,-23,113,240,484,1779,670,166,-81,105,950,1001,398,366,69,382,309,2142,105,-303,-45,956,-57,208,2856,-19,95,-398,960,2110,-23,-144,109,41,47,261,43,103,132,295,-303,57,458,5,-160,220,-15,-63,-69,-13,5,-93,1095,-43,1497,168,-363,1733,1404,75,612,-45,458,7,79,-21,12160,2937,726,2106,353,67,2685,-277,-49,95,331,61,194,-1,1168,-71,301,1168,551,103,160,184,-53,-103,83,418,-124,47,224,87,2316,269,-19,236,-200,-35,610,1705,2059,466,99,1,142,121,-224,7,720,-23,27,464,119,142,864,-7,2299,63,-442,1087,25,547,178,932,303,-329,-313,-7,1096,2003,255,-19,228,218,87,537,281,236,962,1146,-168,69,293,63,751,-101,424,174,-37,579,-999,730,-134,55,89,-23,388,59,9,472,-51,1751,726,113,-97,1450,299,164,1106,972,632,1297,291,-25,944,-357,388,265,-23,345,190,843,15,759,55,5,329,-450,1128,2963,341,-69,134,-25,257,240,7,1987,232,-277,-13,184,706,-79,117,-37,765,1765,569,478,105,59,57,-230,-51,212,29,275,37,122,-126,827,335,2884,37,107,-499,-196,799,-17,1592,-53,452,-29,-87,255,19,837,226,-81,1370,960,1164,2140,267,33,-1,-612,33,-37,136,325,-222,634,3,-210,-85,154,507,561,121,1579,105,-265,430,325,33,1400,37,33,-23,-25,-29,-11,85,589,372,-132,75,154,-75,-21,126,831,-267,130,460,-85,160,117,-57,345,614,898,4197,87,2467,2184,-3,1,565,735,1144,65,438,55,196,11,2305,33,230,186,168,259,2186,616,0,4199,11148,107,63,-113,25,-17,63,-51,1475,295,138,267,121,525,160,1225,-128,793,53,168,-549,43,-29,339,468,930,370,676,386,-402,83,47,682,-607,765,402,93,156,1182,491,27,128,1,103,59,549,535,378,-61,938,218,-31,1202,436,218,567,19579,-71,2201,186,144,329,559,-162,154,204,17,831,196,-13,1602,43,-63,849,1305,138,107,-111,374,97,1366,-23,9,1721,271,31,4372,117,462,851,2047,694,1872,1949,17,236,265,785,1,722,117,91,178,2479,-507,-958,603,864,-152,27,-29,21,704,1412,309,-238,202,759,801,71,134,325,-454,-45,-29,434,243,513,-170,1239,126,232,807,95,204,-146,527,474,31,3015,57,-228,279,105,71,186,200,7,109,23,7,13,81,962,624,6375,222,446,218,31,-916,31,53,-5,1648,-105,162,-122,2358,-273,19,-33,67,69,317,547,15,690,-1,31,9,31,962,426,831,-31,105,-232,378,5,638,53,99,222,13140,484,833,5,91,-31,-105,-15,696,628,977,-61,210,158,51,731,491,228,107,53,93,65,-162,406,-5,130,-13,160,95,-384,37,527,13,-134,-51,571,-144,0,547,-35,-172,525,380,35,69,77,303,-146,166,53,117,33,-170,23,265,525,2269,464,206,35,35,-136,9,240,-1208,993,-242,-85,152,3215,-19,130,-51,77,63,-259,-446,-33,436,-45,113,-71,462,791,49,134,-136,751,27,-27,962,27,-156,-261,31,-105,-47,779,-39,57,551,-170,-5,27,39,138,331,-61,1755,208,67,-45,97,77,208,424,53,261,69,13,-226,142,2382,122,174,49,347,69,269,-77,-21,545,751,440,93,-608,111,111,71,122,11,101,1277,49,253,242,152,69,378,33,41,188,220,823,-49,420,-5,-31,-3,730,7,57,432,-61,-9,85,49,51,7,2037,406,-9,-13,172,317,89,1261,234,-23,353,41,2144,589,474,-289,646,910,4217,-263,2009,-156,710,39,-71,-23,196,-9,142,-222,43,182,1,77,45,-35,638,1009,575,563,124,89,1539,1263,575,35,852,168,355,-117,140,-79,-79,-67,-47,-1,31,214,1,107,882,3092,-97,93,218,152,27,359,-146,2011,192,190,269,-47,57,295,888,166,107,628,206,77,-3,109,65,374,529,152,1979,2594,23,1410,1273,1061,491,174,180,426,692,93,230,1223,-41,150,-132,83,10606,228,380,222,13,156,-29,2523,327,1106,-601,245,242,154,1519,37,49,265,341,-226,117,67,11,-3,9,53,-1,49,329,-21,2043,-1,83,25,365,337,644,706,43,107,484,255,363,99,85,454,618,164,39,297,89,273,15,793,424,0,17,376,-35,2364,101,9,124,81,-71,-11,-21,-35,605,3,53,291,325,275,-107,-61,521,140,428,-91,714,287,753,-134,-234,-105,15,-97,251,85,-130,654,47,464,1817,158,579,-15,311,230,87,726,378,121,13,-43,418,33,39,852,71,25,-160,69,-1005,434,61,55,23,89,124,285,-206,630,1069,99,960,41,289,-134,281,450,95,-426,222,25,372,-33,-13,950,232,1114,501,75,-47,93,267,1061,188,55,121,79,103,321,551,660,-23,-269,355,874,620,281,176,-75,-21,331,480,-57,148,-192,1801,325,212,-249,65,-7,-47,1309,-29,835,-146,162,1586,543,466,3,176,13,176,926,-5,-186,531,-75,186,43,-5,-7,240,2235,-331,1825,-7,49,1313,196,533,-27,1075,180,1093,319,1112,267,979,-71,2307,47,618,230,1,27,5296,49,-1,132,468,521,11,146,-7,220,1134,75,1561,374,196,89,295,-53,-128,31,3894,81,5449,541,-37,105,549,-23,27,-208,1180,1733,9206,-138,505,1707,531,-174,3499,-7,101,327,230,-138,103,111,25,-107,11,414,1,210,670,19,-25,1239,67,249,13,456,-41,2604,-464,2144,-49,13,33,27,28481,3,111,-101,-541,-65,89,799,841,622,107,9872,-31,3217,-5,607,-113,466,41,412,49,337,158,593,372,8412,-277,28964,9,410,-27,567,422,1832,1043,478,2920,-220,347,150,-5,99,67,668,-11,1029,-51,251,-57,9,105,-111,1947,-154,77,567,5,-9,1323,-726,164,-37,2368,7,-99,319,-13,-160,275,-95,424,-170,-5,13,607,21880,45,13,49,1598,208,1420,85,499,202,-13,-15,269,-176,-329,670,1122,47,519,33,136,5554,-142,204,8912,1116,126,-150,666,-1164,-61,-23,1093,487,65,236,2660,71,1104,1434,1128,549,1358,-47,1606,6589,331,279,482,232,3798,337,-130,31,0,1551,640,-9,37,307,-9,2259,-49,-7,128,17,7149,2084,-115,-327,17,5135,146,57,509,1825,1073,-900,-140,3417,-97,3108,3919,13788,-57,486,25677,2818,-71,1231,31,1275,676,5719,-77,1825,279,285,-446,-618,8589,-45,-43,1325,9009,85,-19,28938,408,35,3636,220,132,446,97,309,-537,17,9650,4415,5,-31,119,-132,87,35,291,-424,-194,-73,656,1087,-23,134,97,150,111,1202,-124,297,618,-59,1168,242,25,1239,101,329,620,-15,14431,1299,-41,-9,8623,1608,174,2953,184,-154,-93,13126,234,79,-486,27,0,-23,672,1192,426,-13,872,-216,65,1323,-91,-51,23,916,343,720,355,0,51,13,950,-29,15391,4907,41,-109,785,299,22390,-17,1821,339,11,1178,9979,31,174,13,136,45,-17,17162,18722,27,-83,811,164,2201,1120,2961,230,-37,6173,-83,-79,-111,194,93,1,551,85,79,-462,-19,17,-156,880,-168,170,269,3207,218,638,-25,-238,-19,-134,119,71,216,497,3227,3616,434,450,4092,1406,656,1902,-33,132,-188,3981,4917,476,291,349,-45,242,428,-75,313,13,497,886,1826,-29,21,2721,103,892,245,-17,2850,2949,2118,2386,1142,359,5004,8982,4530,-285,23,297,122,220,-216,309,1511,121,601,22534,91,208,39,-23,-3,228,351,370,432,174,-41,702,-152,59,136,1628,1582,-188,-281,138,13675,178,43,267,61,27,-71,107,89,-29,303,-43,101,599,376,19,2049,164,499,-220,-93,-63,-224,-67,610,493,724,2521,368,285,287,35,47,138,95,378,257,1013,39,1227,57,283,170,23578,-45,1366,-107,-23,353,95,4588,-416,7248,934,109,21,53,5165,119,1214,210,363,182,204,220,15,126,-27,-271,962,484,25651,16329,218,981,3778,188,565,714,731,275,3001,396,567,448,29,-103,1333,210,-13,420,555,238,267,216,71,803,196,-93,4167,376,3897,85,3320,124,63,117,10600,172,1152,216,-208,-35,505,-43,287,10408,-107,113,-11,-7,1309,329,1654,2249,347,69,200,134,341,220,733,726,809,2590,1440,5,-47,99,67,1174,299,21,-111,243,-7,55,4756,25,1819,-126,29,464,1592,21,472,577,174,184,-7,170,172,238,31,642,351,-49,-45,-41,3919,583,1170,1458,424,1047,404,11,95,91,924,63,-63,190,4975,-79,162,33,434,200,323,-119,3423,184,33,178,368,13,368,105,-85,166,-295,11,1495,57,343,103,138,2818,-347,392,-11,501,8404,1561,571,5,47,51,1456,-132,-170,372,484,1083,65,374,121,230,124,507,2217,876,438,-388,180,103,150,902,763,993,8315,642,7452,355,188,212,964,652,77,287,-440,-291,-17,-5,281,2785,232,122,222,39,11,-3,664,-11,392,847,27,23,-138,25,749,7391,222,-41,126,11,493,-37,257,216,575,-61,69,1241,222,234,-89,281,23,184,-234,363,-53,-63,226,257,128,-47,119,11,404,-319,372,142,-196,85,158,374,140,-158,-140,1487,1771,113,-188,230,-83,851,577,130,-9,119,75,1,-85,-43,99,700,1997,1053,1210,3640,-63,-35,-164,402,499,428,154,-366,41,186,4542,-87,-198,43,87,119,97,75,186,1364,466,130,-7,-303,829,5,305,81,378,77,374,299,-412,-55,91,81,749,245,124,245,283,55,113,45,-27,13,1140,192,979,-182,819,140,309,662,53,35,222,212,216,267,115,242,-35,234,553,103,289,253,712,-15,-77,-182,117,-31,-61,-91,491,134,353,1164,-130,39,111,-69,-41,735,63,105,-21,-5,-656,-95,-31,-31,-230,-55,14683,5,882,146,122,15,93,1557,41,472,202,595,11,591,509,178,218,31,-359,238,1957,454,234,-19,-37,1729,426,347,408,-71,366,25,-93,190,313,267,-5,-493,-15,-73,291,620,718,426,95,117,-1,614,372,249,15,-13,126,27,434,166,972,841,-43,111,253,-1013,234,-25,301,-23,412,-160,-55,-180,712,-128,827,234,1091,-176,128,124,392,1041,876,612,545,-370,-402,390,-182,83,1122,47,59,1713,3098,-126,-11,39,5929,1638,-43,204,-39,57,2078,3431,97,-27,341,101,89,184,13,612,-111,33,128,113,214,0,202,73,-472,164,27,158,190,966,-186,-142,525,101,991,172,-29,345,-238,948,325,208,-77,755,1352,132,-19,486,200,144,380,182,-35,259,-83,-15,1396,313,178,-456,89,343,105,-23,-21,39,-3,134,-93,-37,49,67,21,559,162,0,35,23,101,-41,83,-41,5,122,83,-85,21,335,-3,37,470,132,245,25,142,892,-255,210,384,-85,39,-355,-113,890,105,-53,121,204,182,398,376,-65,408,117,376,13,571,-305,825,-124,-105,5,27958,1051,-188,1073,1221,107,402,414,934,111,17,119,218,-164,-15,-89,704,5804,7,-73,11,19,204,-103,283,484,7,61,93,605,4673,374,7,214,601,240,493,519,8258,448,-27,168,-5,105,21890,1543,41,14211,1311,73,-194,27,39,152,172,424,3237,142,170,672,51,160,279,-3,680,1,-43,138,351,-3,845,126,430,636,134,-174,376,501,202,454,4951,307,916,-146,-124,19,-37,-226,103,-83,357,166,726,255,69,194,257,-1257,190,-71,37,-35,-61,75,-1,134,3,1059,27,257,2430,1448,69,1277,-190,-75,1206,146,198,-49,-61,1166,51,-15,847,690,843,1807,121,1029,27,529,279,1271,230,-43,343,-327,-325,-91,47,30481,-210,676,654,-130,87,27,13,226,53,-105,-130,-61,-13,-25,-105,-128,122,43,-382,-1,61,-361,7,-5,495,3,-136,-349,107,1178,-305,61,103,-45,285,303,315,21235,6149,733,361,462,4241,2108,593,-122,644,610,1733,436,263,-25,2156,150,1134,73,353,-154,378,513,1313,-71,61,339,77,190,908,37,880,-124,-33,121,95,77,164,277,-23,-9,920,59,3451,87,113,25,3017,-53,55,275,174,91,107,152,378,-378,511,45,45,-35,210,5,503,2455,2840,454,75,-97,162,591,23550,-136,386,539,259,-273,2021,115,29,603,93,83,815,638,-99,-91,97,-232,-190,5,396,73,271,376,1386,-53,218,-43,690,146,247,3376,341,236,65,436,-130,65,49,83,53,126,-317,178,384,53,-434,-31,271,59,2681,136,152,1091,5014,-13,301,-97,202,204,-103,73,39,523,-150,920,154,49,43,-95,1342,61,97,-23,-29,184,154,1999,9,357,1124,323,-119,-89,-45,307,-93,-3,67,63,388,160,-5,172,271,55,214,124,-23,497,1977,132,281,105,109,113,283,851,303,41,301,65,-33,247,2118,-154,23,436,521,226,101,-51,216,1426,95,-11,-87,906,1479,228,184,329,43,382,81,-31,228,1751,172,2777,174,4239,2727,289,-51,-87,-9,43,-65,-196,1874,200,107,-396,388,228,2386,15,105,152,200,571,-39,1,1977,162,89,3213,132,-17,3527,1168,1817,39,89,59,331,39,-79,1565,242,29,-59,-31,-27,222,47,17,-89,7,1087,182,-321,1241,275,0,-166,-476,2293,29289,-166,610,53,-71,-27,69,-202,71,-67,1104,398,103,-65,878,158,3433,-21,277,890,25,-65,-27,91,718,-1,178,-434,-236,390,1374,-23,1269,273,597,533,3302,-178,273,23,75,-1799,396,-23,19,3380,-39,347,-69,571,210,384,489,2063,-39,32776,220,41,434,343,200,148,351,-182,-33,103,95,341,160,-77,-245,779,2120,71,-5,-220,81,31,-605,196,-408,-89,117,37,65,67,686,1317,111,180,370,-47,-51,271,-29,-15,41,626,-103,323,140,25,718,-130,-61,319,49,142,-113,-222,226,-23,29,-77,2812,69,-160,119,226,981,3,-53,767,287,384,614,-188,2713,735,543,2757,-533,4251,-3,-43,4600,194,224,89,218,-565,29206,-21,680,55,188,168,140,464,83,382,184,-23,69,795,577,25,1888,603,3838,168,204,-11,17,1138,57,-97,-23,-309,799,128,-263,-15,-27,87,-75,517,589,101,-331,174,111,226,168,-15,79,186,144,113,-7,-238,983,-89,-406,-67,-273,1085,2608,351,-95,-232,5881,19,430,2602,-317,507,-148,1692,25155,1775,-25,-404,192,388,-136,2211,13,134,37,1214,13350,6135,11,59,109,63,49,-309,-13,670,146,291,365,1283,1269,1089,21,53,-240,-533,823,9,-79,69,-134,103,-632,347,117,-148,265,-37,190,1116,-170,43,-43,57,-79,-339,-49,-277,-79,-972,69,15,406,170,-45,43,355,291,-263,307,132,29,-35,-7,313,329,15,45,128,-345,-150,37,940,370,4134,19888,1348,26105,89,-103,27,170,115,-126,361,-178,65,11,676,109,981,-156,49,343,-107,315,216,3630,83,3046,-9,192,19,-5,180,-43,-55,83,12995,319,47,1692,329,-386,1194,-212,240,91,-47,39,119,1321,113,218,605,132,21,243,263,222,124,245,31,29,-71,-2346,313,117,1261,297,33,-253,128,37,222,140,-198,188,753,355,1170,787,37,41,-216,37,-132,499,95,-53,10944,117,932,1031,1505,25,430,31,720,144,333,121,783,658,61,575,-61,571,182,-23,-37,35,186,374,37,130,150,122,11,-182,361,-115,507,803,-489,115,-1,-333,-363,434,970,34730,3187,111,15111,-154,29,15,-247,5217,1315,422,5885,42653,257,109,7742,1577,353,-29,900,251,-13,101,295,-178,47,77,148,283,-208,-222,-45,634,20588,273,-75,3640,-178,2384,287,-230,144,845,-27,-176,17,-49,-319,236,325,983,55,-13,228,63,-11,948,527,-561,238,-3,521,1307,668,5800,-9,789,1051,511,230,19,5724,1932,926,29009,3392,152,166,-15,-83,59,-194,1017,-73,8595,51,-87,121,-19,126,61,-61,-571,559,9,-13,29,172,174,414,499,-55,472,22634,585,-21,65,119,-313,-63,49,-95,333,240,-87,-464,-11,678,1007,166,436,531,-33,-49,505,1,4937,958,29,-89,160,-1208,61,79,121,1216,1116,-85,1656,-33,-43,249,-124,-13,55,-31,-23,7,222,724,41,95,301,277,57,-63,247,458,-111,27,285,-5,-25,55,854,4913,188,-632,243,117,-95,755,186,166,-489,-428,-7,-835,69,79,2273,-61,392,386,140,-93,-53,2279,170,642,311,206,9,-1,160,-349,1,428,-121,497,690,1210,-107,-101,204,1168,-43,79,121,325,279,91,464,49,341,-25,1,357,57,-11,1186,3965,-186,57,-190,-55,-202,-214,111,55,414,-178,-57,775,103,-662,987,-1303,1600,448,59,466,41,585,5425,25068,4215,196,632,146,-23,-148,-57,446,-341,220,17157,1331,14102,940,170,18549,2418,242,158,-281,11,319,486,513,-87,-174,299,1057,345,-31,134,-81,295,7,-63,-474,-134,101,128,39,22501,29,115,718,170,-75,251,200,69,-226,-144,-275,1,329,144,214,2055,8198,25,11,-115,7,-81,-184,2634,327,5,2045,212,77,333,357,156,1414,122,160,-79,932,1644,178,297,-87,245,-226,472,111,-299,37,-65,97,380,726,487,896,208,944,912,-194,-67,470,335,154,154,35,1523,1392,1541,-408,-101,121,71,85,434,61,1035,390,1460,35,-184,323,184,811,-412,67,317,-91,1003,-158,-43,-856,-17,1335,1118,-59,882,128,1444,-376,-43,388,192,1325,704,-188,-17,1085,11132,-7,83,55,-39,29,-303,14562,2600,218,126,93,164,444,39,97,656,884,5,2029,81,-31,551,269,115,1791,-15,4871,119,-61,662,2668,1069,212,-553,21,-105,2160,-11,37,99,13,87,-5,384,372,-67,466,-279,-192,132,1559,-470,412,4167,376,-1,81,1727,-31,303,458,1636,2660,55,-182,107,618,41,122,-472,138,-493,10823,204,79,616,295,-1,787,315,93,-71,-9,448,-130,2451,67,19,-25,172,-5,168,59,366,158,640,-5,335,690,1100,-124,-19,652,-47,25,33,735,-41,426,489,591,339,537,174,-293,-150,491,-134,150,-103,-236,41,337,-1,269,218,321,204,474,-1,202,160,-57,41,436,49,93,-11,-49,531,47,5379,1698,-144,-206,99,813,745,16946,47,-182,101,279,148,319,220,224,83,1229,160,15,323,170,43,-7,5,-9,-51,0,-51,309,192,-222,-35,-124,172,-19,295,232,200,71,376,-25,13,313,91,-9,9,-45,23,1773,-190,174,115,1485,-777,192,-285,287,107,164,-1,-29,-138,-105,107,69,59,622,781,-277,898,398,499,636,-737,-180,15,27,-484,-81,960,63,2430,115,-378,622,-107,0,-95,-618,525,813,410,-73,646,-13,-99,152,168,168,-75,781,23,487,852,906,743,220,103,-140,206,51,-47,-533,158,-335,194,11311,2392,0,51,41,255,-69,119,5221,275,329,487,1551,251,1,251,188,226,230,464,-162,95,372,49,1021,549,31,138,93,35,730,474,4627,-620,69,-11,454,257,10027,6728,13,43,2666,-188,5667,259,55,-93,-866,285,-69,210,442,1217,-75,1366,-111,-234,-422,-404,128,378,1430,45,138,111,117,121,-261,309,186,3671,35,-382,-981,482,91,-47,41,-277,-160,188,2063,3322,339,1229,37,59,-809,382,23,1360,122,-39,-1073,991,14867,-17,172,15,1251,529,501,319,3413,-27,-148,1735,666,134,297,109,61,-47,265,464,29,9,531,89,-452,61,142,107,315,15,-295,33,2689,-19,509,-53,-93,-761,-53,819,1731,735,-2164,0,182,5,3207,67,-57,-162,368,390,-77,444,666,37,33,7,214,620,543,5244,605,-614,1846,-9,63,-47,-11,1753,49,-785,-1416,-851,263,61,-136,-529,218,-283,77,69,-176,-174,2430,-79,-69,166,1739,1098,5923,1582,-236,91,263,-95,-101,3215,1293,749,59,146,17,26668,-555,-2170,-3983,-9616,-696,-773,499,678,220,-156,315,-152,372,-345,220,11414,8835,0,9,-91,-41,2374,220,4794,59,-35,67,-65,-245,5078,95,73,5298,144,63,-33,57,958,351,599,99,9791,-3,158,1,-430,-142,35,436,160,182,95,216,89,47,222,17,21,-91,335,956,200,640,394,-41,781,-13,-259,-386,-81,902,497,815,130,17,45,-9,-160,370,136,462,692,884,-236,-59,16434,-299,17,11,-1,-59,85,-47,1,-751,105,-37,-9,2225,95,-222,-198,-121,261,-99,882,126,-134,-192,-9,85,-33,41,-25,95,192,-115,-101,537,11,103,126,1114,7,898,81,-37,-59,394,-1,99,109,208,29,743,27,41,283,-99,-79,-17,2634,0,43,146,59,13812,154,-35,-138,-148,43,192,15599,-43,234,-121,53,67,-103,265,-160,255,41,-47,575,854,-176,-89,472,251,55,-5,148,89,1055,-17,41,7,-33,-31,1,184,230,107,109,610,-113,51,73,2031,3,1176,3580,-89,-333,-109,121,277,283,728,97,97,-51,-303,51,21,-19,2116,53,259,2590,1967,160,69,1761,-1283,75,-109,283,-132,13,-150,77,424,182,-424,158,325,-83,1,5659,1075,128,29,23,0,1057,23,825,353,-117,-146,148,741,529,-989,-208,8317,6744,-25,-19,43,751,-7,-232,13562,382,424,1707,-9,0,7875,7472,898,-632,17,93,489,-257,-9,-234,-341,-35,242,297,6058,468,-63,154,-297,410,111,589,198,188,19,361,327,981,702,-63,-138,119,7,17,17678,372,13,345,39,47,-279,49,-61,150,-267,31,25,-79,-71,-91,-57,384,1,487,224,2606,59,196,188,61,18747,17627,347,206,67,16591,9551,160,8049,-214,33,269,-23,224,1,335,-85,93,126,63,166,-99,-626,910,13,2469,93,2465,-119,339,321,-63,73,-13,DLBCL
-93,-258,-36,109,-109,-272,-469,-279,-90,-31,-125,-234,8,-50,125,176,-128,-68,15109,-1,4,-95,38,-151,46,-95,-122,67,-4,-71,-213,-13,-571,-359,-352,-108,216,3201,3296,2997,2687,4283,8986,21550,2240,4895,19369,155,-13,99,4692,8181,1188,5479,-30,236,1148,-136,511,16,24,187,39,145,254,571,930,-11,439,-665,-306,1460,117,-679,-61,-82,110,838,651,-74,201,454,0,-37,698,390,-17,461,815,342,444,345,648,587,198,-102,6,269,151,6,95,-164,123,-68,-674,53,3783,460,-786,412,2,50,188,100,128,-24,96,378,287,-172,104,-60,474,516,-107,-200,15,-32,412,371,255,41,20,186,-29,2672,109,1985,1992,189,37,95,89,497,448,226,1504,904,36,2,226,96,207,542,317,-71,359,-221,1155,-250,3703,273,1190,342,75,174,469,2050,2352,1585,5175,193,468,602,1941,733,284,106,-40,374,789,1085,-117,81,32,13,39,-38,-578,-176,3176,19,-6,-193,1285,1848,416,170,3159,2156,178,2176,564,255,22,264,-15,4390,-22,638,261,-275,97,53,5484,-602,345,2003,-82,878,1763,-141,145,20,79,25942,220,2156,3626,226,111,233,4161,937,221,-59,-6,935,1883,1959,10448,291,4900,39,24,-335,-19,375,1107,508,-24,223,521,134,2310,-198,611,60,26,58,3581,1306,-137,371,-99,44,1,-539,-74,-114,-332,136,608,233,2396,1167,882,222,-505,-57,-57,4907,6259,938,101,18,264,1247,1251,-48,26640,2291,1868,2,1450,158,463,439,3227,686,135,1024,684,315,876,279,398,3334,878,54,-132,507,411,451,417,228,137,48,252,-1,404,2341,2170,2741,247,670,1018,601,118,156,1135,423,1671,236,220,290,852,360,1522,1270,448,1289,596,352,24,32,1000,791,486,1369,270,120,6318,177,982,477,653,224,102,440,208,635,1046,5401,88,290,-37,905,596,451,5161,182,193,445,2854,1025,236,357,1190,195,207,-88,83,1160,1516,877,136,214,403,252,-102,-66,180,-32,19,1167,92,496,909,974,680,1038,1591,177,561,801,368,-162,-40,19,702,6479,26,213,684,444,431,1311,-8,430,-24,104,1300,539,567,37,806,268,255,171,1366,135,-90,357,203,547,743,1626,1806,681,4365,409,275,-8,586,115,165,1667,237,1523,386,68,1591,50,-37,-76,547,-293,-312,110,153,108,1392,5846,-87,-12,-188,-25,-631,601,187,33,177,149,919,-88,1097,349,328,4979,280,370,1349,195,672,-169,109,1517,542,1053,171,206,137,391,207,576,1524,1205,76,618,305,-240,307,5970,382,1272,220,130,4181,356,-424,194,198,-59,83,-25,1176,1158,1473,432,88,298,389,51,-430,1093,652,660,1113,86,303,12314,648,1870,361,6557,678,891,3446,728,487,875,938,543,284,768,461,-207,22,244,-29,238,169,186,1180,1415,972,6,1412,3,2,305,14567,279,-33,65,27,30659,61,-496,1973,100,498,34,3549,1047,618,1205,182,87,2197,965,-68,2440,370,2064,245,300,2559,2216,326,650,392,385,-158,2179,-8,495,85,38,72,109,76,104,3890,1239,312,769,-1045,1030,40,845,312,-131,-4,11,171,1943,69,1148,1719,645,1841,-48,181,-27,210,336,779,-71,166,114,257,319,966,209,199,110,95,3373,836,729,115,298,-115,488,202,586,4686,322,-80,-10,6,572,264,435,90,5183,58,139,694,73,166,303,324,399,286,1207,36,33,-11,1016,575,419,-75,895,467,772,2497,-6,150,158,210,-176,245,-38,-206,-533,186,657,-353,445,131,54,465,473,2314,553,692,58,959,262,280,-453,115,104,691,528,521,1032,890,259,785,-135,173,670,1084,262,705,141,599,1361,287,738,-698,539,-39,-48,33,769,4,565,93,848,411,332,270,299,296,67,518,196,230,1258,452,13002,169,299,251,1298,1151,-92,469,388,-306,-39,402,-87,313,231,-129,276,453,-333,61,171,-109,1021,-146,1308,5044,307,-46,5112,148,250,-12,894,1986,108,3757,-33,558,44,-48,-43,-213,136,4208,-24,321,275,44,2349,690,120,-185,5974,1607,192,-47,473,-79,681,2754,822,13,407,-66,6,-3,28857,166,205,2269,1523,3756,1665,214,287,454,-238,-515,1104,-12,-163,25,-704,-259,240,-261,265,446,5109,813,381,-96,38,672,438,353,622,-51,-67,289,33,377,271,-268,11,251,-1,83,1255,156,-174,-8,0,104,-338,-3,423,-80,-234,-83,-58,8,184,103,1070,-88,-532,-101,2917,30,884,178,291,25373,1050,53,275,299,-320,167,-216,19674,11,-335,-29,27,33,324,511,158,18895,729,47,-4,152,420,-509,12,62,-228,18267,-90,-76,1,54,2241,27623,-4,-628,27,-9,149,59,374,-477,2497,642,146,173,104,5839,138,176,448,19763,1775,-27,398,298,334,146,150,-62,393,843,-37,11086,-25,264,85,-72,-81,404,423,-261,-444,-52,121,74,-16,413,132,-163,-444,566,1283,200,-692,173,3309,-57,-79,60,307,210,755,1201,76,648,479,-34,16,-307,216,-19,235,18,123,-79,-32,266,362,48,-120,-93,593,78,3736,-152,-247,24144,-51,613,177,174,1494,-109,-149,66,-71,-174,-142,368,18109,454,166,-285,440,503,46,2180,108,-15,-144,213,89,52,-818,5650,335,213,-198,11954,-160,-120,-143,16767,-152,324,123,444,-5,-231,-782,417,82,90,-135,169,-393,1818,994,-48,57,124,-271,-46,420,352,1845,-29,-165,58,-616,127,367,509,417,1765,219,128,-224,467,27,1195,231,632,280,7415,-33,778,2102,2482,-258,132,477,11570,460,607,488,641,452,8,216,8423,-89,824,27,399,313,561,146,124,460,101,1519,311,-72,-209,10,455,180,364,3032,9711,230,329,989,-60,39,326,-71,179,2226,1352,-68,-20,29,-24,3201,345,3338,5,58,412,95,9883,655,-50,729,-630,-30,542,74,8,0,75,6,224,3074,212,768,-50,8,-256,9,241,172,1004,414,177,198,-64,-78,46,148,-54,170,15,64,1336,644,16,53,185,798,88,1971,2771,12,1573,165,216,-50,265,247,-43,-245,72,-60,-45,57,2226,26,132,-75,55,-495,13,500,-121,1033,138,-896,1311,88,130,231,-376,263,-269,942,29,395,-244,336,-57,-9,15,-459,83,2476,-201,-334,496,-15,22866,16429,45,178,-421,636,223,241,714,430,-359,54,367,44,162,169,634,3094,293,921,241,-20,25,546,699,207,617,4783,-60,64,-236,2311,71,9,107,1170,1457,298,80,-16,20,-102,-8,54,4446,162,-118,12,207,-118,231,-141,-5,-23,385,918,-144,1223,-83,-65,744,-81,-32,-73,1003,33,610,18923,23,507,-39,280,5344,203,934,34,256,107,292,-38,60,875,-135,-29,798,-43,51,375,317,494,1100,96,-454,916,558,259,741,624,254,368,1574,-255,483,39,4,-57,-164,642,113,631,1367,36,483,393,-355,194,0,65,200,-1704,15,891,292,342,390,1172,115,-23,449,64,3905,-53,1,39,10,4104,599,2227,135,-100,2297,259,393,1042,-129,365,104,1049,19521,88,4669,9563,2,53,3154,135,134,1744,54,3024,1074,414,117,71,58,986,109,624,212,-20,203,29,7632,444,-117,229,71,1695,1584,-48,-108,2408,30,-125,52,2858,454,-85,72,19,1666,10,-990,11,129,1237,-829,1206,322,5493,1102,3548,271,-75,71,169,102,1056,914,-185,54,5952,72,148,182,18,-41,13,-308,812,-73,61,50,1441,731,399,1695,-109,65,52,158,643,-512,382,1392,-62,-67,-94,-100,-61,1494,854,-46,-55,43,-18,-6,261,153,177,-4,1201,85,-462,-74,-73,103,376,3065,65,297,291,306,-2,-80,-13,216,16,2396,687,-38,0,172,-444,388,242,-18,162,625,-19,-1,151,198,47,41,-600,590,-60,314,449,5,54,123,263,73,-32,224,540,-244,289,266,1109,1214,-59,74,-214,1306,16,313,-1,505,-16,247,95,120,177,131,73,244,533,368,686,38,1663,73,1271,213,435,26404,2631,362,-177,24,115,-89,362,-12,-104,-11,1715,707,86,1032,-94,-107,128,-2,143,247,-17,1875,924,521,304,468,9,-39,60,385,-78,-9,30,587,127,83,482,254,-157,101,-81,643,-529,-411,-631,-38,22,144,69,155,-163,514,-406,1211,580,10,23,-22,240,18,462,581,200,1173,363,-71,399,6,1102,212,621,338,320,162,845,55,-174,299,24,1395,-148,-8,-20,-74,-15,275,-76,507,52,1057,736,1271,314,153,13,-99,-5,397,1216,-134,79,581,2,789,67,-73,-32,756,173,-238,129,96,-22,284,-214,27,-150,-359,141,390,-57,-65,995,23369,188,25,19024,95,-37,173,-378,-72,1841,224,-115,142,33,68,43,108,1946,122,657,419,228,13,179,141,16,2872,145,-146,740,2102,151,-156,17911,219,-307,261,948,19,106,90,-1,-9,157,-166,2515,-327,311,-37,404,4,0,-18,100,1406,210,55,298,1139,1249,142,-148,-135,2937,-164,1431,1211,-9,-46,-531,173,4746,1334,240,-85,97,705,-336,217,69,17,155,166,136,198,31,349,-198,-117,23926,185,28383,20956,26309,62,-69,1482,17,-345,1209,705,7231,9,-16,1429,-149,1750,-50,189,-110,871,3401,-177,5,41,-5,8789,-38,-30,120,-474,-484,2201,-121,685,-136,1440,340,1835,93,3250,-433,160,440,59,188,417,-715,16,-206,187,-244,-121,342,16467,216,-43,897,7664,3110,48,2261,616,555,476,1162,83,763,382,374,229,398,289,488,-167,17710,131,20465,1786,29,13,414,-29,496,821,222,85,44,2033,828,195,271,1630,129,723,-22,611,73,-29,-25,100,108,-2,287,-81,-44,418,314,11781,-157,116,-13,-543,156,177,-15,404,75,60,170,-560,26,99,9,59,81,26,946,409,-130,36,538,359,3837,-60,210,155,19,-129,2356,-62,205,346,-2,377,547,1782,-106,167,43,-136,193,-38,353,5,813,227,1882,2662,-488,361,58,36,181,2542,370,20836,1511,-275,1624,2439,22,48,-48,-402,252,-484,575,933,117,981,723,10,13,-76,8313,-24,-73,287,539,231,1380,114,36,-111,539,571,-48,4502,2661,68,43,327,3,-2,931,636,136,3085,376,67,502,136,990,1150,300,496,-72,289,-81,17,148,62,412,1396,-4,74,110,-104,912,-192,8809,1704,174,885,498,899,273,3170,160,53,2246,-99,-55,643,1676,-9,18,162,111,1082,43,329,115,1370,227,327,289,-306,-55,307,435,817,-134,191,371,187,202,369,129,229,-10,-145,34,97,-13,86,1180,212,3897,-195,64,159,-47,2092,1254,-216,308,104,146,47,-381,343,10,1437,16,134,1866,540,-163,132,81,30,-766,-170,-54,-243,9,-88,565,23,-127,324,86,-78,-51,37,-36,-37,-60,561,-455,71,-389,167,38,-20,208,1186,22257,6432,1503,12,31,141,89,172,110,83,-173,220,-13,9,-75,86,76,-163,1439,455,-109,345,454,-6,-416,37,-213,333,2654,-102,319,688,799,50,292,625,-53,789,50,-12,405,-8,60,19,294,3,550,-229,449,315,121,11,919,65,118,170,205,1,15,8,718,-193,512,369,24,25,18846,-407,583,299,-58,357,270,951,294,174,384,-108,202,383,123,54,-516,-5,665,-47,1151,9,627,53,317,427,1522,2482,3665,97,12,172,162,-113,-38,-51,72,1417,120,320,1575,-75,578,30,65,26,296,0,-447,58,196,1615,1486,163,36,545,12295,121,790,-41,130,1355,66,-194,405,287,-220,101,-277,29,60,479,-16,-90,38,21303,-130,566,5833,-866,327,25,223,64,203,752,692,-812,166,603,357,-243,155,557,188,176,-86,3649,342,78,27520,-517,-16,-130,504,61,531,13,31,736,617,22,24,1023,425,-16,1095,106,-491,53,-234,-352,290,1489,-96,750,-24,3511,1135,-73,25,20277,1817,47,144,-20,1776,51,-158,265,325,5458,182,-40,-53,618,3060,672,501,917,3064,19,-558,-109,411,-611,96,648,409,-12,1209,300,-481,1877,-34,2317,636,2914,45,-55,500,1586,80,202,-74,-122,514,391,-106,390,80,1226,40,632,-62,336,-19,658,150,2304,13,107,187,445,476,776,383,95,202,-318,297,258,-45,83,1150,374,66,207,639,179,752,178,2220,96,265,208,132,-46,9,92,85,996,583,195,3310,1835,0,2972,-196,-132,135,252,231,869,1003,533,379,120,200,674,144,-371,-128,481,26,648,114,101,-115,881,93,11,272,3451,649,263,-195,-319,-20,505,1898,411,1784,181,-146,237,47,448,430,248,170,-53,-117,338,-206,-22,-10,54,234,103,109,10,453,519,-1,-510,31,67,275,628,90,179,-41,151,729,1875,1223,90,314,199,908,93,4,819,539,155,-12,1600,-78,8,202,16,378,-57,33,270,5119,-1,226,279,117,997,-39,2038,525,495,163,503,-34,131,236,-179,353,17,2051,128,-12,145,237,242,628,-163,846,26,-73,116,46,198,40,114,412,409,473,89,203,88,31,110,-26,46,210,40,18073,453,60,-319,157,-158,956,59,1443,88,-206,11,552,51,-45,76,-26,47,-9,-40,41,-20,0,657,-45,1121,94,92,-266,-19,94,149,-406,103,30,-345,294,-219,213,354,-437,-127,1479,529,1047,50,111,129,85,8,-117,82,-293,-60,806,792,475,-39,65,389,171,448,1033,-273,75,155,240,189,-135,673,67,393,-217,141,118,205,3092,476,919,-512,385,180,203,-205,-151,1065,219,476,1807,-250,284,173,-735,713,53,258,363,530,287,331,763,25,39,251,-314,407,488,-162,-10,31,286,25,45,-108,213,92,58,50,1038,-13,1195,1878,466,-53,1306,-85,692,1091,188,6,155,40,924,89,130,-138,106,-11,420,85,234,138,44,1001,-110,88,1201,1129,3855,121,38,48,691,431,392,-136,650,100,-72,3928,-158,41,1285,41,-39,90,-237,101,131,212,-764,-348,588,37,-228,96,2112,1410,169,-38,367,221,242,690,8,706,141,268,-54,603,465,-490,799,60,227,237,58,85,111,1765,4466,1388,392,392,1,-36,21865,455,2761,29,-368,1965,3007,139,210,90,755,-48,423,13,-43,255,772,242,235,-85,-96,307,536,2114,75,567,-25,-4,277,890,15812,18875,20,702,424,130,73,13,1405,-18,-9,-5,480,-19,90,116,-156,452,-33,215,-31,389,329,956,43,31,931,1207,172,590,29,363,487,54,195,747,666,2916,113,220,23374,22782,15594,14359,13959,24108,11459,435,4290,79,-116,583,489,370,637,61,33,-476,642,561,-151,-85,2,848,67,187,-130,212,-54,16,-19,447,177,188,956,108,-99,92,22,-16,-8,-83,310,11,-96,115,-20,-528,275,299,-15,405,735,-69,238,-149,275,397,1233,-418,-10,1000,-279,-15,180,537,691,420,46,166,215,97,166,40,159,15,269,20,-2,10,115,-10,946,157,19,-107,409,37,1255,-36,34,505,252,111,-153,109,787,314,25,-59,-157,833,54,269,262,0,1111,156,-66,737,285,-250,1843,185,-93,152,317,311,599,8494,129,53,2719,90,252,172,114,160,649,311,385,104,969,1,533,152,226,3276,861,1620,44,236,124,134,326,497,515,90,57,207,2148,360,59,113,623,412,3741,102,-6,200,-69,-82,201,412,120,131,-138,898,1208,-22,-272,180,111,54,1,-29,250,216,280,-205,103,587,155,-102,162,18,-20,-138,-44,-25,31,2492,-92,1556,352,-377,1390,1113,65,264,-198,544,82,308,-64,9099,-36,324,5521,397,-60,854,-144,-9,156,65,-64,1268,32,1373,17,720,2201,82,821,68,2007,158,-120,172,475,-189,169,341,238,3128,325,-1,130,-160,-34,1219,185,4325,392,43,0,-32,17,-106,152,254,118,103,240,97,92,1132,-53,2951,-81,-369,150,-57,259,61,1146,47,-75,-269,-8,698,3664,60,-24,296,86,-11,615,245,208,1614,1936,89,131,3,2,607,-89,198,241,25,135,-1275,-19,-71,83,5,-12,463,79,-9,988,-109,3522,301,-69,29,1990,375,282,797,526,761,1280,552,75,252,-375,170,320,36,1003,384,768,95,690,167,-8,1110,-730,1496,2011,151,-74,332,-33,151,115,-32,3802,305,-347,-18,224,970,-20,184,-12,1030,1042,707,243,-33,16,181,-423,-89,557,38,327,13,198,13,372,-16,2353,73,216,-606,8,864,-36,729,233,296,46,95,424,-103,604,290,-87,1109,1445,1270,1030,180,-22,-16,-262,-184,-25,276,215,-210,418,-2,-172,-80,-159,-158,716,771,1319,97,-294,776,382,17,1529,106,144,-47,193,18,-104,381,326,345,209,185,158,-129,19,433,1143,-235,189,487,-127,123,194,-92,262,462,735,3029,97,480,1183,87,20,734,524,1174,95,539,25,216,44,1912,301,90,53,300,217,2976,500,134,2494,6024,54,117,22,10,-146,76,62,1107,186,231,395,306,558,240,1171,-314,369,-4,611,-477,104,-57,254,674,804,469,574,353,-158,-118,135,184,-505,1208,47,114,283,818,831,-69,15,272,217,97,254,702,511,-24,2628,400,29,1875,410,538,419,16004,38,1206,25,198,178,575,-129,479,-50,-30,7097,202,25,1348,117,-10,860,268,102,71,-85,406,166,3402,144,82,1728,290,39,10757,258,445,1177,976,894,525,3494,-1,186,172,983,-15,474,334,236,85,100,-539,-608,620,574,-122,30,89,31,240,1771,279,-104,170,1015,1394,40,104,398,-391,-51,5,644,53,1010,341,815,233,340,362,194,139,-139,286,205,76,3830,39,-292,-207,61,-6,285,103,348,171,61,-58,-5,125,688,673,10514,448,372,355,-47,-627,48,48,25,1280,-55,365,-171,1482,-325,298,-22,135,60,2965,342,25,530,-44,0,-45,-34,707,798,1545,79,80,53,449,-51,765,187,371,216,14439,421,787,-117,61,-23,38,86,115,636,372,-45,116,297,-27,529,852,148,69,74,79,55,-151,128,-32,102,74,179,81,-185,-33,472,25,164,-61,-236,-236,155,-300,-32,-185,7097,416,227,263,134,382,-644,378,100,41,-132,-173,81,4,694,1121,96,-141,9,74,-75,107,461,-1357,1121,-203,-170,164,7817,-22,74,-6,-12,137,-258,-364,-11,287,54,360,-93,290,1130,106,249,342,1362,19,-48,897,60,-169,-146,0,-20,37,-15,-138,6,744,-104,23,103,-39,72,1009,-34,708,787,125,-5,125,284,69,434,-3,686,171,13,-166,-151,1249,226,184,61,529,26,362,-93,-30,562,397,469,487,-693,25,165,151,255,1009,418,1029,-71,113,449,127,92,444,1,-89,122,300,262,37,1029,-150,307,-10,2233,512,5,431,363,-72,642,-86,424,-44,2680,468,10,38,221,352,125,1183,385,3,341,57,1134,996,403,-292,423,1623,901,-367,947,-382,518,6,379,-52,68,41,-52,-120,-25,155,-533,68,164,-3,2457,1108,728,1007,348,181,1867,939,662,-167,1222,592,1,-32,329,18,-273,-40,44,34,2,87,23,53,496,1532,-87,-314,242,141,69,586,60,4914,202,122,81,-294,143,631,208,681,887,777,104,-18,-82,-66,-39,1251,854,200,498,1269,1094,2279,180,1032,5,152,379,799,1497,329,142,1304,208,-191,-185,132,16241,878,1727,198,-50,272,107,2387,357,1584,-460,350,393,153,1106,242,-135,523,109,-263,-29,121,-104,3,54,85,-4,72,425,57,3352,65,252,101,170,414,428,901,47,199,644,468,377,1,69,200,581,-30,-4,263,179,215,-102,575,217,92,59,838,0,852,83,185,210,-27,-334,12,0,-9,523,-48,-29,217,327,291,-103,-55,910,965,472,-124,796,113,320,-12,432,-4,-103,-81,536,234,-106,409,110,1014,2712,174,465,-15,446,411,303,845,678,114,-23,-3,209,122,222,1129,-81,37,-181,-64,-839,136,89,384,-79,-40,209,289,-312,390,1476,114,1382,141,257,-184,249,1146,-314,-393,212,116,-2,-57,-146,860,83,639,496,97,20,270,191,940,198,-57,73,124,157,346,758,518,120,-420,289,714,1639,437,166,-104,-26,340,550,44,-174,-94,155,395,369,-180,41,8,-76,1268,10,655,-101,283,1287,500,331,-8,266,55,275,734,-90,-136,249,-52,94,-12,186,-74,270,2306,-335,828,88,-1,1063,413,736,1067,1910,303,759,32,1211,125,448,-10,1915,89,467,219,-250,25,9404,2220,-62,272,240,299,59,95,23,212,383,278,5797,308,219,178,508,22,-29,-18,396,24,3728,507,65,188,981,-46,22,-241,1152,2711,4242,-646,300,1655,403,-310,1563,34,-34,761,-87,482,196,163,40,-10,326,187,-386,384,1113,-6,37,576,329,-169,51,2326,17,4819,-511,120,-12,79,-13,5,22795,39,15,-90,-328,-18,55,1493,566,431,345,18742,-22,8469,79,255,-262,73,124,768,78,1740,-75,2078,301,12897,172,25596,44,588,-72,530,157,553,758,551,1039,52,-5,155,130,-25,258,6,339,59,-132,156,-107,-27,304,-284,-199,-79,83,1010,-50,48,1269,-683,641,188,3165,17,96,128,86,-301,186,-51,1763,-27,-5,-27,165,24771,-13,308,39,615,189,5012,96,256,345,-213,-10,431,-27,-236,797,104,18,405,80,123,3818,16,277,4583,1186,109,-23,393,-586,-57,-19,1470,346,-15,195,4547,62,374,100,1035,1082,2939,-76,5296,303,179,39,381,473,5631,283,-182,-6,66,1082,569,-41,321,1211,0,1209,-5,-50,185,62,20931,2554,6,-18,64,5615,121,187,440,1405,525,-2297,-151,5664,37,388,304,18943,-69,1074,24661,3242,-41,1093,-9,1628,426,14857,4,2241,165,203,-217,-1488,7287,36,80,289,5128,-40,-48,26234,749,18,3282,244,156,625,96,301,-472,-17,8181,9175,-61,40,8,-22,-48,15,83,-170,8,86,114,88,-45,67,106,-48,114,-581,24,290,473,-315,692,212,55,251,61,-45,882,-97,13580,3196,297,216,14726,519,194,-66,43,-336,-166,18130,801,153,-811,-22,4,-144,574,1961,905,8,312,-78,167,564,-164,103,167,924,804,2249,245,163,-152,34,695,-120,18008,2065,-25,-215,307,110,19842,245,1157,304,-69,1992,4553,-66,251,173,-48,178,8,25537,14011,-5,456,-20,110,3432,869,2279,297,-79,10441,-107,-125,-155,305,54,15,336,5344,8,-400,-75,30,-5,773,-156,377,359,3349,447,1371,-40,-311,51,-78,203,100,79,-137,214,2045,414,68,3859,1495,480,3020,-50,-27,-258,6759,13413,561,41,1565,-36,237,106,-51,257,-24,402,67,6971,-61,215,18,143,1169,356,107,970,1373,744,3649,1276,543,1517,16439,7808,-153,68,222,165,310,155,357,932,5,890,24817,148,763,-30,-22,-220,142,389,519,845,45,-8,-170,-39,364,440,2303,243,-153,-234,104,13789,64,59,644,-11,47,31,242,131,41,413,-61,26,718,270,-4,5836,-86,414,-400,109,-31,-41,-66,362,299,902,3267,217,306,258,137,72,85,-9,318,199,525,-5,543,-23,259,303,27583,-181,-88,10,165,417,127,2925,-414,3168,205,179,17,-88,806,53,832,52,935,74,431,127,-118,125,-23,-221,1163,308,26462,14034,531,987,794,252,684,1431,66,275,1988,811,606,618,11,-138,827,217,15,651,1857,692,226,137,176,480,9,-22,3296,332,2300,222,2274,-391,78,115,3968,449,1841,27,-292,-174,519,-146,275,19628,-111,58,41,16,2112,196,1816,3365,208,398,312,203,336,1,835,806,1039,2824,2234,111,-17,427,423,1453,803,79,-27,445,19,-40,695,117,1672,-16,-29,544,1833,43,326,762,-47,355,-39,271,848,341,-142,895,179,-59,-3,48,1221,540,2151,1945,67,768,536,-116,97,177,568,-31,-171,620,3318,12,242,60,1819,125,257,-171,3531,-20,75,296,367,-17,861,258,-75,-12,-347,-15,618,97,346,221,132,-40,233,709,697,148,14735,564,973,-45,5,0,1533,-148,-188,216,442,596,180,230,99,130,210,257,2717,1431,382,-331,348,139,259,775,653,1183,17965,630,10242,597,265,196,440,913,86,186,-403,-251,-73,-2,465,1462,113,71,93,-19,23,-60,1408,22,87,3576,138,120,-184,115,699,3531,-160,-9,209,-25,349,-48,94,308,938,-68,173,2121,293,221,-83,338,41,23,-88,343,-129,-82,248,341,62,13,230,96,884,-261,305,134,3,420,-15,354,174,-282,-198,1233,1361,219,-265,792,-36,426,870,566,674,96,57,-29,-99,-5,468,709,1394,372,770,1786,-26,-74,-1,610,864,134,78,-296,52,138,3859,-16,-196,404,66,238,-37,23,202,2186,707,-352,32,-156,1757,109,403,-4,578,538,327,285,-282,-53,87,-198,196,254,174,264,50,95,221,50,-30,167,1475,134,1153,-177,958,396,784,740,128,69,148,278,174,627,284,258,27,121,583,75,223,1135,580,-53,-109,-369,-20,-45,-320,75,101,158,121,2077,-198,135,101,-75,-69,1036,414,75,-69,94,-720,29,-1,-27,-257,115,6901,88,1082,110,255,-12,67,261,57,178,12,454,-5,1470,299,-214,381,144,121,29,1702,597,357,12,-181,642,360,334,350,15,491,-61,87,130,293,69,72,-610,-73,-107,530,1174,526,462,45,73,96,896,543,592,55,-82,90,9,301,-19,2298,364,15,180,412,-1111,334,275,431,104,393,130,-164,-417,606,-134,592,162,1381,-399,-86,410,213,1142,367,338,268,-365,-157,58,-173,55,2110,115,20,1560,1980,-46,-5,255,3222,2074,-44,193,-125,16,13811,378,-53,94,414,213,-23,-163,-8,326,224,46,362,228,261,-38,202,117,-437,114,17,166,138,1005,-58,266,287,41,237,213,-121,1195,185,1841,209,277,-89,1624,1362,423,-57,268,376,60,159,90,37,289,-166,27,805,48,99,-495,-4,59,85,-33,-62,66,135,308,-83,-261,-195,95,82,656,102,48,48,81,66,-27,3,47,13,64,8,17,32,442,1,44,252,287,-17,-269,272,954,-151,231,656,-196,37,-384,-350,1589,79,-36,69,275,138,566,209,-8,531,-97,227,-83,5626,-383,259,-96,-48,51,18999,313,-203,2545,3161,368,206,466,705,142,-158,8,257,-331,-102,-16,544,3339,-11,-82,48,143,349,-27,624,92,30,36,73,1522,6195,421,-3,200,1256,151,227,826,15101,416,18,-148,48,10,18758,1479,50,15961,1818,188,-174,262,4,269,209,236,3687,158,870,430,148,207,185,275,1410,38,-289,148,371,-8,1108,155,908,233,173,-193,203,262,-65,308,3808,136,1153,-100,-13,-10,-66,-349,263,-8,618,153,1180,708,136,426,249,-1427,286,18,116,188,-41,275,-27,25,20,2037,96,416,4132,2985,146,2100,-65,172,1503,-67,243,-27,-108,1740,117,-148,409,701,568,931,75,343,172,462,369,1029,195,-44,338,-296,-32,-82,24,17104,-226,518,930,-143,172,45,13,324,-34,-229,-9,62,37,-113,-137,3,167,71,-325,-17,40,-272,15,43,-27,40,-158,-199,-37,-89,-149,155,127,5,135,97,317,13891,3946,252,528,544,392,1898,1352,-103,1043,329,1278,648,1084,72,2887,276,1903,-59,115,-252,859,497,1445,37,80,1032,29,187,1317,80,1260,-106,-111,106,123,-54,317,483,34,5,792,53,1701,86,-34,55,1194,-143,10,-2,129,30,86,242,537,-491,-50,131,99,50,1122,-6,1410,4757,3348,701,60,-148,241,1117,17914,121,502,420,308,-230,2416,180,265,536,104,73,1276,593,-32,-13,284,-247,-61,79,4248,45,667,-223,3478,-4,89,-25,350,92,616,3668,186,109,68,205,-78,52,26,66,-52,252,-96,269,317,36,-495,39,1826,186,184,205,319,4626,2286,4,357,-123,318,152,-99,193,-26,4780,-60,131,125,106,-29,53,-120,57,127,3,-87,255,268,1093,-4,404,836,473,-100,-52,-103,181,-32,1,46,162,482,242,79,141,976,445,433,156,78,610,435,334,472,74,114,-55,219,233,404,-1,441,164,-72,466,758,-122,1,371,477,378,252,83,26,3147,66,-23,-74,859,536,250,24,313,24,85,108,-29,39,2256,-3,462,214,6389,6976,484,34,44,44,46,-9,-149,581,-33,-136,-255,312,237,1746,23,-43,328,486,290,203,214,2218,176,60,2523,107,12,5057,2534,820,87,-8,26,405,52,-45,2509,411,-247,-24,-89,39,-50,54,18,-78,69,304,45,-311,3283,245,0,-447,-519,976,16432,-90,196,38,-78,-4,48,-430,-36,-93,1033,230,115,32,1395,336,2214,-60,343,226,-52,-73,-11,279,1130,62,103,-769,-80,139,268,-9,72,300,294,139,1099,127,599,15,214,-1389,695,-26,-24,3462,-250,296,-93,458,176,251,199,602,55,26909,128,-45,213,515,159,45,657,47,-96,-9,46,275,174,-5,106,1162,1172,23,38,-66,-12,1,-438,180,-306,-1,158,118,123,53,383,150,54,297,461,1,-15,833,20,19,6,562,-201,650,251,50,649,79,-59,189,50,588,-104,-13,236,16,113,53,7638,12,-106,191,747,840,11,-30,728,395,250,403,201,623,744,403,1480,-525,1852,-34,-53,8837,156,72,68,294,-417,15529,192,741,2,377,81,298,874,41,673,613,-85,39,935,928,24,1114,924,4947,169,354,-149,-31,611,131,203,8,-277,-129,135,-223,13,-8,-20,214,395,1251,-71,-207,103,542,467,256,-139,23,582,146,76,346,-150,909,-111,-405,-148,-381,193,2711,80,-195,-379,8512,25,371,-9,-247,424,-200,1176,12443,2374,88,-45,130,539,-180,901,-67,198,810,834,22948,20718,102,-27,109,-132,215,-372,10,1026,157,46,299,800,521,587,-8,100,-318,-411,1602,20,-287,-4,104,27,-467,194,193,-444,83,-117,117,418,-68,131,64,17,79,-176,-74,-349,54,-312,57,102,515,428,-26,-47,719,396,-587,328,163,18,5,-32,226,6,-43,-26,-158,-188,-132,31,365,372,2453,14552,974,17852,-3,-60,130,55,171,69,662,-189,45,-82,360,270,995,-54,12,241,-107,10,86,1743,136,5501,3,508,80,226,377,90,-71,151,17178,335,278,88,533,-1043,421,-92,832,121,-114,53,213,185,58,185,982,578,132,338,249,348,92,-18,-31,11,22,-2190,528,270,2243,503,120,-242,526,215,-31,87,-381,67,650,664,1219,779,99,23,-343,32,-27,488,-30,-15,7238,121,643,1265,1263,174,1511,-47,445,123,135,123,586,1973,227,428,-37,247,324,-4,44,32,223,362,425,153,132,205,45,-150,-300,-169,1094,257,-83,719,81,-289,-283,275,374,19735,3233,249,20471,-153,-11,23,994,548,10993,327,95,9772,31,54,7099,3147,785,4,623,27,-20,256,45,-5,-15,80,97,121,-256,-268,-139,811,4626,185,-32,4322,-187,269,215,-264,-64,1156,76,-173,67,16,-276,367,97,1750,-90,-132,156,-9,23,804,339,-134,277,79,438,1035,252,1229,-37,419,1820,526,305,27,3013,1447,1299,18329,6962,131,266,-50,-148,96,89,544,50,6104,12565,-88,22,-32,24,155,-72,-608,360,-99,-46,40,248,428,365,791,36,670,26059,432,55,10,88,-13,-166,149,-101,617,184,-11,-331,162,538,500,75,575,406,-13,47,511,-80,-317,599,46,41,189,-1060,-37,200,146,383,177,-121,1059,-50,50,78,19,12,261,33,-79,-5,174,815,320,244,583,100,-32,74,31,750,-62,3,13,38,-51,1367,242,4697,30,811,25,-365,-135,3894,324,123,-543,-355,-20,-704,325,46,1836,-249,345,402,291,-57,-106,587,233,338,103,-356,-34,61,208,-340,64,386,-108,305,575,2460,-124,261,491,883,-57,111,11,277,279,331,431,30,532,-27,32,1943,171,160,669,2953,-487,-76,-142,-22,-80,-644,244,67,208,-73,92,9,8,-469,609,-460,3669,432,142,1042,974,538,887,18077,592,259,903,73,138,228,80,680,-304,132,12063,308,7844,109,10,14477,419,342,818,-338,3,440,537,522,-89,-89,166,1608,314,-33,125,47,107,-466,572,-390,-343,404,348,124,14588,38,-73,706,11,-65,406,102,69,-122,-402,-58,-31,294,29,322,1515,5662,-80,-41,-109,-82,18,38,2563,547,127,925,473,93,205,509,20,528,287,103,-31,-180,2762,210,417,597,177,-342,13657,245,40,36,-5,-173,477,481,749,552,199,756,-86,-192,-110,623,444,100,277,146,346,2390,1094,-142,-38,188,-16,755,315,40,588,321,685,-187,-72,419,198,472,179,-90,-54,-55,516,-41,-149,-932,-144,2390,200,-25,1405,122,1646,-400,31,0,2,3227,784,-441,2,609,16140,12,48,-3,3,231,-224,2039,9821,138,47,69,702,191,142,121,321,948,-108,1312,40,30,1052,425,10,512,-93,947,4,-43,18669,569,2431,127,-670,-12,-93,1605,-73,224,-32,-26,69,-148,244,252,-37,704,-150,-145,249,880,-333,320,4119,177,235,186,530,-3,332,-22,5063,236,0,143,402,611,-65,124,-130,-25,-352,5406,-9,86,296,305,-44,1180,435,179,-55,275,631,57,1164,95,-8,87,50,-32,228,-33,413,145,589,-9,460,671,942,-40,-75,615,-275,-29,533,461,10,480,282,1091,455,698,155,-339,-15,831,-75,130,-138,-467,237,47,59,113,108,320,279,247,55,82,493,-8,44,269,128,-23,-43,-159,540,-46,5709,7220,-322,228,-130,604,545,20164,441,-178,-82,97,-80,75,142,181,41,2049,76,207,1002,279,-201,1,116,-122,-87,3,51,517,68,-176,85,-45,297,-26,124,171,34,80,481,-36,87,679,51,26,13,-169,-86,1004,-68,65,66,777,-687,125,-303,244,275,228,5,-69,-104,-166,162,201,143,597,925,-216,946,709,493,166,-669,229,-165,108,-393,-99,966,0,1523,273,-447,2707,-170,33,-19,-565,800,1706,588,-129,552,-148,-141,340,268,342,256,514,447,313,701,650,441,491,184,-107,227,331,45,-319,180,-293,538,18797,1019,102,76,69,184,-13,83,4918,128,189,487,1526,250,173,367,55,-11,199,280,-79,445,1272,163,2089,745,99,39,43,39,940,-17,258,-504,95,59,292,315,14932,12042,16,16,205,-92,6333,34,75,349,-755,1190,115,433,417,1299,-71,58,-148,-227,-256,-518,37,324,1744,19,143,136,2,-188,-376,230,271,2325,-16,-124,-494,580,-104,-64,-59,-583,-39,159,441,5896,212,1575,-9,-20,-67,19,-229,3450,107,-125,-636,1373,1262,25,142,136,1174,310,237,-67,1960,-64,-139,853,722,151,-24,329,-12,13,319,618,13,45,1730,252,-353,189,33,184,306,-17,32,-30,1392,-5,248,-88,-6,-912,48,1191,2021,731,-1813,-67,52,17,1538,1,5,-174,792,416,1,-52,431,2,45,234,300,365,326,8858,565,-388,2675,1,172,-2,96,2982,-2,-887,-1943,-174,71,43,-502,1023,23,-909,54,162,143,185,2933,33,-39,-15,518,312,8091,5435,-167,2459,292,-34,193,2999,505,326,447,444,25,23669,-412,-2001,-3368,-9667,30,-596,441,107,-57,-170,1056,-284,227,-374,709,20051,6770,116,96,-71,-55,3382,215,1612,-38,29,-171,-92,-272,1755,174,30,1680,300,8,-31,20,546,719,1653,19,6162,-34,240,47,-523,-153,38,444,80,103,171,-1,67,300,192,27,114,-20,377,684,341,643,374,6,503,-47,-226,-365,-123,750,458,1184,153,24,11,23,153,362,180,892,283,1426,-139,-101,17394,-306,32,-36,46,13,-68,-51,103,-624,128,16,-57,3307,146,-209,-102,-68,367,-149,600,172,-116,-219,24,107,-27,10,-50,76,481,-187,40,-6,138,386,602,2022,50,652,143,279,-4,1025,-37,107,25,685,-107,329,-6,48,365,25,-13,12,758,11,47,78,146,9114,-22,123,6,-143,68,350,7303,124,560,-27,-82,189,-9,762,31,215,89,-41,733,1377,-303,-117,435,296,-18,22,402,174,1639,24,53,33,80,-46,-19,-18,318,92,317,449,121,5,60,745,-136,998,1094,-103,-304,-329,191,409,217,766,255,131,85,37,141,261,43,1134,31,312,897,5563,489,-15,1888,-1077,-157,-244,370,-6,62,-145,-20,278,399,-196,158,289,-53,114,259,1286,171,189,396,113,1129,-241,1019,504,-146,-188,153,822,765,71,-165,5885,4280,62,210,81,810,90,-252,11742,467,407,3340,-67,-18,4750,5613,790,-548,24,94,320,-213,38,83,-303,-45,179,257,13983,420,521,164,-216,-158,12,454,247,254,-90,426,494,736,502,-188,-240,-26,-44,131,16775,583,60,610,62,226,-121,114,57,319,-2,95,31,-13,-108,-65,-73,483,198,444,206,1408,-1,226,226,402,7871,14335,727,203,66,12369,5489,307,7405,-134,177,335,-8,248,24,170,-24,146,370,188,822,-29,-2380,350,69,608,-39,1667,-87,721,213,15,155,-26,DLBCL
-34,-257,-104,71,-196,-250,10,-139,23,-30,-58,-356,-323,-136,38,256,-76,-38,9059,-39,-88,-16,-23,-182,62,-89,-178,37,22,-22,-283,-41,-593,-459,-520,-220,149,5321,816,482,1108,2332,9518,19882,2258,8364,18769,119,-11,83,1584,4579,864,1875,-5,60,167,-174,33,65,40,259,110,369,512,327,1659,118,396,-350,-637,1127,38,-338,-102,-56,86,600,655,-136,388,812,20,2,236,12,441,499,1525,293,1145,437,722,372,427,-46,11,296,197,-89,127,-69,144,-140,-329,-4,7430,785,-578,986,-120,-50,79,174,136,87,165,445,53,33,23,8,247,847,-88,-48,-142,-95,840,-25,229,103,32,159,-53,3077,298,2116,6358,-2,-254,85,164,663,348,97,695,1070,127,232,442,-40,909,880,330,292,301,-314,2654,-69,8272,279,1642,541,24,218,278,2011,2482,1755,7102,780,1053,328,2530,909,203,316,-6,166,4563,1431,-113,103,764,56,-55,-13,-104,-176,4799,31,29,-184,1313,2172,296,14,124,2942,50,2287,556,213,148,885,140,2285,927,937,233,49,93,218,5536,-382,383,2448,31,602,2367,-88,185,-4,131,22345,144,2104,2471,227,134,313,3493,1000,157,49,352,1366,3278,2753,10409,569,3971,44,143,-191,-118,137,1059,989,-39,705,979,88,1487,-327,721,-31,3141,-10,2727,1375,-732,62,-49,15,51,-533,-33,103,-428,103,404,467,1750,1751,604,196,-597,-149,146,3316,3990,939,43,-76,367,1337,2304,-103,24914,3389,3848,-85,1696,156,546,448,3972,578,395,1258,1075,334,1229,568,234,5768,347,223,-236,781,2,455,962,685,134,28,196,40,836,5240,4383,3365,206,900,2332,1416,55,79,914,439,2171,457,225,336,910,504,2076,568,378,2032,1084,560,20,-49,877,329,636,1979,203,22,2930,28,3225,547,1743,255,165,307,301,610,990,6192,7,301,-62,1420,2204,822,1797,-122,799,386,4600,1378,196,422,2736,177,143,-21,-1,2131,1674,1737,218,225,431,594,-20,-2,101,-7,46,760,339,424,537,936,1661,1288,1598,421,304,1263,2930,-147,-112,0,1302,9531,35,111,538,332,346,418,5,374,-59,374,1286,920,563,140,1295,234,332,104,1847,296,-75,388,175,801,877,2046,1049,1916,11282,327,269,95,312,-864,215,1435,486,3428,539,29,1934,338,-70,-114,1987,-128,-83,-16,708,144,2050,7267,17,100,173,-112,-732,358,34,14,186,285,822,29,748,355,263,1449,203,436,873,547,1106,382,220,666,786,1120,213,737,378,349,205,635,728,633,261,946,455,-198,529,5051,1672,2563,177,219,6288,400,-337,315,309,116,119,34,1877,1073,698,756,264,1038,174,67,-569,1170,836,709,674,189,413,15286,593,1442,418,2761,532,710,2788,513,1682,802,1593,1285,331,68,501,-394,-8,243,-73,125,578,224,2847,2678,558,-35,1074,25,-66,-17,18800,92,32,348,78,28513,38,329,1827,196,472,101,3605,1203,479,493,203,143,2672,650,88,1401,762,1915,324,369,2741,2732,279,501,768,177,-140,1783,66,541,107,59,34,185,125,-116,2875,851,544,1127,-829,782,248,935,700,-146,-22,67,225,2237,123,626,971,565,1724,133,12,312,540,234,763,-116,473,150,21,251,1598,333,333,155,367,2425,103,809,62,-30,7,1397,531,653,3573,187,-6,-16,64,1330,139,374,7,1340,294,110,404,1273,325,260,520,731,884,1005,-203,213,342,523,981,820,-30,2688,912,704,1503,50,26,206,391,-176,424,37,-240,-175,127,753,391,377,193,261,1535,384,1334,1132,427,212,396,509,449,-38,148,51,1131,482,368,1186,1081,177,1131,-95,-166,223,1256,433,440,100,519,1444,651,581,-1454,338,20,42,2,588,47,659,25,331,1212,374,164,273,250,155,336,182,232,1191,341,8053,103,359,194,479,3093,-183,245,772,-504,-80,405,40,293,2790,-75,42,357,-828,110,92,-21,1155,-138,3076,3419,103,-20,5328,184,196,51,1251,1472,83,3581,164,521,48,-118,24,-316,151,3793,-85,1852,633,11,2673,1036,71,-216,7359,1561,378,60,303,-95,1660,6685,1039,16,425,-119,-19,-93,25637,368,159,3398,1755,2083,810,267,188,452,-336,-650,1870,-59,-21,-24,-846,-363,300,-107,329,1476,9054,932,102,-149,-124,683,477,-269,218,-110,50,35,37,405,367,-120,-30,-17,-6,-10,1452,94,-138,123,22,295,-566,-153,365,46,-40,92,-5,-80,146,44,595,-68,-246,85,5875,-2,393,206,4018,25013,1153,-1,451,1130,-267,175,-727,13257,-60,-207,-7,-168,119,0,551,176,23164,1003,-43,69,178,492,-430,499,44,-320,18569,-183,-70,392,96,1425,25160,-4,-446,20,75,38,142,289,-338,3180,5290,-67,109,303,7047,-56,223,402,20653,2163,432,368,192,83,74,60,-169,76,17,-53,9873,-6,92,57,-17,2,428,200,-201,735,-113,157,140,-14,368,-194,-436,-408,311,873,98,-1129,167,1517,64,-77,113,334,215,948,2001,156,298,319,-85,-60,-303,230,-86,306,16,114,-106,78,5,302,-50,-166,118,496,80,1636,-289,-131,22512,-84,645,213,223,641,-189,-228,35,-55,-98,17,205,11717,443,76,-377,485,-130,-23,747,101,-125,-225,25,77,186,678,15448,112,148,-98,9473,-111,-51,-85,16875,-421,560,195,247,-42,-71,-460,364,140,85,-102,361,-279,3654,785,92,513,192,-147,10,562,315,1611,17,41,25,-189,35,715,1415,548,2486,252,21,-98,2357,381,992,215,1085,356,15352,278,1163,3993,5490,-251,122,1487,16409,911,469,465,1181,245,67,325,7948,-171,14710,464,345,544,1330,39,220,517,602,6732,203,-68,-206,107,633,219,613,5423,9419,378,2052,4059,173,363,744,487,395,4198,3394,16,-105,-8,245,3908,339,7862,229,375,989,159,13685,446,12,264,-476,-53,20012,-15,39,-95,-116,20,1745,3106,-13,975,-58,78,-25,-87,122,47,556,331,375,2251,40,-62,28,89,-41,424,15,17,1765,3271,0,162,152,711,6,6768,1986,7,3829,144,347,-76,359,174,20,-86,-15,-49,-5,-40,3386,174,794,-26,78,-333,106,-82,-98,2715,305,46,1193,42,142,776,-374,198,-246,771,15,345,-319,98,-153,-35,-114,-441,191,3588,-169,-242,375,551,18489,13233,340,1357,-323,452,128,0,876,504,-297,-10,312,-34,342,20,1505,4382,-116,741,1946,41,22,405,1492,122,2535,7042,30,5,-25,1900,93,-10,114,1073,1416,2874,584,-44,-110,-95,15,51,2947,88,74,12,406,-40,6,13,98,51,-50,1344,-78,1010,101,-87,2319,873,255,423,766,-71,1693,16504,-7,1500,-20,187,5651,640,1349,60,491,-88,399,2,-6,747,1496,6,216,-47,224,266,311,155,873,316,-599,1434,731,350,742,1199,702,333,1358,-168,1141,-5,-77,-347,-183,461,153,721,1418,171,954,85,423,112,-10,132,121,-1113,43,1782,142,173,2111,1225,71,241,340,184,9065,-57,141,110,-106,3708,803,1329,40,-66,1958,121,490,1641,-98,343,137,3569,18762,68,4248,9328,44,37,1077,160,146,470,2244,2168,1023,256,104,79,19,1049,125,365,87,-20,781,177,15747,557,-110,384,115,2392,3618,56,287,2806,-6,-215,193,1581,613,531,-37,289,2400,-55,-974,-128,118,1516,-780,764,150,9513,1099,3476,139,800,59,537,73,1067,857,-206,-84,6541,66,828,185,-17,-110,39,517,203,-210,64,142,1268,576,517,1662,-11,119,167,281,455,-627,427,388,-160,188,-100,-71,-44,399,381,-69,-67,61,-49,-12,73,77,93,832,2600,689,-215,-158,-84,1159,277,2477,102,300,219,211,-37,-64,69,160,-11,2507,623,273,-11,12,-91,330,301,-68,96,640,118,128,34,40,329,26,-301,984,-128,171,177,-30,421,729,1034,-158,64,421,428,-84,463,205,941,570,20,115,-194,2237,19,548,-88,620,-5,333,820,53,268,62,20,451,1038,503,2117,144,520,83,2421,270,291,17607,2915,207,-214,-57,404,-51,187,107,-77,48,1041,2043,128,450,-55,177,76,345,87,121,-53,3126,840,377,241,438,-7,184,80,908,-139,-96,31,735,-1,269,61,240,55,150,77,838,-545,66,-20,-48,-185,231,76,212,-281,713,-382,459,574,-8,390,87,375,-46,354,485,338,1007,1326,-40,604,11,809,340,1043,359,125,141,1824,-64,103,496,0,1663,-115,69,-20,612,164,196,-82,523,-15,783,3348,1535,429,260,42,-107,-92,577,1025,41,214,823,-41,192,-16,-102,-88,368,232,-200,367,61,20,410,-166,14,-71,-559,807,347,-33,-5,819,20815,158,-51,18271,39,0,-85,-544,-65,1629,1398,-162,198,167,101,-21,165,25107,164,52,6035,93,11,745,91,67,2410,179,66,1209,2025,666,-86,15413,304,-238,360,3164,-98,191,143,17,-169,159,-56,2732,-264,297,-3,214,107,35,-25,-29,2990,221,495,156,1316,1385,151,-64,-405,2217,-206,1037,1065,122,-12,-523,130,2995,2730,149,-102,229,996,-366,374,185,-31,341,130,-2,254,19,237,-182,-44,18307,222,24790,18667,25088,75,-38,206,-32,-388,3567,509,13027,20,-92,4496,-162,2706,-390,249,207,859,3309,-16,225,-22,86,7001,97,10,617,-542,-568,12171,-116,1494,-33,7247,322,5690,-29,4427,430,-92,285,445,162,363,-553,39,-161,213,-130,-116,258,8072,304,4,893,2376,748,900,2944,726,512,819,2421,596,1492,1228,609,336,1193,1629,219,-205,15597,140,19756,1256,26,-40,401,-118,522,176,351,111,-424,248,542,168,193,1171,142,133,65,411,52,322,-12,40,959,-7,657,-129,-38,343,302,13810,-16,378,-30,-657,658,83,46,-50,58,6358,294,-239,-28,77,-182,30,-241,-61,2398,-44,-13,708,747,220,4553,12,277,263,33,-132,2351,30,49,602,-92,432,2092,2856,368,121,315,-189,408,104,428,56,360,294,1806,6548,-518,50,258,-7,94,1911,468,17138,832,-191,1815,2992,103,23,-177,-488,514,-247,1517,1582,267,460,1706,303,228,11,7875,-95,-128,938,2031,530,811,170,-8,260,1701,2740,-161,14954,3736,184,31,545,314,84,1546,559,263,2803,330,47,279,753,1410,2443,324,382,347,303,92,-34,216,4,234,1082,278,415,102,-95,1317,6,6208,2146,89,773,445,113,490,4229,588,132,2596,-17,-77,520,1911,67,0,138,205,443,66,325,124,3253,169,636,212,-149,296,136,191,1139,-140,131,1013,955,1129,1516,1339,312,5,-120,44,37,-35,-258,1309,230,8310,-291,53,161,-6,4298,1692,80,227,70,194,8,-282,794,100,1967,-89,189,7558,519,202,147,283,169,-559,-211,-71,-80,-70,-149,668,56,32,447,405,-96,292,32,0,-15,44,364,-2,74,-179,71,39,15,46,821,22502,10979,1692,75,41,111,83,556,132,349,-7,828,-29,-56,165,138,95,926,4984,332,93,421,3533,274,-127,-34,-260,231,15061,-129,575,366,651,66,1650,8460,-270,575,-42,1845,209,13,28,160,1412,-134,-104,546,1508,53,89,325,1557,382,182,83,164,69,201,-30,1247,-258,447,338,784,-77,17090,-376,722,800,39,422,161,1262,582,119,236,-159,55,213,142,4,-275,-122,547,-47,2379,-2,597,8,278,742,1789,9755,6519,46,6,112,318,302,-166,-4,19,1143,141,302,2145,-164,473,4,410,112,180,46,-690,146,133,3534,1026,123,155,450,3291,136,1795,-93,110,2777,104,-132,636,275,-68,89,-210,-1,412,468,0,-42,222,19420,149,2254,2968,-617,501,347,502,210,274,551,931,-421,240,2405,203,270,258,233,143,122,-105,1680,115,268,26325,-315,-67,-141,411,136,674,-4,-127,479,432,42,-150,1203,708,275,2240,53,-578,-2,-266,-263,267,2335,-47,257,-120,3287,1318,95,37,20925,1699,-55,194,87,1952,-128,-159,379,708,4002,105,-80,-17,536,4689,341,535,2088,3962,38,-860,-82,251,-399,88,617,323,53,578,286,-214,2017,1697,3584,214,1526,23,-337,838,1810,52,56,-75,-376,1373,153,-137,390,53,592,-20,972,60,860,-35,781,202,1162,109,209,468,402,390,1247,672,1923,125,-372,377,155,274,130,655,345,16,65,529,159,333,140,602,42,319,539,238,286,-58,-131,-7,13178,999,57,3769,3232,156,3395,-279,75,599,309,579,708,1624,1157,554,49,148,1630,142,-249,140,623,201,578,91,46,-124,572,127,-165,152,5897,858,233,-129,-46,6,324,1565,373,6259,275,-17,286,-5,8408,354,248,418,-123,-46,487,-174,-52,-8,31,427,212,239,-107,170,526,84,821,-2,68,279,858,-23,-35,62,33,811,1292,474,-51,329,41,678,79,-49,1253,1191,149,35,-95,-167,-35,179,-60,394,87,134,343,1625,-14,315,87,239,837,12,4282,390,849,375,384,66,174,431,-212,287,-1,4030,73,-70,31,94,182,621,-144,487,83,-64,179,-58,136,47,177,530,274,1401,129,174,309,330,113,-37,182,149,22,18880,378,4,-287,143,472,814,93,2015,237,-336,-49,95,239,56,142,959,40,12,-16,119,6,104,863,-12,940,-75,59,-259,-93,84,147,-222,55,-64,-164,1179,-169,179,504,-434,84,2410,168,1641,560,148,157,32,6,-333,116,-260,-57,1672,925,656,-116,-25,814,112,483,1149,-211,-3,404,546,124,-180,437,93,355,360,57,140,157,4666,424,1505,-315,288,250,296,-153,-25,2506,107,512,1099,-381,378,173,-547,889,-21,218,-42,858,173,400,907,8,58,123,-214,339,491,-329,-115,44,320,3,8,-26,270,105,402,124,801,-43,1355,4288,1297,-23,1046,-74,458,1547,313,47,238,28,1230,68,415,0,178,69,658,306,756,359,-65,331,-58,129,975,1661,2463,84,-42,-47,787,466,665,-88,1140,131,-43,3719,-56,78,677,23,134,232,-309,231,176,377,-841,-396,614,41,-147,144,1061,2145,-268,131,292,153,229,322,-47,376,116,224,3,518,383,-458,830,417,512,264,139,142,237,2231,5591,2092,510,289,31,205,18855,469,2796,-61,-205,1943,2051,255,160,42,340,-103,558,-56,-104,96,611,232,275,-87,-98,203,521,2687,-37,721,130,20,502,2273,20815,17749,74,1,1308,201,128,39,695,-4,-65,-57,336,-33,95,138,-242,364,-57,207,70,328,183,495,7,113,1664,1013,457,549,73,337,266,-1,75,708,999,5345,93,207,21193,22590,14732,11054,15222,22209,12352,698,4017,112,-43,620,700,295,555,223,143,-385,774,822,-23,-136,56,937,342,-12,-215,230,-62,-32,-56,136,310,356,1209,44,48,-21,-33,-24,0,52,203,10,-114,53,-70,-597,265,305,91,866,795,-149,164,-61,796,132,1001,-493,-3,1000,-403,-13,151,606,549,729,55,227,15,104,152,102,304,24,176,-20,-28,-3,123,-7,2073,85,31,-151,497,-89,1687,-1,84,198,195,505,-186,176,1019,449,46,22,-1366,347,149,249,559,-43,1286,535,-76,1104,641,-59,2570,62,113,964,2070,192,684,5816,89,57,3892,64,363,711,111,3937,686,303,114,50,710,-32,384,118,296,2678,582,1712,1110,180,219,644,1646,979,254,-38,67,139,930,683,332,67,497,321,11125,215,-53,400,817,-23,173,2400,101,103,-260,1109,781,70,-269,88,102,33,52,44,245,202,766,-68,-59,501,223,-146,20,39,-47,-111,47,-8,-20,2328,-178,1662,125,-315,1712,757,113,356,-125,506,20,149,-28,5545,1389,651,3255,307,120,3720,-198,-23,78,673,76,348,-77,2020,-13,460,1304,862,53,103,918,91,-65,37,553,-178,175,233,151,2841,366,-10,276,106,-37,851,434,4422,195,107,-56,33,34,-75,60,500,118,-67,890,118,-16,669,-64,3457,46,110,404,5,275,115,1090,151,-210,-267,14,1877,2312,332,-109,234,-55,6,496,162,255,1297,1864,-82,52,256,82,646,-124,556,238,41,878,-749,675,4,-1,57,-17,532,57,20,452,-284,1246,233,142,2,2454,566,360,1262,754,979,732,333,-50,736,-195,412,342,-16,454,285,959,186,1366,58,-25,1009,-766,1243,3638,801,77,215,-25,215,164,-74,5577,322,-160,-33,211,1172,67,-61,15,1437,928,723,337,-68,-42,78,-305,-103,1108,127,185,71,19,209,1135,168,3641,88,46,-391,-313,983,-197,375,513,574,22,91,441,133,1245,412,8,1811,1627,1506,2731,823,-19,-43,-600,-206,102,158,259,-274,272,-25,-202,-85,191,107,689,611,2875,85,-242,436,331,68,1814,74,37,-69,118,-110,-123,323,508,216,182,-26,114,29,-25,102,844,-288,114,457,-50,264,89,-71,387,564,1424,4211,141,1503,1964,20,34,841,596,1425,-20,602,4,233,102,5168,33,91,330,155,114,3230,424,225,6755,10727,-52,30,175,8,-78,52,149,1780,681,91,-112,246,646,560,1482,-400,1371,-55,554,-424,55,-94,267,699,673,322,619,423,-156,58,-109,750,-794,1117,355,33,302,651,542,-103,-177,251,118,91,312,975,657,-75,3668,513,-38,2739,186,541,417,16251,144,850,-43,264,443,569,-361,140,98,0,11398,178,12,1002,17,15,1198,600,142,300,-15,603,183,4821,-29,64,1790,557,8,9611,157,370,1147,1792,1029,1975,2896,105,257,264,1075,-8,722,454,255,225,1653,-141,-735,800,819,-121,-11,64,-43,569,2020,603,-93,213,1181,1335,-73,71,327,-501,-64,-12,1150,71,886,360,1246,-41,387,935,84,-67,55,310,291,-11,3577,93,30,142,150,25,139,64,345,100,-29,188,13,112,648,1157,6712,254,446,1026,-42,-713,-10,106,-41,1546,-49,387,-204,1974,-240,152,-40,107,170,3617,1790,33,491,-30,41,0,62,984,483,1475,29,103,76,301,-97,691,113,180,147,15468,491,944,-212,197,38,29,80,795,1004,213,-169,287,324,-123,780,555,599,-6,13,151,78,-188,239,331,162,212,219,254,-478,86,469,61,149,131,408,-86,-55,298,-83,-495,2358,644,267,203,265,491,-496,564,42,46,12,-171,40,98,750,1626,141,-25,-7,101,-89,118,417,-526,1065,-2,52,270,5483,-46,141,-25,-141,60,-284,-296,-52,372,39,230,11,223,945,115,1324,306,2520,176,92,1882,70,2,196,37,11,-12,160,116,-17,910,-67,52,24,29,595,1490,66,1781,346,286,14,457,70,194,448,15,604,88,25,29,191,4784,91,178,70,-21,93,139,-61,-25,332,811,312,223,-699,-32,68,71,239,1171,234,1411,-1,246,334,37,15,365,13,-25,21,359,1462,-116,367,-21,-50,-67,1801,57,-37,674,100,-7,1237,-44,606,-13,2305,577,12,28,229,400,150,2185,605,6,659,22,2045,1221,442,-210,720,1624,3186,-438,1700,-229,805,51,373,-100,503,120,361,-202,277,96,-658,116,192,49,795,977,617,935,193,162,2333,1212,622,245,837,206,461,-32,171,-231,-88,141,268,41,11,61,3,119,1037,1707,-92,600,228,297,61,751,-88,4915,432,-19,397,-312,95,522,700,596,1373,619,114,65,-24,205,25,1089,1064,83,1833,2046,17,2478,724,747,446,279,513,1057,568,250,173,658,28,156,-173,87,11041,364,775,101,-47,404,-17,2917,370,2714,-566,261,166,47,1436,37,10,334,214,-346,325,71,-68,2,57,75,-71,66,265,-112,2487,-418,57,-62,149,545,878,729,17,165,569,333,428,33,148,391,548,212,-37,-34,228,375,-78,663,973,35,70,500,31,2529,84,197,312,115,-48,16,19,-21,692,-44,87,257,457,141,-216,-50,242,240,539,6,2484,221,570,-60,283,-170,-23,-13,1017,252,-1,1023,316,651,2090,137,744,56,242,481,22,962,553,200,91,21,201,-38,77,1044,-12,40,-168,-66,-811,122,-43,232,10,-46,97,68,-388,550,1508,130,1610,110,249,-500,858,1389,-288,-266,475,-15,128,-87,-83,1204,295,738,264,77,-62,178,247,2138,295,49,49,77,26,255,768,316,60,-348,155,921,1130,348,61,-116,-7,451,4518,-52,-159,-237,523,361,291,-41,-47,3,-185,2436,35,1034,-130,204,2108,357,393,101,68,105,294,1502,473,-390,223,-7,431,-25,144,17,148,3115,-261,1927,-42,57,1566,359,773,-40,2488,158,1340,275,1195,148,628,-30,2010,51,882,288,333,131,9786,452,-71,136,559,151,-31,276,-33,160,1860,260,2331,363,417,56,287,-15,-80,-69,1826,59,7843,530,60,159,1108,-3,38,-191,1219,3221,5372,-656,546,3384,762,-119,4935,3,264,1063,230,100,147,273,53,-86,328,269,95,333,1161,52,55,1736,112,38,51,4932,29,4821,-386,556,-1,71,19,5,18937,29,56,1,-364,-60,30,2899,823,301,178,11217,-80,5794,20,1394,363,577,-16,276,12,504,171,928,243,9259,-89,22323,64,733,-32,606,404,2255,1388,351,3002,151,30,48,13,49,114,393,-80,3026,-20,266,0,14,98,-374,1710,-187,48,751,24,24,541,-703,47,13,6557,16,4,202,88,29,178,11,686,-51,-43,-12,387,21650,16,267,43,822,249,2303,55,529,49,-34,59,15,-51,-300,967,1089,100,577,39,156,3783,-111,243,10571,2096,2,-32,420,-717,-13,26,1260,438,19,201,4389,140,894,3224,926,1309,4183,19,5940,3396,602,674,376,1219,3831,404,-179,-109,124,1755,466,-10,259,876,133,1762,-43,-78,76,23,13033,2848,-71,-360,-32,6622,123,111,562,3434,1063,-161,-133,5553,-107,3383,2503,16847,28,477,21079,1659,-61,1454,-55,3188,200,9757,17,3592,148,48,-386,-1465,11390,-4,-42,532,7459,386,-165,23838,936,-20,3629,173,144,121,86,328,-492,-35,10665,5241,0,16,52,-17,46,-66,349,-222,-92,52,215,394,-28,7,77,0,127,986,176,408,602,-547,1607,157,28,156,-17,32,584,-192,14537,1588,218,293,7128,890,30,1914,178,-448,-314,16121,600,232,-631,-133,-38,-1,586,1231,846,-8,992,-161,124,699,-65,4070,134,1068,887,1345,810,78,103,69,1021,22,17055,2479,66,-110,57,186,16463,-39,2065,210,-33,2214,13584,-85,314,223,107,30,41,25324,17962,14,60,1498,113,4131,1892,3610,303,-133,11572,-75,-188,-121,171,42,80,558,5232,80,-533,-24,58,-71,1546,-100,522,684,5191,357,1503,-71,-41,41,-130,70,23,173,636,4902,3911,312,143,7000,3922,967,3114,-69,247,-20,7156,11389,732,231,649,-1,-17,384,-170,357,-49,270,2488,2010,-37,-19,3615,153,1933,314,93,3297,5534,9367,3268,646,456,7729,20561,5134,-56,-6,191,179,376,270,251,1483,-80,708,21398,175,641,46,-26,19,209,298,938,1095,-28,-16,609,-158,151,345,2537,629,-140,-121,156,14221,237,-2,548,62,47,-123,210,123,113,276,-60,157,1216,43,14,5125,78,425,-705,79,-24,-96,-195,473,472,729,2893,369,376,40,57,12,329,29,92,185,1913,38,827,-7,75,264,21949,-116,1625,15,86,442,142,5106,-509,9640,850,333,70,74,1747,169,1388,43,476,52,206,242,-66,109,-42,-202,515,378,25229,14094,385,2818,3410,169,653,3342,756,161,3764,813,538,482,-803,-250,1284,307,-48,567,881,436,961,40,119,1074,196,-137,6205,1354,5607,197,4108,288,101,260,9018,159,1925,25,-170,-209,780,129,275,20199,-202,67,65,4,3297,443,2675,2303,334,-24,169,104,449,173,768,1242,1046,3874,3504,-26,-44,614,468,1446,476,24,-162,467,88,70,4239,80,1712,-151,-6,527,2704,55,510,699,-56,330,-50,354,394,443,-266,1275,340,-39,2,33,5497,475,2167,1320,184,521,492,-62,121,84,889,-13,-220,700,5423,-93,58,32,848,-32,273,-165,3624,71,-26,-33,657,-29,909,312,1,59,-245,114,2361,143,166,94,118,1813,160,448,234,620,15447,1960,740,46,7,-101,1447,-183,-193,390,377,1587,30,215,53,121,70,502,2588,1013,238,-333,301,47,214,976,1163,1004,16843,406,10878,334,286,142,814,918,78,307,-139,-205,-11,34,410,4507,82,58,132,13,8,10,943,168,1606,995,53,218,136,-104,1012,8395,97,-57,164,25,276,-24,32,223,593,-24,25,3330,144,260,-49,436,47,100,-156,268,-216,-91,144,256,48,-1,258,73,341,-295,585,98,-170,258,-96,314,85,-236,70,1291,2798,132,-73,200,-6,790,765,86,-86,123,46,26,-39,-16,422,641,2444,592,723,3690,-43,-71,88,490,846,441,133,-415,110,31,5078,166,-140,-11,310,48,136,46,232,1099,474,-715,4,-257,486,58,361,-20,533,177,288,182,-110,-7,201,-12,754,71,88,293,123,44,87,17,-65,25,1430,239,1789,-202,1010,292,494,1678,454,-1,104,428,171,418,161,273,-160,34,692,153,447,152,1593,-149,-223,-294,105,55,-137,-2,83,198,-247,1288,-195,123,70,-52,52,891,532,47,-42,7,-693,-13,13,4,-328,186,16087,146,1467,606,325,-29,67,834,-146,309,134,742,0,1210,830,274,312,109,-189,-206,2135,359,23,-31,-8,2829,481,273,465,-12,495,-10,146,283,293,336,50,-201,-14,-116,512,391,461,408,50,52,19,715,523,572,-3,68,57,-33,586,58,1108,682,52,85,478,-975,334,417,285,-30,920,167,26,-511,834,-53,1204,240,1175,-266,387,425,417,1301,189,530,653,-204,-97,490,-102,121,2210,59,39,1875,4090,-11,-6,80,10925,1643,-75,355,-169,-46,4702,3189,61,111,397,75,65,-142,42,146,169,0,279,501,241,-131,232,141,-468,240,-4,164,136,874,127,239,434,73,4209,265,-73,637,-402,1805,297,-57,-35,1389,1237,276,95,417,215,65,567,33,-46,186,-11,37,1579,58,17,-468,-47,337,205,-73,2,39,216,189,-119,-361,-10,39,69,537,131,60,6,34,-58,-35,-30,103,29,10,89,-125,-94,161,-86,39,700,127,-66,55,286,1035,-193,403,466,-241,83,-373,-385,1525,8,-91,-51,212,383,420,241,19,452,-170,804,19,1309,-101,266,-129,-122,55,18363,304,52,2258,2240,132,-3,354,851,89,-222,-50,43,-403,-130,-110,436,6274,-146,42,24,34,265,-2,351,1322,57,-37,55,1219,3903,278,25,294,831,202,640,692,10169,382,101,164,68,15,19329,1507,46,15451,3166,230,-351,116,192,55,44,352,4190,142,463,731,-101,84,310,-46,1275,158,-46,160,251,120,1959,184,890,1382,301,-359,555,547,265,198,4670,321,989,-49,-75,-32,-76,-276,166,-93,405,112,739,542,59,425,243,-878,590,-16,12,122,-30,263,66,30,47,2128,67,106,2693,2835,-150,1963,-13,8,1823,-78,231,-41,-165,1194,71,-132,1215,808,1066,1782,123,1405,-7,1125,436,1664,123,-161,395,-243,-432,105,-23,14391,-43,496,838,-402,58,101,60,393,-26,-153,-91,-67,82,4,-121,-120,19,58,-282,7,95,-357,22,-205,236,-24,32,-366,168,396,-241,185,128,-71,654,312,509,17310,6729,185,627,774,1494,2461,628,46,1082,97,1772,1039,950,24,2756,140,2607,33,212,-506,920,751,2083,390,-24,920,14,113,1112,85,1585,73,329,143,113,-20,447,850,68,-3,1195,-21,4328,137,42,138,5322,-127,15,387,113,4,176,255,170,-465,-174,243,184,69,202,32,1207,2277,2767,458,151,-123,128,461,20279,55,363,747,265,-275,2939,248,214,1777,114,80,1984,885,-56,-8,200,-86,-233,0,547,31,28,-146,2415,-52,49,-57,1192,152,270,2228,168,166,120,442,-50,115,33,16,-22,279,-170,378,273,56,-485,-33,185,129,1333,173,263,2245,4934,41,292,-55,285,76,-177,70,32,622,-56,511,134,170,-26,-197,1553,21,25,0,-71,269,80,1437,15,242,905,443,-107,10,-146,463,-84,-1,-74,80,549,121,-33,92,1345,25,98,83,48,366,3065,500,241,31,152,-62,346,1085,342,16,614,39,-35,311,1895,-92,-39,431,595,216,153,-47,133,3206,128,23,-86,1633,1865,505,546,239,75,322,142,-49,14,2407,41,3241,186,1507,8346,458,24,5,4,53,169,-30,2094,12,-141,-261,313,149,3182,-64,168,168,352,814,201,29,2218,56,293,3033,134,-10,4164,1442,2309,47,-8,73,427,56,-42,2235,646,-101,-16,-62,34,25,53,96,42,0,1213,229,-247,2239,162,-85,-223,-494,2470,24841,-161,188,20,-105,-7,-5,-137,-55,-73,1147,659,47,-8,1360,211,2001,-70,423,197,-35,-89,1,134,1257,-61,11,-528,-53,856,817,-61,1029,396,529,439,3007,-305,239,47,228,-1427,236,24,-35,2101,-228,569,79,585,10,140,479,2523,147,26810,265,-25,365,473,256,66,582,-153,11,1,124,194,184,-17,-276,839,3020,-41,71,136,26,21,-298,115,-414,-123,48,37,64,112,1110,2509,91,207,466,-31,11,785,-69,-76,-7,97,-152,452,182,73,874,155,-4,210,-67,463,-112,-92,202,-1,-6,-29,4720,-69,-96,146,1094,177,31,146,1719,438,182,731,-134,1506,421,275,2355,-517,5237,-52,-52,7234,249,158,140,151,-289,28883,438,750,116,285,79,46,772,67,1167,307,-35,1,1351,984,60,2059,893,4540,629,378,-35,96,1614,-229,-28,-74,-233,267,77,-314,110,58,52,575,819,445,74,-115,-34,234,1135,295,80,146,499,102,198,229,-265,1243,-132,-457,-166,-436,1489,3808,427,-191,-288,6752,-22,328,1975,-87,477,-227,581,17908,3183,-103,-74,178,167,-76,478,106,124,421,765,20738,17093,77,35,194,-29,159,-221,46,537,123,16,388,1118,908,2044,-62,35,-276,-382,739,-15,-141,12,-71,-84,-461,374,76,-718,397,-219,-15,1210,1,33,96,91,5,-97,22,-183,22,-1014,231,-75,391,378,-56,43,425,768,-519,394,89,-13,-13,118,555,155,-1,50,159,-276,-93,13,568,372,5497,16619,1703,19498,-180,2,19,56,216,11,649,-178,61,-214,856,84,315,-156,228,399,62,206,420,5804,141,3539,-40,588,66,-33,94,219,-49,28,12270,65,-39,2073,451,-573,1067,-255,903,134,-5,24,111,2339,56,367,611,277,-15,274,234,137,-4,39,-70,42,-60,-1936,100,346,2332,301,14,-388,294,38,128,110,-373,79,1827,847,1231,1045,53,73,-364,-84,-115,400,133,-26,17948,164,1136,619,1162,97,803,177,869,171,320,104,713,240,230,876,-42,621,260,-57,91,-48,17,533,84,392,187,-35,-48,-184,-390,-248,654,1247,47,608,15,-53,-358,237,633,17327,4882,30,22831,-49,-50,35,-153,17871,11250,526,5344,20399,187,130,16257,4316,5037,73,574,301,228,275,220,-24,-14,57,75,-82,-252,-332,-68,324,21116,780,-133,2942,-26,2604,118,-230,26,485,228,-216,25,71,-236,322,386,939,174,11,1144,38,47,1673,417,-34,224,101,443,2000,529,4899,1,1240,2128,1697,439,66,5940,2470,1054,18231,1408,-35,191,26,159,22,295,1465,-31,8474,6358,-92,19,70,170,157,15,-518,586,104,-5,-14,289,127,350,1022,263,100,23062,853,71,15,248,-124,14,68,-29,513,134,-30,-220,148,497,982,242,709,411,80,-5,291,41,1793,545,56,40,152,-1112,-61,22,13,1913,506,-59,2470,-29,155,133,-120,-61,466,-38,-55,-33,98,458,204,243,501,147,77,59,221,821,-31,-7,152,136,4,68,741,1183,111,173,457,177,26,1644,207,179,-684,-370,15,-614,240,23,2122,-155,354,246,184,-80,-31,2622,225,429,336,-104,-16,-1,110,-288,110,200,193,388,739,2375,-40,70,567,2114,19,78,213,662,374,248,419,-6,663,49,57,545,129,231,2310,4895,-28,-2,-187,-98,-111,-318,261,-40,517,-10,53,578,-17,-466,1532,-556,2821,569,38,530,6,433,7156,17577,4975,263,747,28,127,98,-41,183,-222,251,14997,2617,14014,37,44,11397,2475,133,522,-183,-51,657,1009,304,-33,-212,213,1017,418,39,82,-17,56,-431,-62,-267,-184,386,304,110,21806,-39,4,538,357,-8,337,113,37,215,47,-87,41,96,115,574,2721,6549,-125,-30,-70,-127,-97,-26,3611,493,-53,1629,1220,2,218,35,-29,2349,259,161,-46,-232,1828,189,368,-30,530,-330,14789,225,-666,-96,-71,437,228,340,1150,472,130,863,322,-284,-132,1068,556,143,113,-13,564,4281,2938,-287,-58,150,-16,468,574,35,1065,247,1756,21,-20,330,241,1635,267,-74,184,-109,1952,15,5,-649,24,1601,998,38,825,649,2362,-578,23,50,112,2330,1063,-49,88,804,13580,49,526,91,-34,167,-160,18850,6410,269,104,66,378,336,83,93,248,808,173,2155,29,33,857,316,-69,872,29,4690,23,-48,16945,774,867,201,-482,-4,-210,1799,34,184,1116,-37,19,283,338,1064,-24,783,-30,-285,403,2230,-118,238,4484,95,133,193,2088,24,349,-182,2629,578,88,111,275,531,-8,128,-174,-41,-59,11555,-33,56,511,43,-4,112,15,115,-59,202,1027,-98,1009,64,33,739,22,3,229,251,396,121,1453,159,443,1174,1068,-3,-6,263,-138,-41,58,144,-112,338,166,1049,370,592,281,-355,-361,184,-174,170,-53,-352,-25,50,-44,213,166,331,527,756,53,121,348,-82,-15,196,170,118,286,-332,494,50,10438,7733,-376,131,-97,423,492,17255,68,-279,387,86,161,-161,109,364,52,3076,169,28,339,157,-88,4,-75,-17,-133,-13,131,636,-131,-373,-6,-140,214,19,254,281,225,-140,700,-12,92,680,49,-50,-68,-111,-10,1977,314,37,102,1768,-612,112,-147,225,283,83,-12,143,-302,-23,228,418,210,948,754,-309,1387,785,160,204,-240,-228,-200,58,-339,-32,1483,32,2899,177,-237,1861,-176,-2,-74,-669,677,737,381,-96,540,-121,-19,-93,143,248,470,382,74,178,831,840,1158,373,233,-66,231,227,22,-241,124,-434,547,13118,809,62,-31,185,223,-149,185,4710,546,294,702,727,477,544,289,275,189,379,246,-37,100,657,66,180,350,57,91,34,-32,880,256,4227,-455,44,0,586,346,11273,639,2,28,2724,-22,11962,122,-14,270,-1121,631,59,-44,98,1052,-75,1085,56,-33,-156,-347,-184,298,1115,-56,48,-162,-103,-201,-74,338,476,2552,-21,-158,-756,481,188,-86,-76,-115,-42,65,2878,1012,65,4545,49,147,322,51,-270,2253,284,-28,-985,582,12016,-1,339,383,1057,327,930,365,4383,15,-168,1709,348,3,4,213,51,-29,237,467,-3,39,1251,250,-177,149,557,49,193,-25,-192,247,3812,40,538,-201,21,-762,-105,880,4149,220,-1764,-6,47,6,1120,112,-8,-155,822,142,-34,965,657,-5,-35,-23,357,765,281,9192,668,-263,511,53,56,-42,95,2679,20,-603,-1347,-504,56,-109,-658,922,57,-795,-32,-30,-64,-182,2431,-427,-84,62,832,382,6708,3330,-128,762,191,-60,107,3279,532,606,296,1211,50,21937,-363,-2260,-3679,-7929,-58,-576,628,151,40,-74,577,-160,260,-130,315,5297,11252,73,32,104,-69,2207,59,6823,49,6,-3,-51,-198,479,69,26,7526,185,-22,-37,53,957,409,773,77,5183,-47,218,4,-528,-49,28,363,156,171,106,702,116,167,-22,21,116,-220,249,40,316,595,441,56,836,-2,-205,-77,-113,1076,257,717,61,20,69,100,-88,254,340,481,1565,67,-137,-24,15943,62,31,-1,74,-2,209,-53,121,-218,65,42,-50,2160,21,-38,-205,61,188,-71,4,48,-115,-112,-53,11,-67,26,-103,89,239,-84,-112,-112,93,184,667,1021,-5,313,162,8,-95,538,14,110,84,196,-44,1578,6,-6,150,-140,-24,-30,2527,118,120,19,-42,14697,2,152,155,-26,37,266,20927,56,230,-71,227,167,55,653,-21,284,76,-111,497,957,-65,-115,472,103,66,-12,67,88,472,-8,79,77,124,21,-20,340,261,86,87,899,-8,107,19,659,-75,1052,4974,-68,-287,-84,160,267,-7,1115,122,105,-96,-113,42,141,20,1657,24,373,2246,5553,354,50,2325,-1488,240,-192,250,-3,10,-119,37,410,336,-166,363,-62,-134,14,3334,1345,205,109,230,-34,1213,-201,825,452,-77,-298,76,348,772,-1126,52,8704,9311,-111,-32,30,557,50,-165,19820,186,161,3567,-29,21,11335,13262,1146,-526,59,-51,448,-185,-31,-528,-129,-100,152,136,8138,612,386,125,-300,144,-21,647,430,194,-39,228,450,591,2080,111,-66,88,41,-10,16043,432,29,114,62,314,-173,8,-67,210,-106,-17,42,-35,58,-103,-61,215,-39,458,195,1597,5,198,240,-97,12058,13195,59,24,94,16042,13856,230,7129,-146,26,215,-73,157,39,485,143,87,103,146,411,-162,-2122,1265,47,1366,-21,4413,-69,617,409,43,68,-83,DLBCL
-251,-264,-99,31,-244,-110,128,-47,24,-79,-156,-146,-260,-131,70,-63,-92,58,29480,-590,-1526,-20,31,-92,-836,-104,-133,-40,31,-49,-241,-36,-6345,-5657,-5707,-5868,-131,673,922,15,434,671,4940,28019,678,2647,36004,47,-54,92,1049,22545,452,2611,-221,174,526,-133,-2,6,-31,142,214,436,303,135,603,63,171,-529,-79,522,-126,-217,-38,119,131,486,617,42,345,474,9,-158,135,189,131,214,350,40,716,314,443,689,88,-58,-20,140,110,-31,79,-318,149,-22,24,47,6275,366,33,596,0,-52,122,275,-22,-241,-131,171,-40,22,108,79,92,1035,-54,318,110,-137,321,235,108,-83,15,2,-384,1750,31,2188,3188,194,-108,-2,452,260,284,0,429,1365,-18,549,72,-11,730,707,38,-49,189,-167,547,-101,9800,492,658,805,4156,110,76,481,1121,382,6483,104,1372,269,2354,1205,13,741,54,-27,3457,868,6,11,330,-83,-83,-160,-142,0,2706,-61,-47,-110,1037,1198,124,15,-425,2272,97,798,361,142,47,554,18,705,1336,248,-40,27,0,156,3939,-370,300,3430,74,33,542,-183,24,-20,113,20962,260,2243,2265,106,-31,65,2340,436,-4,-214,47,775,1811,725,2715,316,2145,-22,13,-153,-160,72,386,1164,-151,110,549,47,841,-866,-479,74,1888,29,1935,1270,-153,-187,-427,-260,-42,-253,-70,42,0,88,217,230,1478,931,465,79,-515,-189,-67,2252,15195,388,70,-27,282,832,1227,-88,14840,2684,2928,-140,2032,115,110,239,1381,176,531,811,366,36,753,517,178,3242,151,601,-183,407,-63,780,866,169,176,54,630,-38,942,2329,1922,1601,110,422,1856,1164,-101,-94,551,-92,1141,153,131,212,513,180,1585,592,-36,4712,140,332,-151,-9,526,-4,149,1738,83,-29,1802,-70,2806,515,2738,40,1037,-58,185,479,691,3477,-52,146,-137,1080,949,542,1390,-65,793,20,2514,927,42,223,2408,29,52,-52,-49,1286,1711,762,235,63,196,246,-97,-81,162,70,-27,393,2,241,305,728,336,909,108,38,74,1166,1797,176,-79,-101,3036,6702,-20,-61,174,176,246,587,-45,260,-40,716,646,884,251,49,739,11,106,-4,1709,1840,-212,567,-58,757,1354,1372,766,1797,6338,888,701,-20,863,-221,9,4,18,2433,646,70,750,40,-63,146,743,-237,-115,-33,296,90,1530,3518,-27,31,4,63,-178,592,-9,-33,27,156,461,-6,167,-49,156,291,-4,626,434,357,775,1476,-67,624,585,680,-9,341,239,194,65,355,795,678,214,459,773,-235,343,1528,18,2408,140,296,1777,513,-260,-6,187,9,88,13,1596,574,431,1236,246,1164,101,52,-11,967,1207,1363,174,52,228,9529,146,1214,214,847,-214,1361,1693,94,45,119,1546,1440,115,-94,343,-237,31,-29,-38,257,108,94,1478,1732,92,-36,264,-49,33,153,20858,74,-131,576,212,38801,52,972,825,-15,452,176,1933,1714,596,262,284,212,2412,1899,454,818,323,952,40,-13,786,664,260,70,730,61,-140,1356,88,409,110,31,31,108,-18,104,6331,1331,226,612,-499,422,-2,483,74,-20,-58,-4,42,3382,-24,334,793,357,1390,-63,76,-85,483,-18,710,97,454,99,99,13,1567,852,160,54,196,1444,-65,361,11,-119,-31,2908,24,913,2998,386,54,-61,-85,576,88,88,27,2121,411,40,452,22,384,97,-6,511,793,54,4,599,92,434,852,1053,-70,1996,750,470,2044,-33,-4,90,730,-198,409,-165,-454,-58,558,533,370,316,38,142,1046,38,732,463,183,-33,185,685,470,-11,6,701,350,461,271,596,680,-47,1284,-97,92,74,210,847,94,-13,140,1813,999,296,-486,350,-13,-88,31,499,88,1302,-27,228,992,361,104,180,228,128,201,-135,47,273,31,2883,-29,45,271,563,1535,-156,142,169,-544,-81,253,-149,151,4538,-42,-20,291,-273,61,29,-6,357,-108,1759,603,-45,-83,2112,-38,-2,-171,393,554,40,4400,-201,468,40,-784,-303,-56,-36,3875,-33,1458,198,-61,890,1239,-22,27,6263,1058,144,-119,189,-24,952,11548,1492,-185,94,-81,-99,-27,27834,-2,52,2417,3057,847,359,291,-31,49,-2,-323,698,-2,81,-126,-465,-241,266,-45,63,1469,8267,644,153,-4,-133,474,284,-221,343,-72,-47,135,-45,327,167,0,-67,194,-92,94,970,-117,-416,58,137,253,-472,18,377,-205,-336,664,-63,149,79,-40,418,0,-431,-1200,5008,-20,131,348,1567,12676,1567,9,176,2335,-153,13,146,8735,-171,-965,-20,-52,0,-81,540,-13,29568,762,-61,-88,167,85,-687,379,74,-151,20593,-612,-135,-27,-305,2046,33376,-52,-388,-45,244,137,-11,-40,-137,3378,2188,79,-56,9,4646,13,92,377,9153,1273,-65,318,174,72,178,137,-309,189,-101,-29,6546,-108,246,108,-115,-149,189,61,-81,407,-185,99,67,-22,479,-6,-210,-459,425,1022,119,-852,262,1286,169,-24,67,481,-293,893,3715,63,540,85,201,-31,-24,137,65,-11,-352,0,-104,-52,-92,275,-74,-97,-226,472,-4,431,-117,-183,11688,-309,160,-56,81,63,-201,2,6,-135,-287,-47,47,8988,217,45,101,262,-36,115,952,45,-117,-422,-133,63,251,1469,5158,-74,52,-81,6426,-162,-2,-176,13995,-232,282,153,158,108,-165,-350,280,128,189,-187,-300,-269,3057,336,-162,49,108,-22,-94,427,391,1422,-260,472,2491,94,85,515,911,217,368,135,-40,-22,2324,113,1874,153,841,176,15089,-144,511,1114,2894,309,309,1062,15847,124,520,275,748,-47,-6,425,2921,88,7720,47,180,183,924,-38,-228,110,-262,4551,-79,370,-45,-119,-94,27,180,6211,7333,156,1723,8794,884,513,438,325,278,3627,1958,11,-29,22,85,2944,357,11469,205,11,402,61,13068,490,-27,260,-122,-11,7392,-36,-45,-167,-4,-2,1910,2417,135,1279,4,-20,-203,-90,330,-13,27,169,305,646,-24,-38,15,-6,-180,88,-24,74,1334,2960,-85,278,-58,488,-63,1130,1273,83,3052,153,327,-85,321,74,-15,88,65,-83,-76,113,2982,40,529,-115,-4,-146,6,-1874,-1230,463,149,-70,1103,27,178,549,-334,113,-126,630,2,203,-83,104,-251,-345,-83,-278,309,2534,-56,-318,92,884,44206,19451,359,1736,-409,461,248,56,626,47,-284,9,427,-27,165,45,1313,1709,208,798,300,-45,-6,492,1777,56,3095,5608,65,-15,58,1612,-33,-56,-99,1313,608,707,20,-153,-339,-241,-22,29,1831,1270,262,-38,291,-131,479,174,18,6,-29,273,-13,1316,-38,-97,2240,-610,241,282,798,-119,687,11559,18,1463,-63,160,5182,282,1139,85,449,-158,74,113,-49,495,1042,-85,144,-67,38,644,239,92,544,117,-185,890,472,135,563,386,357,210,985,-246,572,-291,-321,-447,-108,601,115,366,592,90,963,-38,-682,6,-47,673,79,-318,-85,246,-219,22,1359,495,67,373,1187,185,17809,-47,-6,-47,-33,3147,870,1187,85,-131,3547,24,483,1901,-99,-178,9,3934,13255,-20,4043,7943,140,-13,1200,201,194,239,2256,1935,872,230,183,-15,27,829,90,359,31,-201,601,-15,13291,13,-85,174,6,1162,592,61,332,2494,49,-235,128,1114,210,246,18,203,696,-142,-748,-24,42,2209,-610,350,27,6636,1130,3233,45,569,-20,449,36,578,316,-63,9,7819,137,1196,106,31,-144,-49,-58,131,-24,237,15,961,262,332,784,-40,248,-9,106,223,-144,689,741,-31,-20,-40,-42,9,2668,196,-115,-97,-11,-13,-29,97,49,167,1503,1112,15,-99,-117,-90,872,312,2801,72,76,54,47,-38,18,-40,-176,-124,2783,332,142,-128,122,-316,298,345,13,-36,393,-90,20,-110,11,260,-45,-83,676,65,187,94,-38,291,1852,2487,54,-9,153,542,255,447,20,3830,156,-11,20,-108,1336,22,198,67,235,70,567,685,38,203,153,61,402,1010,309,2525,189,635,11,1031,248,339,20842,3941,257,-113,-58,388,-79,56,65,-13,-33,1153,2026,31,171,-83,-122,135,594,74,237,-101,1422,431,278,122,798,-11,192,110,393,-237,6,47,352,31,52,-49,300,144,-52,-47,361,232,-33,-255,-9,-72,94,9,483,-477,780,-85,255,257,-42,2792,140,235,20,373,126,108,576,714,-108,463,-126,549,117,732,137,76,153,1596,-219,185,110,11,2444,-137,185,-108,300,-24,85,-33,461,-9,397,1361,2175,187,67,18,-42,-585,805,454,81,117,1567,-22,110,-158,58,-128,554,201,278,332,15,-9,-22,-251,4,-194,-219,334,153,-90,-38,1028,34021,126,9,18144,-65,0,54,-646,-38,3276,445,-298,79,257,-13,15,22,12355,162,-205,3439,104,22,635,-278,122,2724,221,-83,284,1074,325,-219,14630,228,-153,142,3192,133,140,79,-58,-61,85,212,2428,-214,81,-31,262,-74,-47,-29,54,1169,368,368,210,1155,1530,158,40,-651,1761,-1515,-1368,-397,-162,99,-192,56,1917,2754,108,-443,61,759,1295,246,9,-180,117,76,-151,-178,-126,246,-92,29,20770,124,34190,29446,31877,-11,-192,402,-20,-169,581,698,12480,-29,-67,1594,-133,3251,142,192,-104,667,3719,33,13,153,85,19311,-18,-52,922,-291,-393,3097,-189,470,-115,1413,108,2657,-92,2944,-162,-119,379,289,40,266,-829,-97,-409,-305,-443,-201,232,6437,479,-135,502,2317,3064,1162,2096,422,626,465,2311,230,375,1705,312,83,370,549,72,-137,13493,269,16778,983,52,-117,40,-391,1270,52,180,-40,117,187,122,70,70,576,11,15,83,504,11,-54,54,151,210,-52,648,52,-90,244,235,19521,101,65,85,-384,239,36,6,20,74,3353,65,-533,-92,42,-67,33,-293,29,3041,-42,-119,20,198,-22,3147,-31,325,370,27,-312,2026,-359,131,9,9,282,911,1741,185,70,355,-205,126,9,192,-11,384,85,508,4156,-1141,-115,117,70,92,2066,407,16080,899,24,1377,1085,61,56,-461,-368,377,-366,160,789,1325,341,2720,307,47,-58,12755,-45,-101,854,54,606,208,169,-40,807,2849,1250,-33,15385,1917,-187,-29,-2,167,151,2084,617,40,3690,262,29,459,402,404,3518,309,241,954,176,-76,-6,140,-49,271,911,318,468,56,-94,909,-52,3588,1537,101,244,271,99,685,3045,153,24,572,-90,-42,235,1329,31,-47,-38,92,382,79,445,-293,445,0,707,76,-456,-99,-9,29,1053,-33,178,517,2,63,759,463,303,-81,-194,-49,40,-65,-104,1008,133,9705,-169,133,-38,-70,7699,1924,361,110,63,-27,-108,-531,456,194,1293,113,24,3333,490,201,142,350,-115,-425,-223,-92,131,-70,312,1171,70,9,275,106,-104,266,99,-2,61,117,-58,-257,-63,404,-6,20,0,65,296,21296,6844,1546,-58,9,22,-24,976,115,33,-27,1976,-47,-99,146,49,137,572,3414,131,131,228,1718,24,-246,38,-309,312,8993,-76,266,210,255,56,284,16846,-45,54,-110,725,-169,36,4,58,88,-58,985,40,802,151,140,76,2098,585,185,135,151,-40,15,-58,1438,-248,124,149,807,-13,11523,-260,167,300,-9,511,45,576,599,158,106,-237,239,196,52,38,-167,22,393,0,3817,22,232,94,70,359,1218,12615,3195,67,20,76,119,-196,-65,-40,180,318,-29,122,1650,-142,271,-4,1191,47,101,-6,-918,-198,-205,2014,540,38,171,244,4674,-4,1908,-122,0,2200,2,-146,1752,232,-101,29,-244,38,192,264,20,-339,-332,20200,-83,780,2204,-160,556,241,877,70,264,323,897,-201,142,909,18,232,314,293,81,-11,-63,1191,104,1316,26825,-540,11,-54,226,-108,-72,-4,-52,174,27,31,-101,979,407,707,2876,-18,-520,-149,-142,-278,-128,3581,-436,63,-27,3093,764,149,-11,10189,3097,-67,196,31,345,-99,-115,316,54,2308,117,-92,-203,146,4420,133,560,2605,7066,-2,-477,-18,85,-407,47,350,142,-58,533,144,-158,1178,531,1607,40,2471,-79,-101,440,1345,6,56,20,-6,1017,94,-79,330,153,413,-49,221,29,861,106,1225,-92,734,49,90,852,395,881,1716,703,967,-151,-300,160,162,4,232,884,174,0,0,167,174,368,49,104,-167,176,142,307,81,-88,88,212,3995,601,65,3446,1779,-40,2885,0,-162,499,454,395,1279,1160,1714,61,-45,81,2537,-104,-422,260,339,42,459,54,185,217,468,153,-99,108,5513,355,169,-140,-65,81,633,1524,260,655,481,-183,355,110,4163,198,70,174,-185,-2,201,201,-74,-74,-11,303,407,85,-83,94,495,83,1546,54,11,289,241,20,-122,24,42,269,1438,131,20,-212,63,404,4,-4,872,694,58,13,56,-212,-13,113,160,361,6,58,221,1243,239,260,140,101,1114,11,1809,407,266,221,31,-119,76,341,-404,284,-9,2598,-239,-42,-31,0,94,81,309,2234,56,-79,90,-65,144,22,210,318,212,1252,61,162,316,146,135,-128,13,45,9,17488,549,27,-194,29,321,481,106,1707,13,-110,-45,72,58,38,137,1277,-58,18,-29,72,-29,22,691,-13,786,-40,27,-241,-90,0,-20,-99,15,-20,-128,1160,-74,76,330,-178,-54,1596,104,1221,298,67,99,4,-22,-63,11,-174,-131,1239,757,1659,-101,-49,241,79,212,513,-13,-13,194,492,-104,-128,169,36,262,606,-9,180,45,3012,104,2256,-113,823,183,142,-40,-151,4821,49,189,438,-99,459,110,-515,655,-205,36,27,436,104,420,142,-54,67,108,-198,151,287,15,-27,-15,94,24,24,574,135,40,208,76,967,-42,490,5047,825,-92,1184,-128,282,1573,176,-24,160,4,1815,-61,262,-110,-122,85,621,309,483,52,-4,106,110,128,635,1854,1288,31,-72,-29,436,429,743,-72,517,81,38,2733,58,549,468,99,74,210,-140,88,-124,321,-841,-221,305,126,280,264,409,2537,212,-409,-42,214,126,217,-106,429,171,185,0,169,266,-382,565,201,565,339,339,180,140,2290,2772,1913,20,232,-13,963,20238,90,2512,-979,-685,1621,314,352,183,15,205,-58,122,81,-65,65,1080,287,104,-99,-156,94,180,2670,124,517,24,38,262,890,16374,17832,90,-29,1193,137,79,54,841,-33,-167,-122,160,-228,-646,-379,-416,-133,-1279,-115,-232,158,140,165,-58,-20,3238,1187,-13,404,49,81,309,-49,92,264,743,4011,63,-167,27275,26972,9011,16697,14216,28469,7753,395,682,36,-318,388,113,205,262,137,104,-459,4332,633,61,-61,194,705,108,-81,-180,293,38,-27,-40,63,90,271,1227,-33,-76,88,-38,-63,-47,56,146,-20,-171,-235,-94,-54,212,318,72,271,682,-201,221,-128,1196,775,628,-246,-264,712,-113,-13,122,255,701,1128,40,119,187,79,58,-36,300,104,169,-20,-124,0,56,-72,1757,61,4,-49,31,244,3254,-94,13,174,128,92,-106,183,635,327,52,-42,-146,162,33,205,719,-27,368,185,-90,1049,513,-115,1282,36,38,1001,628,94,312,1071,67,4,5531,85,309,137,128,1779,434,271,271,101,635,-58,223,246,194,1548,644,1042,775,49,345,404,483,707,142,-74,11,205,983,364,416,22,307,115,3055,162,27,6,413,-97,67,65,15,-90,-217,2170,445,4,-61,142,-9,20,-61,-38,113,171,544,-165,-108,407,251,-70,27,61,-122,-101,-18,-74,-15,3301,-135,370,119,-262,990,273,144,504,2,391,-20,-29,2,4149,1304,630,5759,85,126,2211,-205,6,-6,434,608,449,22,945,-18,407,755,244,52,97,364,76,-108,33,305,-203,194,280,63,2166,183,-45,-56,-542,-61,382,194,2028,117,0,-97,-40,85,-92,-9,9,232,-72,567,52,198,366,-33,2955,-63,-379,533,-124,680,407,1996,732,-122,-278,-29,682,1571,411,-24,169,176,29,156,262,334,1037,1411,-63,24,395,58,691,-85,348,262,-22,104,-732,958,101,-24,97,-106,556,11,-61,829,-198,999,-167,-198,-171,936,382,92,814,637,1056,280,232,-29,479,-305,119,171,76,70,165,764,180,366,201,-54,542,-795,1137,8070,407,538,260,-135,-29,-18,-104,3007,291,27,-40,49,1060,-76,-83,-20,1766,938,524,239,404,-45,-106,-171,-101,1126,11,94,-40,115,85,927,287,2044,40,29,-339,24,798,-140,165,-104,174,40,-106,122,-52,1146,312,-63,1576,298,1833,2729,303,6,-117,-425,101,-122,108,97,-167,260,2,-70,-90,-72,418,273,203,3762,144,-137,538,357,11,1085,15,27,-214,45,81,74,31,497,104,-146,-4,18,117,-18,85,712,-228,124,293,-192,-38,-33,-219,339,420,529,3391,230,1372,3385,9,-56,703,549,922,0,189,-54,110,-47,3208,-67,192,171,192,237,3145,352,47,4368,8862,-31,124,244,-40,-128,223,-160,1331,515,47,-101,404,565,253,1388,-108,1657,-90,440,-404,122,-106,-45,671,572,391,606,463,-271,-217,-126,196,-391,771,483,-31,841,569,1521,-217,6,90,58,29,542,1085,531,-52,7041,565,-135,2118,232,178,212,19544,79,811,119,146,183,1098,-192,158,456,54,10915,38,38,947,22,-31,1625,377,31,65,-113,382,83,2347,61,-92,1426,131,-92,3765,79,436,1071,2182,1049,1474,1827,58,264,135,504,58,443,260,88,-54,1160,-6,-592,721,418,-113,-99,-9,11,454,2758,54,-400,110,1404,1673,-83,85,391,-284,-2,-40,685,178,336,94,1680,135,255,759,61,239,-158,257,658,-63,4296,24,-40,232,36,122,40,38,110,40,47,108,15,128,721,1264,5836,526,1824,549,-33,-838,-11,-101,29,827,-126,307,-368,1707,-366,-92,-42,-47,171,2684,388,-61,436,38,88,24,42,1368,325,1139,-18,122,131,266,-74,431,-27,307,160,15654,375,913,-56,24,40,-113,15,497,1433,174,-74,221,219,-72,997,402,327,-24,29,-15,942,355,800,47,-29,146,203,219,-260,-74,345,-4,99,99,9,-312,-142,-128,-63,-296,287,379,194,56,223,160,-158,212,314,-52,-52,-20,13,90,368,2392,156,705,18,18,-85,90,425,-323,1300,-194,11,76,3032,2,24,-76,-2,119,-364,-160,-11,327,-67,312,-99,153,967,4,1786,323,2001,257,-2,1711,40,-58,-40,-61,-58,-117,223,-126,108,508,-29,15,203,-13,529,893,74,2209,260,156,-54,70,42,235,232,-9,429,119,2,-110,-192,4398,135,169,20,122,65,94,-65,-58,289,540,361,210,-364,27,83,79,47,1361,-101,1232,-122,113,330,49,104,449,126,4,131,9,777,-106,630,-137,-67,-115,1001,-94,-81,875,15,-13,626,-122,124,-58,4149,287,22,-40,162,345,27,189,307,-9,-81,29,1526,1567,449,-223,273,633,5087,-280,2105,140,1146,-22,330,-74,741,99,205,-40,-6,115,-563,24,128,-122,425,673,569,581,90,113,755,1141,1051,-176,741,104,474,-9,70,63,-221,47,-65,-49,47,2,-29,124,1322,2014,-124,85,176,176,-36,425,637,1682,128,2,734,-260,56,298,1444,110,3016,255,-171,-38,2,61,33,795,183,27,6087,1420,-20,2401,1526,664,101,33,434,723,615,185,94,92,79,-81,-79,156,9635,144,413,142,-124,230,22,2718,133,2792,-581,257,165,31,1015,94,235,232,128,-72,572,-22,-88,-36,-9,-49,0,-124,420,-11,2573,-208,104,-165,332,714,802,680,119,162,990,228,221,65,-2,54,205,52,-40,-13,135,511,-54,703,465,-42,29,375,11,1996,-6,-2,115,36,-144,-18,58,-101,805,-126,11,-56,246,251,-185,2,361,375,203,-185,730,40,841,9,309,33,169,-70,456,29,-81,1648,171,309,1854,205,685,-38,115,142,4,574,413,391,126,-88,104,54,-9,585,-90,61,-296,0,-296,180,-74,160,0,-126,185,-11,-266,1288,920,27,594,9,11,-128,248,135,-131,-336,61,-40,1004,6,-18,1013,355,1123,495,33,-284,6,90,1119,169,-49,-56,65,40,255,691,192,-6,-431,40,691,1458,131,142,20,-36,318,1994,-88,217,-38,680,122,99,-133,-4,-61,-65,3382,-4,651,-131,97,2100,508,323,27,524,6,67,1863,859,-429,83,2,841,-9,-174,79,336,1738,-88,1976,-22,-29,404,266,434,339,1259,122,2071,40,811,187,691,45,1132,47,890,135,542,54,6354,67,9,38,357,-413,-135,682,-42,-4,1677,27,999,291,293,99,113,-33,-42,88,535,31,3862,918,-185,119,976,-61,29,-124,1155,1951,17127,-366,422,2453,621,94,4692,108,-45,144,-506,278,76,131,15,-31,223,483,251,-29,321,-58,-208,1297,106,-2,27,5187,-42,2320,-266,137,-24,24,9,-72,14560,-400,101,-33,-266,2,85,1894,400,332,198,11148,-4,4859,-18,237,-54,651,49,461,-38,388,881,357,298,2645,-223,29914,9,359,-22,506,24,388,538,278,3808,260,-15,33,106,76,56,502,-94,560,67,-70,-456,-153,-4,710,449,18,99,759,-115,-36,327,-601,-18,-18,1286,33,-83,79,15,-65,255,-40,526,-165,-128,-203,558,16516,-24,115,52,470,110,1035,54,615,-72,-40,-92,-291,-257,-153,533,1591,65,162,-108,-45,2039,-27,106,9090,492,113,142,303,-223,-76,-79,556,246,-63,106,2736,18,3043,-42,486,795,3057,-13,4423,7796,248,710,391,866,5069,-31,-104,-92,-126,789,-174,-45,237,-144,-113,3661,-13,0,29,-74,22097,1716,-81,-196,-2,6609,42,-357,318,4572,929,-97,-85,2896,42,1951,2324,10820,-149,142,22447,1435,-81,653,38,1788,-4,7179,101,2073,198,241,-391,-217,12760,-22,6,142,6826,551,-126,26981,479,45,4845,74,74,79,-54,483,-325,49,12798,6824,-40,-33,-119,-212,-45,31,400,-420,-524,-54,771,-280,-49,29,-70,18,99,791,156,601,739,-251,918,65,-24,210,-9,212,-239,128,16322,506,79,94,6309,750,563,1092,142,-99,-171,9126,-366,196,-230,18,0,-205,443,868,696,24,1101,-382,-275,370,-47,339,289,590,1139,38,-115,31,569,2,558,-334,20154,2130,36,-178,29,117,19637,11,895,126,-108,1354,21846,-20,135,52,81,-83,11,30900,22576,36,440,533,171,2564,2170,1648,52,-54,6813,-45,-192,-101,334,117,-4,370,2670,2,-497,-58,31,-142,2374,-201,359,375,3371,730,1919,-36,-122,33,-9,-36,-54,45,321,1666,2718,176,131,3595,2234,741,1594,-162,-63,-97,6553,8271,671,9,492,-133,169,-58,-201,332,-63,67,1026,723,-131,47,3588,110,438,366,128,2661,4416,1924,843,648,278,4332,11168,3077,-72,-104,407,158,-377,893,65,1496,131,599,15743,-74,106,6,-56,58,237,85,691,590,45,-128,574,-128,67,359,2182,861,124,-24,-9,21116,-52,-6,255,70,9,9,470,131,101,6,-4,54,701,24,9,9142,411,318,-282,-83,-54,-137,470,359,135,187,1444,153,248,773,-13,-20,31,38,81,-2,836,-13,2023,-9,212,275,22009,-334,592,-303,-2,108,-11,2236,-422,8746,4081,-128,-11,248,576,223,1390,72,144,92,624,29,-33,2,-137,-282,782,689,31701,14053,85,838,5300,106,296,861,888,239,2702,1603,255,137,-391,-201,999,262,-278,241,678,269,1564,-88,-79,834,27,-124,5741,653,2523,88,4305,189,300,-36,382,18,1530,76,-29,-67,502,0,119,14935,-110,74,27,-99,2713,226,2437,2254,879,-135,153,70,232,81,563,1144,1440,3688,3527,221,-29,15,219,1112,468,20,-49,420,4,90,4992,83,1132,-151,-18,352,1632,257,655,1551,135,196,-47,262,388,-45,-137,572,88,22,-94,0,1013,540,823,904,156,375,316,-6,54,115,904,-40,-230,228,1630,-42,33,-153,350,-133,122,-135,2496,300,58,-83,379,-49,343,9,61,221,-169,49,1569,-2,-115,2,-36,567,156,488,128,180,13092,1917,648,-40,33,-38,633,-74,-169,223,208,809,-13,275,0,149,15,563,2776,2415,253,-461,241,27,33,1515,782,1173,10316,180,8154,15,42,58,1175,635,31,461,-278,-248,-40,-63,413,3202,133,40,74,9,4,-113,1135,-74,153,1397,38,352,90,-9,628,4061,131,-101,40,-49,217,-45,52,67,599,27,45,1811,74,-36,-151,183,-94,-22,-85,217,-287,-99,108,162,83,36,119,11,-6,-248,615,47,-81,74,65,119,31,-217,-76,1548,1892,-72,67,364,-167,1397,879,1135,-2,83,-36,33,-133,-117,113,981,2733,997,689,3611,-42,-54,-70,305,739,909,52,-185,81,92,7211,-92,-142,-47,253,6,289,24,101,963,565,-160,-36,-391,714,22,278,49,461,2,108,88,-151,-31,99,165,411,230,165,124,-63,-11,83,-97,-128,61,596,169,1822,-94,1196,65,701,961,61,-4,126,339,187,67,22,42,-40,65,558,81,682,554,1363,-271,-237,106,24,-101,20,4,58,81,115,673,-192,65,65,-70,-160,497,330,-6,-133,-160,-388,-131,9,-18,-27,-6,17192,244,1232,158,151,-22,-42,705,-45,847,144,544,-61,522,615,-99,203,133,-511,56,1521,232,52,-81,54,2136,289,239,366,-45,244,-176,67,255,221,307,4,-391,-180,194,314,303,192,352,-24,47,146,488,350,391,-56,58,52,-99,198,2,556,621,94,52,418,-379,246,-15,271,-52,893,520,-29,-284,669,-110,1225,187,522,-284,165,61,373,1178,151,1368,1008,-40,-183,1182,-52,117,820,126,38,985,2268,-106,-45,70,4038,2313,-76,42,-178,49,4303,1092,-31,58,194,27,-4,126,-11,590,70,-76,27,260,434,-58,58,67,-343,156,146,70,56,741,31,212,309,42,956,-192,-94,477,119,1790,15,33,-24,671,988,65,-169,635,70,63,520,20,61,88,-113,-29,985,260,72,-694,-33,-11,198,-74,-49,-20,70,31,-58,-106,65,29,31,560,110,9,-42,24,94,-61,2,49,-65,6,-54,-101,847,264,-101,-94,169,119,122,122,171,1404,-879,47,368,-269,-15,-273,-370,585,20,-135,131,203,171,436,547,22,90,-40,544,61,386,99,289,-36,-158,65,31418,567,85,673,416,149,72,436,897,9,-38,-228,-54,-67,-115,27,343,8353,-214,-54,58,-585,217,133,137,359,-29,88,45,719,7344,232,-31,355,1060,214,974,465,7607,291,113,167,56,124,15148,1987,13,19897,710,110,-149,-65,-6,-42,-314,104,2575,67,158,305,-36,52,257,4,1026,70,-94,201,144,42,2057,-117,601,1033,422,-74,687,158,1426,486,6666,183,1381,165,-45,-6,-194,-219,63,-63,171,11,461,217,18,260,271,-639,300,-70,-115,393,-176,29,76,29,-9,1897,42,92,990,1422,58,6347,-459,-278,2595,144,768,11,-257,1562,-24,-187,1148,612,1508,2001,133,1137,-151,241,296,1096,45,58,210,-183,-296,4,6,25731,52,445,956,-151,106,56,29,146,-58,-223,-508,-1297,-264,-36,-108,-137,-90,-146,-140,-58,79,-255,18,-33,97,13,0,-137,275,11602,-293,-18,90,-54,569,370,633,25912,4040,594,273,244,1248,2849,397,-63,786,210,2148,11,535,13,1723,-83,2372,183,83,-456,780,472,1218,-208,-6,920,56,165,784,-33,1200,-113,56,99,76,27,282,411,-180,-47,927,-70,6184,-171,-192,-22,2632,-291,20,94,49,-24,-18,198,189,-108,-203,282,54,15,255,-63,189,2534,2234,716,45,-97,70,305,21660,115,382,24,463,-257,1691,171,11,1006,31,56,1352,474,-33,-29,212,-126,4,-31,431,4,24,-167,1478,-72,70,15,807,85,287,1148,269,126,83,486,-260,4,18,47,-13,158,-133,305,97,67,-341,-85,117,122,3048,140,325,1386,3389,0,189,-117,221,124,-90,54,-6,488,-63,601,36,97,31,135,4848,81,-6,-119,-99,119,-88,719,-13,486,841,244,-38,70,-15,-4,-72,-133,-47,126,345,144,83,49,558,27,-20,192,11,343,1797,76,312,142,104,99,266,1404,271,33,418,4,-169,74,1404,-115,-61,262,447,104,158,-92,-22,1646,15,115,-113,4183,2125,639,-63,257,13,201,217,-81,307,1359,31,3789,54,334,5020,375,-76,-124,-97,6,65,-171,757,-18,-110,-97,375,110,1085,-40,-18,83,210,221,15,94,2046,171,208,4052,117,-31,3432,3428,1861,-149,-36,36,153,54,6,1046,280,-4,-47,-99,-81,-20,4,-6,-115,11,1024,4,-373,981,119,-83,-221,-599,2661,15654,151,563,54,-189,-99,-40,-321,-99,-56,465,226,-11,40,345,232,1958,-142,307,230,-74,-97,-11,144,750,42,-194,-454,-2123,203,314,-6,198,330,336,440,2026,-296,122,58,92,-1060,185,-85,-31,1668,-140,212,-13,617,6,149,142,1372,169,37664,-4,-42,153,479,-11,22,388,63,13,-29,36,-22,67,-76,-113,762,3202,-22,-27,-65,230,-11,90,24,-454,-232,92,63,4,42,750,1684,-40,257,214,-280,-54,413,-115,-212,20,38,-228,296,36,-42,529,-85,-146,-70,-122,694,106,113,85,-52,-361,2,3837,-40,-90,4,755,253,-40,-2,1865,481,434,1130,85,1591,443,332,2367,-479,4251,-81,15,4542,92,99,33,140,-293,23124,-13,158,4,214,-33,153,517,-67,459,122,-79,-31,1067,612,9,3423,404,4823,648,72,-156,58,1288,-140,-15,-205,-454,334,15,-230,-90,-312,-232,-407,210,210,-307,-126,-156,556,2636,420,70,79,296,70,45,230,-832,45,-533,-425,395,-15,1528,2849,273,-79,-312,5732,-18,8990,33738,-174,594,-108,1725,29957,2666,-99,-241,72,167,-146,339,-115,180,420,1046,21959,5669,11,-11,72,13,85,-142,-4,269,90,101,246,933,1255,585,20,-18,-246,-407,936,-58,-162,54,11,-83,-397,499,-27,-126,289,-146,131,1139,79,40,79,-56,-58,-165,-119,-877,-271,-117,156,9,490,162,31,-13,2039,443,-434,42,135,-198,20,-40,488,2,-61,-38,196,-257,-232,-42,379,52,7290,14938,373,23006,-137,-355,-74,169,128,-124,470,-162,2,-221,1042,11,373,-167,76,275,22,404,-29,963,56,3170,-11,144,54,-33,115,6,-31,-88,14262,210,97,1203,321,-402,1175,-246,719,-63,-24,-117,-81,786,-20,260,248,275,4,83,128,70,-2,-45,-171,-36,-162,-1411,284,275,2315,85,45,-223,133,67,-52,104,-144,696,1266,829,1169,248,99,-58,-239,-11,-153,345,-63,-70,5420,-146,881,918,1589,280,391,-4,863,56,479,90,1173,-909,-1169,524,-194,526,208,2,104,-126,-291,-104,45,-278,151,-300,-673,-203,-397,-167,445,554,-377,497,18,-185,-307,113,592,40416,920,79,7993,-214,-67,-15,-178,5223,7548,359,1327,23628,642,119,24944,2367,1949,9,395,156,-47,24,251,303,27,61,79,-70,-94,-223,-156,-15,14418,81,-122,2559,-131,1919,888,565,110,81,793,-291,-90,-11,-777,241,151,807,-76,-2,-29,-27,-24,490,911,-533,291,88,323,1426,113,1223,-6,567,981,852,131,-47,7986,2851,1044,16851,-893,-83,187,85,-210,126,-52,784,85,461,2806,-81,-45,-29,-160,94,40,-540,497,-2,-198,131,196,-314,296,2252,-56,104,28666,-79,18,-6,-31,-61,-49,29,-90,440,332,-244,42,449,355,807,169,407,221,-106,-140,253,15,26400,336,6,-153,18,-789,368,-9,49,1024,599,-56,1727,-36,40,235,-156,49,13,29,-149,-42,-36,554,144,108,178,83,133,176,535,556,-140,-9,153,74,-49,-45,707,1397,169,85,144,79,-110,612,117,280,-533,-196,-20,-565,-45,47,1508,-61,384,115,56,-18,-115,1132,99,393,20,-18,18,-31,-133,-235,0,131,-113,269,465,2100,-133,-146,-6,646,-63,22,384,119,198,9,529,-22,318,-54,6,142,-99,4,3400,8102,-113,-208,-27,-49,-85,29,-97,-275,97,-131,72,477,-6,-416,1121,-223,1587,379,9,214,31,416,1494,11521,1074,178,619,33,149,212,29,366,-314,20,18949,40,10768,637,45,9838,332,63,642,-49,-33,300,1255,133,-36,-271,58,1781,339,18,149,58,58,226,47,-696,-61,628,31,36,14065,-31,-38,743,318,-101,117,113,9,210,-122,-210,-149,167,42,425,2279,2724,-185,-74,-81,-15,-72,27,2351,194,-63,766,368,-45,171,149,-42,13515,97,217,-110,-260,1881,15,83,20,409,-117,12211,334,-574,-42,-126,176,264,81,884,339,-54,886,232,52,-169,893,447,49,6,36,755,2055,2430,-379,-391,58,-18,70,845,-18,970,210,1811,-318,-228,449,124,866,-99,56,-63,-368,1469,-56,11,-719,-185,743,52,6,1175,2668,3765,-273,-85,58,9,2494,303,-547,-101,1144,21267,36,2,-203,-610,54,-97,22624,1854,253,81,9,323,119,176,31,0,488,31,2338,81,-33,547,246,-67,1994,-149,827,-22,-33,20634,440,364,282,-384,4,-135,1352,-18,133,434,-85,52,260,366,133,-149,581,-56,24,162,1569,-230,551,5750,-110,85,192,1031,-29,178,226,1117,341,375,122,165,273,-90,-38,-217,-88,-260,6483,85,-29,479,42,-22,115,241,76,156,11,1354,-45,413,15,-31,829,373,-20,79,-27,287,49,596,-9,712,1169,929,-31,-40,153,-160,-56,11,1383,-33,305,65,886,404,773,101,-260,-635,-115,-260,67,-133,-658,20,13,-9,183,343,266,183,777,257,196,345,-260,-31,83,167,47,140,0,384,-15,7812,2317,-269,61,33,572,298,15722,74,-110,61,29,-124,-373,31,350,-33,2543,83,33,76,56,-185,-88,-45,49,-52,-63,13,809,122,-282,11,-187,42,-13,11,296,298,-42,178,-135,-61,108,2,-113,92,-45,29,1725,282,36,153,284,-386,140,-241,33,119,156,-90,67,13,-58,124,52,165,1698,927,-76,1793,262,22,526,-730,36,-122,-180,-474,-520,624,-11,1716,31,-217,54,-58,-36,-151,-418,619,262,483,-18,572,194,74,280,-115,72,318,1239,-146,-38,644,468,741,128,126,-31,198,205,24,-88,174,-264,425,9287,1659,-33,-61,27,176,-63,128,6467,31,-74,296,1266,303,-76,237,-4,76,176,176,-113,20,266,45,1313,617,-174,133,49,-31,936,-6,29,-205,-56,-110,540,282,8819,2012,-61,20,6272,81,10915,49,2,-70,-232,201,106,92,128,1300,-38,359,-97,-49,-477,-361,-203,393,1128,0,45,228,13,-40,-205,108,239,1813,-18,-461,397,370,235,-617,-194,198,-126,92,1700,327,289,1329,-11,92,-108,187,-237,696,126,-67,-990,468,10958,-40,153,221,1621,54,447,368,13920,-305,-110,1288,300,11,-11,257,15,-36,174,513,42,36,662,239,-205,-92,162,117,563,20,-76,241,8936,-122,438,4,-70,-608,15,832,1822,488,-1388,-192,427,-180,739,18,94,-126,739,183,24,275,945,40,-97,-27,18,321,334,1085,153,-483,212,92,20,-67,6,1849,160,-456,-1200,-232,-63,-117,-178,1022,-76,-99,97,-22,-38,165,1702,-124,72,-214,483,214,7790,1786,-158,820,135,-149,185,1732,350,418,122,-122,70,12952,201,-1643,-2822,-6345,212,-956,434,232,-9,-45,685,-208,122,-255,228,4922,6716,67,29,76,-31,1252,162,2112,-153,40,-40,-20,-355,1928,18,88,2372,-33,54,-88,-29,669,260,1494,79,15392,-52,131,0,-608,-108,22,386,79,171,94,468,70,67,-2,-20,47,-409,2,235,271,852,291,106,1010,-15,-122,-128,-45,554,101,1191,56,-31,-9,18,-128,178,253,701,449,558,-253,-18,17898,-99,38,13,18,-24,167,-113,99,-682,29,76,-36,2069,22,-76,-278,52,6,-20,156,-15,-156,-56,-15,131,-67,58,502,-11,76,29,74,332,-20,124,133,755,11,533,128,-13,-178,542,-56,36,36,-11,-54,196,33,65,201,-183,-88,-24,3254,-47,61,149,15,7125,122,15,22,-36,15,228,14379,54,113,-189,203,140,-38,651,13,407,-52,-122,449,1291,-151,-76,273,239,-58,-49,38,79,1123,-24,76,61,144,-2,-2,1763,314,-27,176,1169,27,36,-63,1558,-63,913,1463,-135,-36,169,56,393,323,1404,70,47,-74,-165,31,108,-49,2360,4,131,3351,7114,327,171,2430,-911,407,-151,244,-572,-52,-54,-36,486,65,-149,24,262,-40,158,2469,1435,142,83,92,99,1356,-33,719,323,-76,-407,187,244,404,-214,-27,24175,17588,-189,228,-20,488,-6,-146,13504,-99,15,1098,-88,-29,4122,4438,592,-468,-72,-45,128,-115,-425,-271,-280,-58,198,169,2826,56,-594,85,-269,330,99,1098,248,137,9,153,251,463,967,70,-135,174,-47,-24,9662,-330,20,327,79,106,-158,-33,-581,140,-198,-203,-6,-70,-169,-117,-153,260,-13,278,180,1245,65,230,144,212,5185,20191,137,33,203,16665,3810,178,2130,-76,-38,262,-36,144,42,158,47,183,167,117,144,-296,-890,1766,27,3242,-694,2914,-449,29,-291,-355,-226,-377,DLBCL
[truncated: 2,071,412 more chars]
