# Supplementary material for: Cost-sensitive learning strategies for high-dimensional and imbalanced data: a comparative study
Source: PeerJ Comput Sci. 2021 Dec 24;7:e832. doi: 10.7717/peerj-cs.832 (PMC8725666; doi:10.7717/peerj-cs.832)
Supplement: Supplemental Information 1 — The DLBCL dataset is in arff format (a link to the open repository where the original raw data is publicly available is included); the Glioma dataset in in arff format (a link to an open repository where the original raw data is publicly available is included); a link to an open repository where the Uterus dataset (over 100MB) is publicly available (in different formats, including arff) is included. For the analysis, we leveraged the WEKA machine learning workbench (freely available at https://www.cs.waikato.ac.nz/ml/weka/). [file peerj-cs-07-832-s001.zip › raw_data/Glioma.arff]

@relation 'glioblastoma_CO'

@attribute at numeric
@attribute 1001_at numeric
@attribute 1002_f_at numeric
@attribute 1003_s_at numeric
@attribute 1004_at numeric
@attribute 1005_at numeric
@attribute 1006_at numeric
@attribute 1007_s_at numeric
@attribute 1008_f_at numeric
@attribute 1009_at numeric
@attribute 100_g_at numeric
@attribute 1010_at numeric
@attribute 1011_s_at numeric
@attribute 1012_at numeric
@attribute 1013_at numeric
@attribute 1014_at numeric
@attribute 1015_s_at numeric
@attribute 1016_s_at numeric
@attribute 1017_at numeric
@attribute 1018_at numeric
@attribute 1019_g_at numeric
@attribute 101_at numeric
@attribute 1020_s_at numeric
@attribute 1021_at numeric
@attribute 1022_f_at numeric
@attribute 1023_at numeric
@attribute 1024_at numeric
@attribute 1025_g_at numeric
@attribute 1026_s_at numeric
@attribute 1027_at numeric
@attribute 1028_at numeric
@attribute 1029_s_at numeric
@attribute 102_at numeric
@attribute 1030_s_at numeric
@attribute 1031_at numeric
@attribute 1032_at numeric
@attribute 1033_g_at numeric
@attribute 1034_at numeric
@attribute 1035_g_at numeric
@attribute 1036_at numeric
@attribute 1037_at numeric
@attribute 1038_s_at numeric
@attribute 1039_s_at numeric
@attribute 103_at numeric
@attribute 1040_s_at numeric
@attribute 1041_at numeric
@attribute 1042_at numeric
@attribute 1043_s_at numeric
@attribute 1044_s_at numeric
@attribute 1045_s_at numeric
@attribute 1046_at numeric
@attribute 1047_s_at numeric
@attribute 1048_at numeric
@attribute 1049_g_at numeric
@attribute 104_at numeric
@attribute 1050_at numeric
@attribute 1051_g_at numeric
@attribute 1052_s_at numeric
@attribute 1053_at numeric
@attribute 1054_at numeric
@attribute 1055_g_at numeric
@attribute 1056_s_at numeric
@attribute 1057_at numeric
@attribute 1058_at numeric
@attribute 1059_at numeric
@attribute 105_at numeric
@attribute 1060_g_at numeric
@attribute 1061_at numeric
@attribute 1062_g_at numeric
@attribute 1063_s_at numeric
@attribute 1064_at numeric
@attribute 1065_at numeric
@attribute 1066_at numeric
@attribute 1067_at numeric
@attribute 1068_g_at numeric
@attribute 1069_at numeric
@attribute 106_at numeric
@attribute 1070_at numeric
@attribute 1071_at numeric
@attribute 1072_g_at numeric
@attribute 1073_at numeric
@attribute 1074_at numeric
@attribute 1075_f_at numeric
@attribute 1076_at numeric
@attribute 1077_at numeric
@attribute 1078_at numeric
@attribute 1079_g_at numeric
@attribute 107_at numeric
@attribute 1080_s_at numeric
@attribute 1081_at numeric
@attribute 1082_at numeric
@attribute 1083_s_at numeric
@attribute 1084_at numeric
@attribute 1085_s_at numeric
@attribute 1086_at numeric
@attribute 1087_at numeric
@attribute 1088_at numeric
@attribute 1089_i_at numeric
@attribute 108_g_at numeric
@attribute 1090_f_at numeric
@attribute 1091_at numeric
@attribute 1092_at numeric
@attribute 1093_at numeric
@attribute 1094_g_at numeric
@attribute 1095_s_at numeric
@attribute 1096_g_at numeric
@attribute 1097_s_at numeric
@attribute 1098_at numeric
@attribute 1099_s_at numeric
@attribute 109_at numeric
@attribute 1100_at numeric
@attribute 1101_at numeric
@attribute 1102_s_at numeric
@attribute 1103_at numeric
@attribute 1104_s_at numeric
@attribute 1105_s_at numeric
@attribute 1106_s_at numeric
@attribute 1107_s_at numeric
@attribute 1108_s_at numeric
@attribute 1109_s_at numeric
@attribute 110_at numeric
@attribute 1110_at numeric
@attribute 1111_at numeric
@attribute 1112_g_at numeric
@attribute 1113_at numeric
@attribute 1114_at numeric
@attribute 1115_at numeric
@attribute 1116_at numeric
@attribute 1117_at numeric
@attribute 1118_at numeric
@attribute 1119_at numeric
@attribute 111_at numeric
@attribute 1120_at numeric
@attribute 1121_g_at numeric
@attribute 1122_f_at numeric
@attribute 1123_at numeric
@attribute 1124_at numeric
@attribute 1125_s_at numeric
@attribute 1126_s_at numeric
@attribute 1127_at numeric
@attribute 1128_s_at numeric
@attribute 1129_at numeric
@attribute 112_g_at numeric
@attribute 1130_at numeric
@attribute 1131_at numeric
@attribute 1132_s_at numeric
@attribute 1133_at numeric
@attribute 1134_at numeric
@attribute 1135_at numeric
@attribute 1136_at numeric
@attribute 1137_at numeric
@attribute 1138_at numeric
@attribute 1139_at numeric
@attribute 113_i_at numeric
@attribute 1140_at numeric
@attribute 1141_at numeric
@attribute 1142_at numeric
@attribute 1143_s_at numeric
@attribute 1144_at numeric
@attribute 1145_g_at numeric
@attribute 1146_at numeric
@attribute 1147_at numeric
@attribute 1148_s_at numeric
@attribute 1149_at numeric
@attribute 114_r_at numeric
@attribute 1150_at numeric
@attribute 1151_at numeric
@attribute 1152_i_at numeric
@attribute 1153_f_at numeric
@attribute 1154_at numeric
@attribute 1155_at numeric
@attribute 1156_at numeric
@attribute 1157_s_at numeric
@attribute 1158_s_at numeric
@attribute 1159_at numeric
@attribute 115_at numeric
@attribute 1160_at numeric
@attribute 1161_at numeric
@attribute 1162_g_at numeric
@attribute 1163_at numeric
@attribute 1164_at numeric
@attribute 1165_at numeric
@attribute 1166_at numeric
@attribute 1167_s_at numeric
@attribute 1168_at numeric
@attribute 1169_at numeric
@attribute 116_at numeric
@attribute 1170_at numeric
@attribute 1171_s_at numeric
@attribute 1172_at numeric
@attribute 1173_g_at numeric
@attribute 1174_at numeric
@attribute 1175_s_at numeric
@attribute 1176_at numeric
@attribute 1177_at numeric
@attribute 1178_at numeric
@attribute 1179_at numeric
@attribute 117_at numeric
@attribute 1180_g_at numeric
@attribute 1181_at numeric
@attribute 1182_at numeric
@attribute 1183_at numeric
@attribute 1184_at numeric
@attribute 1185_at numeric
@attribute 1186_at numeric
@attribute 1187_at numeric
@attribute 1188_g_at numeric
@attribute 1189_at numeric
@attribute 118_at numeric
@attribute 1190_at numeric
@attribute 1191_s_at numeric
@attribute 1192_at numeric
@attribute 1193_at numeric
@attribute 1194_g_at numeric
@attribute 1195_s_at numeric
@attribute 1196_at numeric
@attribute 1197_at numeric
@attribute 1198_at numeric
@attribute 1199_at numeric
@attribute 1200_at numeric
@attribute 1201_at numeric
@attribute 1202_g_at numeric
@attribute 1203_at numeric
@attribute 1204_at numeric
@attribute 1205_at numeric
@attribute 1206_at numeric
@attribute 1207_at numeric
@attribute 1208_at numeric
@attribute 1209_at numeric
@attribute 120_at numeric
@attribute 1210_s_at numeric
@attribute 1211_s_at numeric
@attribute 1212_at numeric
@attribute 1213_at numeric
@attribute 1214_s_at numeric
@attribute 1217_g_at numeric
@attribute 1218_at numeric
@attribute 1219_at numeric
@attribute 121_at numeric
@attribute 1220_g_at numeric
@attribute 1221_at numeric
@attribute 1222_at numeric
@attribute 1223_at numeric
@attribute 1224_at numeric
@attribute 1225_g_at numeric
@attribute 1226_at numeric
@attribute 1227_g_at numeric
@attribute 1228_s_at numeric
@attribute 1229_at numeric
@attribute 122_at numeric
@attribute 1230_g_at numeric
@attribute 1231_at numeric
@attribute 1232_s_at numeric
@attribute 1233_s_at numeric
@attribute 1234_at numeric
@attribute 1235_at numeric
@attribute 1236_s_at numeric
@attribute 1237_at numeric
@attribute 1238_at numeric
@attribute 1239_s_at numeric
@attribute 123_at numeric
@attribute 1240_at numeric
@attribute 1241_at numeric
@attribute 1242_at numeric
@attribute 1243_at numeric
@attribute 1244_at numeric
@attribute 1245_i_at numeric
@attribute 1246_at numeric
@attribute 1247_g_at numeric
@attribute 1248_at numeric
@attribute 1249_at numeric
@attribute 1250_at numeric
@attribute 1251_g_at numeric
@attribute 1252_at numeric
@attribute 1253_at numeric
@attribute 1254_at numeric
@attribute 1255_g_at numeric
@attribute 1256_at numeric
@attribute 1257_s_at numeric
@attribute 1258_s_at numeric
@attribute 1259_at numeric
@attribute 1260_s_at numeric
@attribute 1261_i_at numeric
@attribute 1262_s_at numeric
@attribute 1263_at numeric
@attribute 1264_at numeric
@attribute 1265_g_at numeric
@attribute 1266_s_at numeric
@attribute 1267_at numeric
@attribute 1268_at numeric
@attribute 1269_at numeric
@attribute 126_s_at numeric
@attribute 1270_at numeric
@attribute 1271_g_at numeric
@attribute 1272_at numeric
@attribute 1273_r_at numeric
@attribute 1274_s_at numeric
@attribute 1275_at numeric
@attribute 1276_g_at numeric
@attribute 1277_at numeric
@attribute 1278_at numeric
@attribute 1279_s_at numeric
@attribute 1280_i_at numeric
@attribute 1281_f_at numeric
@attribute 1282_s_at numeric
@attribute 1283_at numeric
@attribute 1284_at numeric
@attribute 1285_at numeric
@attribute 1286_s_at numeric
@attribute 1287_at numeric
@attribute 1288_s_at numeric
@attribute 1289_at numeric
@attribute 128_at numeric
@attribute 1290_g_at numeric
@attribute 1291_s_at numeric
@attribute 1292_at numeric
@attribute 1293_s_at numeric
@attribute 1294_at numeric
@attribute 1295_at numeric
@attribute 1296_at numeric
@attribute 1297_at numeric
@attribute 1298_at numeric
@attribute 1299_at numeric
@attribute 129_g_at numeric
@attribute 1300_at numeric
@attribute 1303_at numeric
@attribute 1304_at numeric
@attribute 1305_s_at numeric
@attribute 1306_at numeric
@attribute 1307_at numeric
@attribute 1308_g_at numeric
@attribute 1309_at numeric
@attribute 130_s_at numeric
@attribute 1310_at numeric
@attribute 1311_at numeric
@attribute 1312_at numeric
@attribute 1313_at numeric
@attribute 1314_at numeric
@attribute 1315_at numeric
@attribute 1316_at numeric
@attribute 1317_at numeric
@attribute 1318_at numeric
@attribute 1319_at numeric
@attribute 131_at numeric
@attribute 1320_at numeric
@attribute 1321_s_at numeric
@attribute 1322_at numeric
@attribute 1323_at numeric
@attribute 1324_at numeric
@attribute 1325_at numeric
@attribute 1326_at numeric
@attribute 1327_s_at numeric
@attribute 1328_at numeric
@attribute 1329_s_at numeric
@attribute 1330_at numeric
@attribute 1331_s_at numeric
@attribute 1332_f_at numeric
@attribute 1333_f_at numeric
@attribute 1334_s_at numeric
@attribute 1335_at numeric
@attribute 1336_s_at numeric
@attribute 1337_s_at numeric
@attribute 1338_s_at numeric
@attribute 1339_s_at numeric
@attribute 133_at numeric
@attribute 1340_s_at numeric
@attribute 1341_at numeric
@attribute 1342_g_at numeric
@attribute 1343_s_at numeric
@attribute 1344_at numeric
@attribute 1345_s_at numeric
@attribute 1346_at numeric
@attribute 1347_at numeric
@attribute 1348_s_at numeric
@attribute 1349_at numeric
@attribute 134_at numeric
@attribute 1350_at numeric
@attribute 1351_at numeric
@attribute 1352_at numeric
@attribute 1353_g_at numeric
@attribute 1354_at numeric
@attribute 1355_g_at numeric
@attribute 1356_at numeric
@attribute 1357_at numeric
@attribute 1358_s_at numeric
@attribute 1359_at numeric
@attribute 135_g_at numeric
@attribute 1360_at numeric
@attribute 1361_at numeric
@attribute 1362_s_at numeric
@attribute 1363_at numeric
@attribute 1364_at numeric
@attribute 1365_at numeric
@attribute 1366_i_at numeric
@attribute 1367_f_at numeric
@attribute 1368_at numeric
@attribute 1369_s_at numeric
@attribute 136_at numeric
@attribute 1370_at numeric
@attribute 1371_s_at numeric
@attribute 1372_at numeric
@attribute 1373_at numeric
@attribute 1374_g_at numeric
@attribute 1375_s_at numeric
@attribute 1376_at numeric
@attribute 1377_at numeric
@attribute 1378_g_at numeric
@attribute 1379_at numeric
@attribute 137_at numeric
@attribute 1380_at numeric
@attribute 1381_at numeric
@attribute 1382_at numeric
@attribute 1383_at numeric
@attribute 1384_at numeric
@attribute 1385_at numeric
@attribute 1386_at numeric
@attribute 1387_at numeric
@attribute 1388_g_at numeric
@attribute 1389_at numeric
@attribute 138_at numeric
@attribute 1390_s_at numeric
@attribute 1391_s_at numeric
@attribute 1392_at numeric
@attribute 1393_at numeric
@attribute 1394_at numeric
@attribute 1395_at numeric
@attribute 1396_at numeric
@attribute 1397_at numeric
@attribute 1398_g_at numeric
@attribute 1399_at numeric
@attribute 139_at numeric
@attribute 1400_at numeric
@attribute 1401_g_at numeric
@attribute 1402_at numeric
@attribute 1403_s_at numeric
@attribute 1404_r_at numeric
@attribute 1405_i_at numeric
@attribute 1406_at numeric
@attribute 1407_g_at numeric
@attribute 1408_at numeric
@attribute 1409_at numeric
@attribute 140_s_at numeric
@attribute 1410_at numeric
@attribute 1411_at numeric
@attribute 1412_g_at numeric
@attribute 1413_at numeric
@attribute 1414_at numeric
@attribute 1415_at numeric
@attribute 1416_g_at numeric
@attribute 1417_at numeric
@attribute 1418_at numeric
@attribute 1419_g_at numeric
@attribute 141_s_at numeric
@attribute 1420_s_at numeric
@attribute 1421_at numeric
@attribute 1422_g_at numeric
@attribute 1423_at numeric
@attribute 1424_s_at numeric
@attribute 1425_at numeric
@attribute 1426_at numeric
@attribute 1427_g_at numeric
@attribute 1428_at numeric
@attribute 142_at numeric
@attribute 1430_at numeric
@attribute 1431_at numeric
@attribute 1432_s_at numeric
@attribute 1433_g_at numeric
@attribute 1434_at numeric
@attribute 1435_f_at numeric
@attribute 1436_at numeric
@attribute 1437_at numeric
@attribute 1438_at numeric
@attribute 1439_s_at numeric
@attribute 143_s_at numeric
@attribute 1440_s_at numeric
@attribute 1441_s_at numeric
@attribute 1442_at numeric
@attribute 1443_at numeric
@attribute 1444_at numeric
@attribute 1445_at numeric
@attribute 1446_at numeric
@attribute 1447_at numeric
@attribute 1448_at numeric
@attribute 1449_at numeric
@attribute 144_at numeric
@attribute 1450_g_at numeric
@attribute 1451_s_at numeric
@attribute 1452_at numeric
@attribute 1453_at numeric
@attribute 1454_at numeric
@attribute 1455_f_at numeric
@attribute 1456_s_at numeric
@attribute 1457_at numeric
@attribute 1458_at numeric
@attribute 1459_at numeric
@attribute 145_s_at numeric
@attribute 1460_g_at numeric
@attribute 1461_at numeric
@attribute 1462_s_at numeric
@attribute 1463_at numeric
@attribute 1464_at numeric
@attribute 1465_s_at numeric
@attribute 1466_s_at numeric
@attribute 1467_at numeric
@attribute 1468_at numeric
@attribute 1469_at numeric
@attribute 146_at numeric
@attribute 1470_at numeric
@attribute 1471_at numeric
@attribute 1472_g_at numeric
@attribute 1473_s_at numeric
@attribute 1474_s_at numeric
@attribute 1475_s_at numeric
@attribute 1476_s_at numeric
@attribute 1477_s_at numeric
@attribute 1478_at numeric
@attribute 1479_g_at numeric
@attribute 147_at numeric
@attribute 1480_at numeric
@attribute 1481_at numeric
@attribute 1482_g_at numeric
@attribute 1483_at numeric
@attribute 1484_at numeric
@attribute 1485_at numeric
@attribute 1486_at numeric
@attribute 1487_at numeric
@attribute 1488_at numeric
@attribute 1489_s_at numeric
@attribute 148_at numeric
@attribute 1490_at numeric
@attribute 1491_at numeric
@attribute 1492_f_at numeric
@attribute 1493_r_at numeric
@attribute 1494_f_at numeric
@attribute 1495_at numeric
@attribute 1496_at numeric
@attribute 1497_at numeric
@attribute 1498_at numeric
@attribute 1499_at numeric
@attribute 149_at numeric
@attribute 1500_at numeric
@attribute 1501_at numeric
@attribute 1503_at numeric
@attribute 1504_s_at numeric
@attribute 1505_at numeric
@attribute 1506_at numeric
@attribute 1507_s_at numeric
@attribute 1508_at numeric
@attribute 1509_at numeric
@attribute 150_at numeric
@attribute 1510_g_at numeric
@attribute 1511_at numeric
@attribute 1512_at numeric
@attribute 1513_at numeric
@attribute 1514_g_at numeric
@attribute 1515_at numeric
@attribute 1516_g_at numeric
@attribute 1517_at numeric
@attribute 1518_at numeric
@attribute 1519_at numeric
@attribute 151_s_at numeric
@attribute 1520_s_at numeric
@attribute 1521_at numeric
@attribute 1522_at numeric
@attribute 1523_g_at numeric
@attribute 1524_at numeric
@attribute 1525_s_at numeric
@attribute 1526_i_at numeric
@attribute 1527_s_at numeric
@attribute 1528_at numeric
@attribute 1529_at numeric
@attribute 152_f_at numeric
@attribute 1530_g_at numeric
@attribute 1531_at numeric
@attribute 1532_g_at numeric
@attribute 1533_at numeric
@attribute 1534_at numeric
@attribute 1535_at numeric
@attribute 1536_at numeric
@attribute 1537_at numeric
@attribute 1538_s_at numeric
@attribute 1539_at numeric
@attribute 153_f_at numeric
@attribute 1540_f_at numeric
@attribute 1541_f_at numeric
@attribute 1542_at numeric
@attribute 1543_at numeric
@attribute 1544_at numeric
@attribute 1545_g_at numeric
@attribute 1546_at numeric
@attribute 1547_at numeric
@attribute 1548_s_at numeric
@attribute 1549_s_at numeric
@attribute 154_at numeric
@attribute 1550_at numeric
@attribute 1551_g_at numeric
@attribute 1552_i_at numeric
@attribute 1553_r_at numeric
@attribute 1554_f_at numeric
@attribute 1555_f_at numeric
@attribute 1556_at numeric
@attribute 1557_at numeric
@attribute 1558_g_at numeric
@attribute 1559_at numeric
@attribute 155_s_at numeric
@attribute 1560_g_at numeric
@attribute 1561_at numeric
@attribute 1562_g_at numeric
@attribute 1563_s_at numeric
@attribute 1564_at numeric
@attribute 1565_s_at numeric
@attribute 1566_at numeric
@attribute 1567_at numeric
@attribute 1568_s_at numeric
@attribute 1569_r_at numeric
@attribute 156_s_at numeric
@attribute 1570_f_at numeric
@attribute 1571_f_at numeric
@attribute 1572_s_at numeric
@attribute 1573_at numeric
@attribute 1574_s_at numeric
@attribute 1575_at numeric
@attribute 1576_g_at numeric
@attribute 1577_at numeric
@attribute 1578_g_at numeric
@attribute 1579_at numeric
@attribute 157_at numeric
@attribute 1580_f_at numeric
@attribute 1581_s_at numeric
@attribute 1582_at numeric
@attribute 1583_at numeric
@attribute 1584_at numeric
@attribute 1585_at numeric
@attribute 1586_at numeric
@attribute 1587_at numeric
@attribute 1588_at numeric
@attribute 1589_s_at numeric
@attribute 158_at numeric
@attribute 1590_s_at numeric
@attribute 1591_s_at numeric
@attribute 1592_at numeric
@attribute 1593_at numeric
@attribute 1594_at numeric
@attribute 1595_at numeric
@attribute 1596_g_at numeric
@attribute 1597_at numeric
@attribute 1598_g_at numeric
@attribute 1599_at numeric
@attribute 159_at numeric
@attribute 160020_at numeric
@attribute 160021_r_at numeric
@attribute 160022_at numeric
@attribute 160023_at numeric
@attribute 160024_at numeric
@attribute 160025_at numeric
@attribute 160026_at numeric
@attribute 160027_s_at numeric
@attribute 160028_s_at numeric
@attribute 160029_at numeric
@attribute 160030_at numeric
@attribute 160031_at numeric
@attribute 160032_at numeric
@attribute 160033_s_at numeric
@attribute 160034_s_at numeric
@attribute 160035_at numeric
@attribute 160036_at numeric
@attribute 160037_at numeric
@attribute 160038_s_at numeric
@attribute 160039_at numeric
@attribute 160040_at numeric
@attribute 160041_at numeric
@attribute 160042_s_at numeric
@attribute 160043_at numeric
@attribute 160044_g_at numeric
@attribute 1600_at numeric
@attribute 1601_s_at numeric
@attribute 1602_at numeric
@attribute 1603_g_at numeric
@attribute 1604_at numeric
@attribute 1605_g_at numeric
@attribute 1606_at numeric
@attribute 1607_at numeric
@attribute 1608_at numeric
@attribute 1609_g_at numeric
@attribute 160_at numeric
@attribute 1610_s_at numeric
@attribute 1611_s_at numeric
@attribute 1612_s_at numeric
@attribute 1613_s_at numeric
@attribute 1614_s_at numeric
@attribute 1615_at numeric
@attribute 1616_at numeric
@attribute 1617_at numeric
@attribute 1618_at numeric
@attribute 1619_g_at numeric
@attribute 161_at numeric
@attribute 1620_at numeric
@attribute 1621_at numeric
@attribute 1622_at numeric
@attribute 1623_s_at numeric
@attribute 1624_at numeric
@attribute 1625_at numeric
@attribute 1626_at numeric
@attribute 1627_at numeric
@attribute 1628_at numeric
@attribute 1629_s_at numeric
@attribute 162_at numeric
@attribute 1630_s_at numeric
@attribute 1631_at numeric
@attribute 1632_at numeric
@attribute 1633_g_at numeric
@attribute 1634_s_at numeric
@attribute 1635_at numeric
@attribute 1636_g_at numeric
@attribute 1637_at numeric
@attribute 1638_at numeric
@attribute 1639_s_at numeric
@attribute 163_at numeric
@attribute 1640_at numeric
@attribute 1641_s_at numeric
@attribute 1642_at numeric
@attribute 1643_g_at numeric
@attribute 1644_at numeric
@attribute 1645_at numeric
@attribute 1646_at numeric
@attribute 1647_at numeric
@attribute 1648_at numeric
@attribute 1649_at numeric
@attribute 164_at numeric
@attribute 1650_g_at numeric
@attribute 1651_at numeric
@attribute 1652_at numeric
@attribute 1653_at numeric
@attribute 1654_at numeric
@attribute 1655_s_at numeric
@attribute 1656_s_at numeric
@attribute 1657_at numeric
@attribute 1658_g_at numeric
@attribute 1659_s_at numeric
@attribute 165_g_at numeric
@attribute 1660_at numeric
@attribute 1661_i_at numeric
@attribute 1662_r_at numeric
@attribute 1663_at numeric
@attribute 1664_at numeric
@attribute 1665_s_at numeric
@attribute 1666_at numeric
@attribute 1667_s_at numeric
@attribute 1668_s_at numeric
@attribute 1669_at numeric
@attribute 166_at numeric
@attribute 1670_at numeric
@attribute 1671_s_at numeric
@attribute 1672_f_at numeric
@attribute 1673_at numeric
@attribute 1674_at numeric
@attribute 1675_at numeric
@attribute 1676_s_at numeric
@attribute 1677_at numeric
@attribute 1678_g_at numeric
@attribute 1679_at numeric
@attribute 167_at numeric
@attribute 1680_at numeric
@attribute 1681_at numeric
@attribute 1682_s_at numeric
@attribute 1683_at numeric
@attribute 1684_s_at numeric
@attribute 1685_at numeric
@attribute 1686_g_at numeric
@attribute 1687_s_at numeric
@attribute 1688_s_at numeric
@attribute 1689_at numeric
@attribute 168_at numeric
@attribute 1690_at numeric
@attribute 1691_at numeric
@attribute 1692_s_at numeric
@attribute 1693_s_at numeric
@attribute 1694_s_at numeric
@attribute 1695_at numeric
@attribute 1696_at numeric
@attribute 1697_s_at numeric
@attribute 1698_g_at numeric
@attribute 1699_at numeric
@attribute 169_at numeric
@attribute 1700_at numeric
@attribute 1701_at numeric
@attribute 1702_at numeric
@attribute 1703_g_at numeric
@attribute 1704_at numeric
@attribute 1705_s_at numeric
@attribute 1706_at numeric
@attribute 1707_g_at numeric
@attribute 1708_at numeric
@attribute 1709_g_at numeric
@attribute 170_at numeric
@attribute 1710_s_at numeric
@attribute 1711_at numeric
@attribute 1712_s_at numeric
@attribute 1713_s_at numeric
@attribute 1714_at numeric
@attribute 1715_at numeric
@attribute 1716_at numeric
@attribute 1717_s_at numeric
@attribute 1718_at numeric
@attribute 1719_at numeric
@attribute 171_at numeric
@attribute 1720_at numeric
@attribute 1721_g_at numeric
@attribute 1722_at numeric
@attribute 1723_g_at numeric
@attribute 1724_at numeric
@attribute 1725_s_at numeric
@attribute 1726_at numeric
@attribute 1727_at numeric
@attribute 1728_at numeric
@attribute 1729_at numeric
@attribute 172_at numeric
@attribute 1730_s_at numeric
@attribute 1731_at numeric
@attribute 1732_at numeric
@attribute 1733_at numeric
@attribute 1734_at numeric
@attribute 1735_g_at numeric
@attribute 1736_at numeric
@attribute 1737_s_at numeric
@attribute 1738_at numeric
@attribute 1739_at numeric
@attribute 173_at numeric
@attribute 1740_g_at numeric
@attribute 1741_s_at numeric
@attribute 1742_at numeric
@attribute 1743_s_at numeric
@attribute 1744_at numeric
@attribute 1745_at numeric
@attribute 1746_s_at numeric
@attribute 1747_at numeric
@attribute 1748_s_at numeric
@attribute 1749_at numeric
@attribute 174_s_at numeric
@attribute 1750_at numeric
@attribute 1751_g_at numeric
@attribute 1752_at numeric
@attribute 1753_s_at numeric
@attribute 1754_at numeric
@attribute 1755_i_at numeric
@attribute 1756_f_at numeric
@attribute 1757_i_at numeric
@attribute 1758_r_at numeric
@attribute 1759_f_at numeric
@attribute 175_s_at numeric
@attribute 1760_s_at numeric
@attribute 1761_at numeric
@attribute 1762_at numeric
@attribute 1763_at numeric
@attribute 1764_s_at numeric
@attribute 1765_at numeric
@attribute 1766_g_at numeric
@attribute 1767_s_at numeric
@attribute 1768_s_at numeric
@attribute 1769_at numeric
@attribute 176_at numeric
@attribute 1770_at numeric
@attribute 1771_s_at numeric
@attribute 1772_s_at numeric
@attribute 1773_at numeric
@attribute 1774_at numeric
@attribute 1775_at numeric
@attribute 1776_at numeric
@attribute 1777_at numeric
@attribute 1778_g_at numeric
@attribute 1779_s_at numeric
@attribute 177_at numeric
@attribute 1780_at numeric
@attribute 1781_at numeric
@attribute 1782_s_at numeric
@attribute 1783_at numeric
@attribute 1784_s_at numeric
@attribute 1785_at numeric
@attribute 1786_at numeric
@attribute 1787_at numeric
@attribute 1788_s_at numeric
@attribute 1789_at numeric
@attribute 178_f_at numeric
@attribute 1790_s_at numeric
@attribute 1791_s_at numeric
@attribute 1792_g_at numeric
@attribute 1793_at numeric
@attribute 1794_at numeric
@attribute 1795_g_at numeric
@attribute 1796_s_at numeric
@attribute 1797_at numeric
@attribute 1798_at numeric
@attribute 1799_at numeric
@attribute 179_at numeric
@attribute 1800_g_at numeric
@attribute 1801_at numeric
@attribute 1802_s_at numeric
@attribute 1803_at numeric
@attribute 1804_at numeric
@attribute 1805_g_at numeric
@attribute 1806_at numeric
@attribute 1807_g_at numeric
@attribute 1808_s_at numeric
@attribute 1809_at numeric
@attribute 180_at numeric
@attribute 1810_s_at numeric
@attribute 1811_at numeric
@attribute 1812_s_at numeric
@attribute 1813_at numeric
@attribute 1814_at numeric
@attribute 1815_g_at numeric
@attribute 1816_at numeric
@attribute 1817_at numeric
@attribute 1818_at numeric
@attribute 1819_at numeric
@attribute 181_g_at numeric
@attribute 1820_g_at numeric
@attribute 1821_at numeric
@attribute 1822_at numeric
@attribute 1823_g_at numeric
@attribute 1824_s_at numeric
@attribute 1825_at numeric
@attribute 1826_at numeric
@attribute 1827_s_at numeric
@attribute 1828_s_at numeric
@attribute 182_at numeric
@attribute 1830_s_at numeric
@attribute 1831_at numeric
@attribute 1832_at numeric
@attribute 1833_at numeric
@attribute 1834_at numeric
@attribute 1836_at numeric
@attribute 1837_at numeric
@attribute 1838_g_at numeric
@attribute 1839_at numeric
@attribute 183_at numeric
@attribute 1840_g_at numeric
@attribute 1841_s_at numeric
@attribute 1842_at numeric
@attribute 1843_at numeric
@attribute 1844_s_at numeric
@attribute 1845_at numeric
@attribute 1846_at numeric
@attribute 1847_s_at numeric
@attribute 1848_at numeric
@attribute 1849_s_at numeric
@attribute 184_at numeric
@attribute 1850_at numeric
@attribute 1851_s_at numeric
@attribute 1852_at numeric
@attribute 1853_at numeric
@attribute 1854_at numeric
@attribute 1855_at numeric
@attribute 1856_at numeric
@attribute 1857_at numeric
@attribute 1858_at numeric
@attribute 1859_s_at numeric
@attribute 185_at numeric
@attribute 1860_at numeric
@attribute 1861_at numeric
@attribute 1862_at numeric
@attribute 1863_s_at numeric
@attribute 1865_at numeric
@attribute 1866_g_at numeric
@attribute 1867_at numeric
@attribute 1868_g_at numeric
@attribute 1869_at numeric
@attribute 186_at numeric
@attribute 1870_at numeric
@attribute 1871_g_at numeric
@attribute 1872_at numeric
@attribute 1873_at numeric
@attribute 1874_at numeric
@attribute 1875_f_at numeric
@attribute 1876_at numeric
@attribute 1877_g_at numeric
@attribute 1878_g_at numeric
@attribute 1879_at numeric
@attribute 187_at numeric
@attribute 1880_at numeric
@attribute 1881_at numeric
@attribute 1882_g_at numeric
@attribute 1883_s_at numeric
@attribute 1884_s_at numeric
@attribute 1885_at numeric
@attribute 1886_at numeric
@attribute 1887_g_at numeric
@attribute 1888_s_at numeric
@attribute 188_at numeric
@attribute 1890_at numeric
@attribute 1891_at numeric
@attribute 1892_s_at numeric
@attribute 1893_s_at numeric
@attribute 1894_f_at numeric
@attribute 1895_at numeric
@attribute 1896_s_at numeric
@attribute 1897_at numeric
@attribute 1898_at numeric
@attribute 1899_s_at numeric
@attribute 189_s_at numeric
@attribute 1900_at numeric
@attribute 1901_s_at numeric
@attribute 1902_at numeric
@attribute 1903_at numeric
@attribute 1904_at numeric
@attribute 1905_s_at numeric
@attribute 1906_at numeric
@attribute 1907_at numeric
@attribute 1908_at numeric
@attribute 1909_at numeric
@attribute 190_at numeric
@attribute 1910_s_at numeric
@attribute 1911_s_at numeric
@attribute 1912_s_at numeric
@attribute 1913_at numeric
@attribute 1914_at numeric
@attribute 1915_s_at numeric
@attribute 1916_s_at numeric
@attribute 1917_at numeric
@attribute 1918_at numeric
@attribute 1919_at numeric
@attribute 191_at numeric
@attribute 1920_s_at numeric
@attribute 1921_at numeric
@attribute 1922_g_at numeric
@attribute 1923_at numeric
@attribute 1924_at numeric
@attribute 1925_at numeric
@attribute 1926_at numeric
@attribute 1927_s_at numeric
@attribute 1928_s_at numeric
@attribute 1929_at numeric
@attribute 192_at numeric
@attribute 1930_at numeric
@attribute 1931_at numeric
@attribute 1932_at numeric
@attribute 1933_g_at numeric
@attribute 1934_s_at numeric
@attribute 1935_at numeric
@attribute 1936_s_at numeric
@attribute 1937_at numeric
@attribute 1938_at numeric
@attribute 1939_at numeric
@attribute 193_at numeric
@attribute 1940_at numeric
@attribute 1941_at numeric
@attribute 1942_s_at numeric
@attribute 1943_at numeric
@attribute 1944_f_at numeric
@attribute 1945_at numeric
@attribute 1946_at numeric
@attribute 1947_g_at numeric
@attribute 1948_f_at numeric
@attribute 1949_at numeric
@attribute 194_at numeric
@attribute 1950_s_at numeric
@attribute 1951_at numeric
@attribute 1952_s_at numeric
@attribute 1953_at numeric
@attribute 1954_at numeric
@attribute 1955_s_at numeric
@attribute 1956_s_at numeric
@attribute 1957_s_at numeric
@attribute 1958_at numeric
@attribute 1959_at numeric
@attribute 195_s_at numeric
@attribute 1960_at numeric
@attribute 1961_f_at numeric
@attribute 1962_at numeric
@attribute 1963_at numeric
@attribute 1964_g_at numeric
@attribute 1965_s_at numeric
@attribute 1966_i_at numeric
@attribute 1967_f_at numeric
@attribute 1968_g_at numeric
@attribute 1969_s_at numeric
@attribute 196_s_at numeric
@attribute 1970_s_at numeric
@attribute 1971_g_at numeric
@attribute 1972_s_at numeric
@attribute 1973_s_at numeric
@attribute 1974_s_at numeric
@attribute 1975_s_at numeric
@attribute 1976_s_at numeric
@attribute 1977_s_at numeric
@attribute 1978_at numeric
@attribute 1979_s_at numeric
@attribute 197_at numeric
@attribute 1980_s_at numeric
@attribute 1981_s_at numeric
@attribute 1983_at numeric
@attribute 1984_s_at numeric
@attribute 1985_s_at numeric
@attribute 1986_at numeric
@attribute 1987_at numeric
@attribute 1988_at numeric
@attribute 1989_at numeric
@attribute 198_g_at numeric
@attribute 1990_g_at numeric
@attribute 1991_s_at numeric
@attribute 1992_at numeric
@attribute 1993_s_at numeric
@attribute 1994_at numeric
@attribute 1995_at numeric
@attribute 1996_s_at numeric
@attribute 1997_s_at numeric
@attribute 1998_i_at numeric
@attribute 1999_s_at numeric
@attribute 199_s_at numeric
@attribute 2000_at numeric
@attribute 2001_g_at numeric
@attribute 2002_s_at numeric
@attribute 2003_s_at numeric
@attribute 2004_at numeric
@attribute 2005_s_at numeric
@attribute 2006_at numeric
@attribute 2007_g_at numeric
@attribute 2008_s_at numeric
@attribute 2009_at numeric
@attribute 200_at numeric
@attribute 2010_at numeric
@attribute 2011_s_at numeric
@attribute 2012_s_at numeric
@attribute 2013_at numeric
@attribute 2014_s_at numeric
@attribute 2015_s_at numeric
@attribute 2016_s_at numeric
@attribute 2017_s_at numeric
@attribute 2018_at numeric
@attribute 2019_s_at numeric
@attribute 201_s_at numeric
@attribute 2020_at numeric
@attribute 2021_s_at numeric
@attribute 2022_at numeric
@attribute 2023_g_at numeric
@attribute 2024_s_at numeric
@attribute 2025_s_at numeric
@attribute 2026_at numeric
@attribute 2027_at numeric
@attribute 2028_s_at numeric
@attribute 2029_at numeric
@attribute 202_at numeric
@attribute 2030_at numeric
@attribute 2031_s_at numeric
@attribute 2032_s_at numeric
@attribute 2033_s_at numeric
@attribute 2034_s_at numeric
@attribute 2035_s_at numeric
@attribute 2036_s_at numeric
@attribute 2037_s_at numeric
@attribute 2038_g_at numeric
@attribute 2039_s_at numeric
@attribute 203_at numeric
@attribute 2040_s_at numeric
@attribute 2041_i_at numeric
@attribute 2042_s_at numeric
@attribute 2043_s_at numeric
@attribute 2044_s_at numeric
@attribute 2045_s_at numeric
@attribute 2046_at numeric
@attribute 2047_s_at numeric
@attribute 2048_s_at numeric
@attribute 2049_s_at numeric
@attribute 204_at numeric
@attribute 2050_s_at numeric
@attribute 2051_at numeric
@attribute 2052_g_at numeric
@attribute 2053_at numeric
@attribute 2054_g_at numeric
@attribute 2055_s_at numeric
@attribute 2056_at numeric
@attribute 2057_g_at numeric
@attribute 2058_s_at numeric
@attribute 2059_s_at numeric
@attribute 205_g_at numeric
@attribute 2060_at numeric
@attribute 2061_at numeric
@attribute 2062_at numeric
@attribute 2063_at numeric
@attribute 2064_g_at numeric
@attribute 2065_s_at numeric
@attribute 2066_at numeric
@attribute 2067_f_at numeric
@attribute 2068_s_at numeric
@attribute 2069_s_at numeric
@attribute 206_at numeric
@attribute 2070_i_at numeric
@attribute 2071_s_at numeric
@attribute 2072_at numeric
@attribute 2073_s_at numeric
@attribute 2074_at numeric
@attribute 2075_s_at numeric
@attribute 2076_s_at numeric
@attribute 2077_at numeric
@attribute 2078_s_at numeric
@attribute 2079_s_at numeric
@attribute 207_at numeric
@attribute 2080_s_at numeric
@attribute 2081_s_at numeric
@attribute 2082_s_at numeric
@attribute 2083_at numeric
@attribute 2084_s_at numeric
@attribute 2085_s_at numeric
@attribute 2086_s_at numeric
@attribute 2087_s_at numeric
@attribute 2088_s_at numeric
@attribute 2089_s_at numeric
@attribute 208_at numeric
@attribute 2090_i_at numeric
@attribute 2091_at numeric
@attribute 2092_s_at numeric
@attribute 2093_s_at numeric
@attribute 2094_s_at numeric
@attribute 209_at numeric
@attribute 210_at numeric
@attribute 211_at numeric
@attribute 212_at numeric
@attribute 213_at numeric
@attribute 214_at numeric
@attribute 215_g_at numeric
@attribute 216_at numeric
@attribute 217_at numeric
@attribute 218_at numeric
@attribute 219_i_at numeric
@attribute 220_r_at numeric
@attribute 221_s_at numeric
@attribute 222_at numeric
@attribute 223_at numeric
@attribute 224_at numeric
@attribute 225_at numeric
@attribute 226_at numeric
@attribute 227_g_at numeric
@attribute 228_at numeric
@attribute 229_at numeric
@attribute 230_s_at numeric
@attribute 231_at numeric
@attribute 232_at numeric
@attribute 233_s_at numeric
@attribute 234_s_at numeric
@attribute 235_at numeric
@attribute 236_at numeric
@attribute 237_s_at numeric
@attribute 238_at numeric
@attribute 239_at numeric
@attribute 240_at numeric
@attribute 241_g_at numeric
@attribute 242_at numeric
@attribute 243_g_at numeric
@attribute 244_at numeric
@attribute 245_at numeric
@attribute 246_at numeric
@attribute 247_s_at numeric
@attribute 248_at numeric
@attribute 249_at numeric
@attribute 250_at numeric
@attribute 251_at numeric
@attribute 252_at numeric
@attribute 253_g_at numeric
@attribute 254_at numeric
@attribute 255_s_at numeric
@attribute 256_s_at numeric
@attribute 257_at numeric
@attribute 258_at numeric
@attribute 259_s_at numeric
@attribute 260_at numeric
@attribute 261_s_at numeric
@attribute 262_at numeric
@attribute 263_g_at numeric
@attribute 264_at numeric
@attribute 265_s_at numeric
@attribute 266_s_at numeric
@attribute 267_at numeric
@attribute 268_at numeric
@attribute 269_at numeric
@attribute 270_at numeric
@attribute 271_s_at numeric
@attribute 272_at numeric
@attribute 273_g_at numeric
@attribute 274_at numeric
@attribute 275_at numeric
@attribute 276_at numeric
@attribute 277_at numeric
@attribute 278_at numeric
@attribute 279_at numeric
@attribute 280_g_at numeric
@attribute 281_s_at numeric
@attribute 282_at numeric
@attribute 283_at numeric
@attribute 284_at numeric
@attribute 285_g_at numeric
@attribute 286_at numeric
@attribute 287_at numeric
@attribute 288_s_at numeric
@attribute 289_at numeric
@attribute 290_s_at numeric
@attribute 291_s_at numeric
@attribute 292_s_at numeric
@attribute 293_at numeric
@attribute 294_s_at numeric
@attribute 295_s_at numeric
@attribute 296_at numeric
@attribute 297_g_at numeric
@attribute 298_at numeric
@attribute 299_i_at numeric
@attribute 300_f_at numeric
@attribute 301_at numeric
@attribute 302_at numeric
@attribute 303_at numeric
@attribute 304_at numeric
@attribute 305_g_at numeric
@attribute 306_s_at numeric
@attribute 307_at numeric
@attribute 308_f_at numeric
@attribute 309_f_at numeric
@attribute 310_s_at numeric
@attribute 311_s_at numeric
@attribute 312_s_at numeric
@attribute 31307_at numeric
@attribute 31308_at numeric
@attribute 31309_r_at numeric
@attribute 31310_at numeric
@attribute 31311_at numeric
@attribute 31312_at numeric
@attribute 31313_at numeric
@attribute 31314_at numeric
@attribute 31315_at numeric
@attribute 31316_at numeric
@attribute 31317_r_at numeric
@attribute 31318_at numeric
@attribute 31319_at numeric
@attribute 31320_at numeric
@attribute 31321_at numeric
@attribute 31322_at numeric
@attribute 31323_r_at numeric
@attribute 31324_at numeric
@attribute 31325_at numeric
@attribute 31326_at numeric
@attribute 31327_at numeric
@attribute 31328_at numeric
@attribute 31329_at numeric
@attribute 31330_at numeric
@attribute 31331_at numeric
@attribute 31332_at numeric
@attribute 31333_at numeric
@attribute 31334_at numeric
@attribute 31335_at numeric
@attribute 31336_at numeric
@attribute 31337_at numeric
@attribute 31338_at numeric
@attribute 31339_at numeric
@attribute 31340_at numeric
@attribute 31341_at numeric
@attribute 31342_at numeric
@attribute 31343_at numeric
@attribute 31344_at numeric
@attribute 31345_at numeric
@attribute 31346_at numeric
@attribute 31347_at numeric
@attribute 31348_at numeric
@attribute 31349_at numeric
@attribute 31350_at numeric
@attribute 31351_at numeric
@attribute 31352_at numeric
@attribute 31353_f_at numeric
@attribute 31354_r_at numeric
@attribute 31355_at numeric
@attribute 31356_at numeric
@attribute 31357_at numeric
@attribute 31358_at numeric
@attribute 31359_at numeric
@attribute 31360_at numeric
@attribute 31361_at numeric
@attribute 31362_at numeric
@attribute 31363_at numeric
@attribute 31364_i_at numeric
@attribute 31365_f_at numeric
@attribute 31366_at numeric
@attribute 31367_at numeric
@attribute 31368_at numeric
@attribute 31369_at numeric
@attribute 31370_at numeric
@attribute 31371_at numeric
@attribute 31372_at numeric
@attribute 31373_at numeric
@attribute 31374_at numeric
@attribute 31375_at numeric
@attribute 31376_at numeric
@attribute 31377_r_at numeric
@attribute 31378_at numeric
@attribute 31379_at numeric
@attribute 31380_at numeric
@attribute 31381_at numeric
@attribute 31382_f_at numeric
@attribute 31383_at numeric
@attribute 31384_at numeric
@attribute 31385_at numeric
@attribute 31386_at numeric
@attribute 31387_at numeric
@attribute 31388_at numeric
@attribute 31389_at numeric
@attribute 31390_at numeric
@attribute 31391_at numeric
@attribute 31392_r_at numeric
@attribute 31393_r_at numeric
@attribute 31394_at numeric
@attribute 31395_i_at numeric
@attribute 31396_r_at numeric
@attribute 31397_at numeric
@attribute 31398_at numeric
@attribute 31399_at numeric
@attribute 313_at numeric
@attribute 31400_at numeric
@attribute 31401_r_at numeric
@attribute 31402_at numeric
@attribute 31403_at numeric
@attribute 31404_at numeric
@attribute 31405_at numeric
@attribute 31406_at numeric
@attribute 31407_at numeric
@attribute 31408_at numeric
@attribute 31409_at numeric
@attribute 31410_at numeric
@attribute 31411_at numeric
@attribute 31412_at numeric
@attribute 31413_at numeric
@attribute 31414_at numeric
@attribute 31415_at numeric
@attribute 31416_at numeric
@attribute 31417_at numeric
@attribute 31418_at numeric
@attribute 31419_r_at numeric
@attribute 31420_at numeric
@attribute 31421_at numeric
@attribute 31422_at numeric
@attribute 31423_at numeric
@attribute 31424_at numeric
@attribute 31425_g_at numeric
@attribute 31426_at numeric
@attribute 31427_at numeric
@attribute 31428_at numeric
@attribute 31429_at numeric
@attribute 31430_at numeric
@attribute 31431_at numeric
@attribute 31432_g_at numeric
@attribute 31433_at numeric
@attribute 31434_at numeric
@attribute 31435_at numeric
@attribute 31436_s_at numeric
@attribute 31437_r_at numeric
@attribute 31438_s_at numeric
@attribute 31439_f_at numeric
@attribute 31440_at numeric
@attribute 31441_at numeric
@attribute 31442_at numeric
@attribute 31443_at numeric
@attribute 31444_s_at numeric
@attribute 31445_at numeric
@attribute 31446_s_at numeric
@attribute 31447_at numeric
@attribute 31448_s_at numeric
@attribute 31449_at numeric
@attribute 31450_s_at numeric
@attribute 31451_at numeric
@attribute 31452_at numeric
@attribute 31453_s_at numeric
@attribute 31454_f_at numeric
@attribute 31455_r_at numeric
@attribute 31456_at numeric
@attribute 31457_at numeric
@attribute 31458_at numeric
@attribute 31459_i_at numeric
@attribute 31460_f_at numeric
@attribute 31461_at numeric
@attribute 31462_f_at numeric
@attribute 31463_s_at numeric
@attribute 31464_at numeric
@attribute 31465_g_at numeric
@attribute 31466_at numeric
@attribute 31467_at numeric
@attribute 31468_f_at numeric
@attribute 31469_s_at numeric
@attribute 31470_at numeric
@attribute 31471_at numeric
@attribute 31472_s_at numeric
@attribute 31473_s_at numeric
@attribute 31474_r_at numeric
@attribute 31475_at numeric
@attribute 31476_g_at numeric
@attribute 31477_at numeric
@attribute 31478_at numeric
@attribute 31479_f_at numeric
@attribute 31480_f_at numeric
@attribute 31481_s_at numeric
@attribute 31482_at numeric
@attribute 31483_g_at numeric
@attribute 31484_at numeric
@attribute 31485_at numeric
@attribute 31486_s_at numeric
@attribute 31487_at numeric
@attribute 31488_s_at numeric
@attribute 31489_at numeric
@attribute 31490_at numeric
@attribute 31491_s_at numeric
@attribute 31492_at numeric
@attribute 31493_s_at numeric
@attribute 31494_at numeric
@attribute 31495_at numeric
@attribute 31496_g_at numeric
@attribute 31497_at numeric
@attribute 31498_f_at numeric
@attribute 31499_s_at numeric
@attribute 314_at numeric
@attribute 31500_at numeric
@attribute 31501_at numeric
@attribute 31502_at numeric
@attribute 31503_at numeric
@attribute 31504_at numeric
@attribute 31505_at numeric
@attribute 31506_s_at numeric
@attribute 31507_at numeric
@attribute 31508_at numeric
@attribute 31509_at numeric
@attribute 31510_s_at numeric
@attribute 31511_at numeric
@attribute 31512_at numeric
@attribute 31513_at numeric
@attribute 31514_at numeric
@attribute 31515_at numeric
@attribute 31516_f_at numeric
@attribute 31517_f_at numeric
@attribute 31518_i_at numeric
@attribute 31519_f_at numeric
@attribute 31520_at numeric
@attribute 31521_f_at numeric
@attribute 31522_f_at numeric
@attribute 31523_f_at numeric
@attribute 31524_f_at numeric
@attribute 31525_s_at numeric
@attribute 31526_f_at numeric
@attribute 31527_at numeric
@attribute 31528_f_at numeric
@attribute 31529_at numeric
@attribute 31530_at numeric
@attribute 31531_g_at numeric
@attribute 31532_at numeric
@attribute 31533_s_at numeric
@attribute 31534_at numeric
@attribute 31535_i_at numeric
@attribute 31536_at numeric
@attribute 31537_at numeric
@attribute 31538_at numeric
@attribute 31539_r_at numeric
@attribute 31540_at numeric
@attribute 31541_at numeric
@attribute 31542_at numeric
@attribute 31543_at numeric
@attribute 31544_at numeric
@attribute 31545_at numeric
@attribute 31546_at numeric
@attribute 31547_at numeric
@attribute 31548_at numeric
@attribute 31549_at numeric
@attribute 31550_at numeric
@attribute 31551_at numeric
@attribute 31552_at numeric
@attribute 31553_at numeric
@attribute 31554_at numeric
@attribute 31555_at numeric
@attribute 31556_at numeric
@attribute 31557_at numeric
@attribute 31558_at numeric
@attribute 31559_at numeric
@attribute 31560_at numeric
@attribute 31561_at numeric
@attribute 31562_at numeric
@attribute 31563_at numeric
@attribute 31564_at numeric
@attribute 31565_at numeric
@attribute 31566_at numeric
@attribute 31567_at numeric
@attribute 31568_at numeric
@attribute 31569_at numeric
@attribute 31570_at numeric
@attribute 31571_at numeric
@attribute 31572_at numeric
@attribute 31573_at numeric
@attribute 31574_i_at numeric
@attribute 31575_f_at numeric
@attribute 31576_at numeric
@attribute 31577_at numeric
@attribute 31578_at numeric
@attribute 31579_at numeric
@attribute 31580_at numeric
@attribute 31581_at numeric
@attribute 31582_at numeric
@attribute 31583_at numeric
@attribute 31584_at numeric
@attribute 31585_at numeric
@attribute 31586_f_at numeric
@attribute 31587_at numeric
@attribute 31588_at numeric
@attribute 31589_at numeric
@attribute 31590_g_at numeric
@attribute 31591_s_at numeric
@attribute 31592_at numeric
@attribute 31593_at numeric
@attribute 31594_at numeric
@attribute 31595_at numeric
@attribute 31596_f_at numeric
@attribute 31597_r_at numeric
@attribute 31598_s_at numeric
@attribute 31599_f_at numeric
@attribute 315_at numeric
@attribute 31600_s_at numeric
@attribute 31601_s_at numeric
@attribute 31602_at numeric
@attribute 31603_at numeric
@attribute 31604_at numeric
@attribute 31605_at numeric
@attribute 31606_at numeric
@attribute 31607_at numeric
@attribute 31608_g_at numeric
@attribute 31609_s_at numeric
@attribute 31610_at numeric
@attribute 31611_s_at numeric
@attribute 31612_at numeric
@attribute 31613_at numeric
@attribute 31614_at numeric
@attribute 31615_i_at numeric
@attribute 31616_r_at numeric
@attribute 31617_at numeric
@attribute 31618_at numeric
@attribute 31619_at numeric
@attribute 31620_at numeric
@attribute 31621_s_at numeric
@attribute 31622_f_at numeric
@attribute 31623_f_at numeric
@attribute 31624_at numeric
@attribute 31625_at numeric
@attribute 31626_i_at numeric
@attribute 31627_f_at numeric
@attribute 31628_at numeric
@attribute 31629_at numeric
@attribute 31630_at numeric
@attribute 31631_f_at numeric
@attribute 31632_at numeric
@attribute 31633_g_at numeric
@attribute 31634_at numeric
@attribute 31635_g_at numeric
@attribute 31636_s_at numeric
@attribute 31637_s_at numeric
@attribute 31638_at numeric
@attribute 31639_f_at numeric
@attribute 31640_r_at numeric
@attribute 31641_s_at numeric
@attribute 31642_at numeric
@attribute 31643_at numeric
@attribute 31644_at numeric
@attribute 31645_at numeric
@attribute 31646_at numeric
@attribute 31647_at numeric
@attribute 31648_at numeric
@attribute 31649_at numeric
@attribute 31650_g_at numeric
@attribute 31651_at numeric
@attribute 31652_at numeric
@attribute 31653_at numeric
@attribute 31654_at numeric
@attribute 31655_at numeric
@attribute 31656_at numeric
@attribute 31657_at numeric
@attribute 31658_at numeric
@attribute 31659_at numeric
@attribute 31660_at numeric
@attribute 31661_at numeric
@attribute 31662_at numeric
@attribute 31663_at numeric
@attribute 31664_at numeric
@attribute 31665_s_at numeric
@attribute 31666_f_at numeric
@attribute 31667_r_at numeric
@attribute 31668_f_at numeric
@attribute 31669_s_at numeric
@attribute 31670_s_at numeric
@attribute 31671_at numeric
@attribute 31672_g_at numeric
@attribute 31673_s_at numeric
@attribute 31674_s_at numeric
@attribute 31675_s_at numeric
@attribute 31676_at numeric
@attribute 31677_at numeric
@attribute 31678_at numeric
@attribute 31679_at numeric
@attribute 31680_at numeric
@attribute 31681_at numeric
@attribute 31682_s_at numeric
@attribute 31683_at numeric
@attribute 31684_at numeric
@attribute 31685_at numeric
@attribute 31686_at numeric
@attribute 31687_f_at numeric
@attribute 31688_at numeric
@attribute 31689_at numeric
@attribute 31690_at numeric
@attribute 31691_g_at numeric
@attribute 31692_at numeric
@attribute 31693_f_at numeric
@attribute 31694_at numeric
@attribute 31695_g_at numeric
@attribute 31696_at numeric
@attribute 31697_s_at numeric
@attribute 31698_at numeric
@attribute 31699_at numeric
@attribute 316_g_at numeric
@attribute 31700_at numeric
@attribute 31701_r_at numeric
@attribute 31702_at numeric
@attribute 31703_at numeric
@attribute 31704_at numeric
@attribute 31705_at numeric
@attribute 31706_at numeric
@attribute 31707_at numeric
@attribute 31708_at numeric
@attribute 31709_at numeric
@attribute 31710_at numeric
@attribute 31711_at numeric
@attribute 31712_at numeric
@attribute 31713_s_at numeric
@attribute 31714_at numeric
@attribute 31715_at numeric
@attribute 31716_at numeric
@attribute 31717_at numeric
@attribute 31718_at numeric
@attribute 31719_at numeric
@attribute 31720_s_at numeric
@attribute 31721_at numeric
@attribute 31722_at numeric
@attribute 31723_at numeric
@attribute 31724_at numeric
@attribute 31725_s_at numeric
@attribute 31726_at numeric
@attribute 31727_at numeric
@attribute 31728_at numeric
@attribute 31729_at numeric
@attribute 31730_at numeric
@attribute 31731_at numeric
@attribute 31732_at numeric
@attribute 31733_at numeric
@attribute 31734_at numeric
@attribute 31735_at numeric
@attribute 31736_at numeric
@attribute 31737_at numeric
@attribute 31738_at numeric
@attribute 31739_at numeric
@attribute 31740_s_at numeric
@attribute 31741_at numeric
@attribute 31742_at numeric
@attribute 31743_at numeric
@attribute 31744_at numeric
@attribute 31745_at numeric
@attribute 31746_at numeric
@attribute 31747_g_at numeric
@attribute 31748_at numeric
@attribute 31749_f_at numeric
@attribute 31750_at numeric
@attribute 31751_f_at numeric
@attribute 31752_at numeric
@attribute 31753_at numeric
@attribute 31754_at numeric
@attribute 31755_at numeric
@attribute 31756_at numeric
@attribute 31757_at numeric
@attribute 31758_at numeric
@attribute 31759_at numeric
@attribute 31760_at numeric
@attribute 31761_at numeric
@attribute 31762_at numeric
@attribute 31763_at numeric
@attribute 31764_at numeric
@attribute 31765_at numeric
@attribute 31766_s_at numeric
@attribute 31767_at numeric
@attribute 31768_at numeric
@attribute 31769_at numeric
@attribute 31770_at numeric
@attribute 31771_at numeric
@attribute 31772_at numeric
@attribute 31773_at numeric
@attribute 31774_at numeric
@attribute 31775_at numeric
@attribute 31776_at numeric
@attribute 31777_at numeric
@attribute 31778_at numeric
@attribute 31779_s_at numeric
@attribute 31780_f_at numeric
@attribute 31781_at numeric
@attribute 31782_at numeric
@attribute 31783_at numeric
@attribute 31784_at numeric
@attribute 31785_f_at numeric
@attribute 31786_at numeric
@attribute 31787_at numeric
@attribute 31788_at numeric
@attribute 31789_at numeric
@attribute 31790_at numeric
@attribute 31791_at numeric
@attribute 31792_at numeric
@attribute 31793_at numeric
@attribute 31794_at numeric
@attribute 31795_at numeric
@attribute 31796_at numeric
@attribute 31797_at numeric
@attribute 31798_at numeric
@attribute 31799_at numeric
@attribute 317_at numeric
@attribute 31800_at numeric
@attribute 31801_at numeric
@attribute 31802_at numeric
@attribute 31803_at numeric
@attribute 31804_f_at numeric
@attribute 31805_at numeric
@attribute 31806_at numeric
@attribute 31807_at numeric
@attribute 31808_at numeric
@attribute 31809_at numeric
@attribute 31810_g_at numeric
@attribute 31811_r_at numeric
@attribute 31812_at numeric
@attribute 31813_at numeric
@attribute 31814_i_at numeric
@attribute 31815_r_at numeric
@attribute 31816_at numeric
@attribute 31817_at numeric
@attribute 31818_at numeric
@attribute 31819_at numeric
@attribute 31820_at numeric
@attribute 31821_at numeric
@attribute 31822_at numeric
@attribute 31823_at numeric
@attribute 31824_at numeric
@attribute 31825_at numeric
@attribute 31826_at numeric
@attribute 31827_s_at numeric
@attribute 31828_r_at numeric
@attribute 31829_r_at numeric
@attribute 31830_s_at numeric
@attribute 31831_at numeric
@attribute 31832_at numeric
@attribute 31833_at numeric
@attribute 31834_r_at numeric
@attribute 31835_at numeric
@attribute 31836_at numeric
@attribute 31837_at numeric
@attribute 31838_at numeric
@attribute 31839_at numeric
@attribute 31840_at numeric
@attribute 31841_at numeric
@attribute 31842_at numeric
@attribute 31843_at numeric
@attribute 31844_at numeric
@attribute 31845_at numeric
@attribute 31846_at numeric
@attribute 31847_at numeric
@attribute 31848_at numeric
@attribute 31849_at numeric
@attribute 31850_at numeric
@attribute 31851_at numeric
@attribute 31852_at numeric
@attribute 31853_at numeric
@attribute 31854_at numeric
@attribute 31855_at numeric
@attribute 31856_at numeric
@attribute 31857_r_at numeric
@attribute 31858_at numeric
@attribute 31859_at numeric
@attribute 31860_at numeric
@attribute 31861_at numeric
@attribute 31862_at numeric
@attribute 31863_at numeric
@attribute 31864_at numeric
@attribute 31865_at numeric
@attribute 31866_at numeric
@attribute 31867_at numeric
@attribute 31868_at numeric
@attribute 31869_at numeric
@attribute 31870_at numeric
@attribute 31871_r_at numeric
@attribute 31872_at numeric
@attribute 31873_at numeric
@attribute 31874_at numeric
@attribute 31875_at numeric
@attribute 31876_r_at numeric
@attribute 31877_at numeric
@attribute 31878_at numeric
@attribute 31879_at numeric
@attribute 31880_at numeric
@attribute 31881_at numeric
@attribute 31882_at numeric
@attribute 31883_at numeric
@attribute 31884_at numeric
@attribute 31885_at numeric
@attribute 31886_at numeric
@attribute 31887_at numeric
@attribute 31888_s_at numeric
@attribute 31889_at numeric
@attribute 31890_s_at numeric
@attribute 31891_at numeric
@attribute 31892_at numeric
@attribute 31893_at numeric
@attribute 31894_at numeric
@attribute 31895_at numeric
@attribute 31896_at numeric
@attribute 31897_at numeric
@attribute 31898_at numeric
@attribute 31899_at numeric
@attribute 318_at numeric
@attribute 31900_at numeric
@attribute 31901_at numeric
@attribute 31902_at numeric
@attribute 31903_at numeric
@attribute 31904_at numeric
@attribute 31905_at numeric
@attribute 31906_at numeric
@attribute 31907_at numeric
@attribute 31908_at numeric
@attribute 31909_at numeric
@attribute 31910_at numeric
@attribute 31911_at numeric
@attribute 31912_at numeric
@attribute 31913_at numeric
@attribute 31914_at numeric
@attribute 31915_at numeric
@attribute 31916_at numeric
@attribute 31917_at numeric
@attribute 31918_at numeric
@attribute 31919_at numeric
@attribute 31920_at numeric
@attribute 31921_at numeric
@attribute 31922_i_at numeric
@attribute 31923_f_at numeric
@attribute 31924_at numeric
@attribute 31925_s_at numeric
@attribute 31926_at numeric
@attribute 31927_s_at numeric
@attribute 31928_at numeric
@attribute 31929_at numeric
@attribute 31930_f_at numeric
@attribute 31931_f_at numeric
@attribute 31932_f_at numeric
@attribute 31933_r_at numeric
@attribute 31934_at numeric
@attribute 31935_s_at numeric
@attribute 31936_s_at numeric
@attribute 31937_at numeric
@attribute 31938_g_at numeric
@attribute 31939_at numeric
@attribute 31940_s_at numeric
@attribute 31941_s_at numeric
@attribute 31942_at numeric
@attribute 31943_g_at numeric
@attribute 31944_at numeric
@attribute 31945_s_at numeric
@attribute 31946_s_at numeric
@attribute 31947_r_at numeric
@attribute 31948_at numeric
@attribute 31949_at numeric
@attribute 31950_at numeric
@attribute 31951_s_at numeric
@attribute 31952_at numeric
@attribute 31953_f_at numeric
@attribute 31954_f_at numeric
@attribute 31955_at numeric
@attribute 31956_f_at numeric
@attribute 31957_r_at numeric
@attribute 31958_i_at numeric
@attribute 31959_at numeric
@attribute 31960_f_at numeric
@attribute 31961_r_at numeric
@attribute 31962_at numeric
@attribute 31963_at numeric
@attribute 31964_at numeric
@attribute 31965_at numeric
@attribute 31966_at numeric
@attribute 31967_at numeric
@attribute 31968_at numeric
@attribute 31969_i_at numeric
@attribute 31970_r_at numeric
@attribute 31971_at numeric
@attribute 31972_at numeric
@attribute 31973_at numeric
@attribute 31974_at numeric
@attribute 31975_at numeric
@attribute 31976_at numeric
@attribute 31977_at numeric
@attribute 31978_at numeric
@attribute 31979_at numeric
@attribute 31980_at numeric
@attribute 31981_at numeric
@attribute 31982_at numeric
@attribute 31983_at numeric
@attribute 31984_at numeric
@attribute 31985_at numeric
@attribute 31986_at numeric
@attribute 31987_at numeric
@attribute 31988_at numeric
@attribute 31989_s_at numeric
@attribute 31990_at numeric
@attribute 31991_at numeric
@attribute 31992_f_at numeric
@attribute 31993_f_at numeric
@attribute 31994_at numeric
@attribute 31995_g_at numeric
@attribute 31996_at numeric
@attribute 31997_at numeric
@attribute 31998_at numeric
@attribute 31999_at numeric
@attribute 319_g_at numeric
@attribute 32000_g_at numeric
@attribute 32001_s_at numeric
@attribute 32002_at numeric
@attribute 32003_at numeric
@attribute 32004_s_at numeric
@attribute 32005_at numeric
@attribute 32006_r_at numeric
@attribute 32007_at numeric
@attribute 32008_at numeric
@attribute 32009_at numeric
@attribute 32010_at numeric
@attribute 32011_g_at numeric
@attribute 32012_at numeric
@attribute 32013_at numeric
@attribute 32014_at numeric
@attribute 32015_at numeric
@attribute 32016_at numeric
@attribute 32017_at numeric
@attribute 32018_at numeric
@attribute 32019_at numeric
@attribute 32020_at numeric
@attribute 32021_at numeric
@attribute 32022_at numeric
@attribute 32023_at numeric
@attribute 32024_at numeric
@attribute 32025_at numeric
@attribute 32026_s_at numeric
@attribute 32027_at numeric
@attribute 32028_at numeric
@attribute 32029_at numeric
@attribute 32030_at numeric
@attribute 32031_at numeric
@attribute 32032_at numeric
@attribute 32033_at numeric
@attribute 32034_at numeric
@attribute 32035_at numeric
@attribute 32036_i_at numeric
@attribute 32037_r_at numeric
@attribute 32038_s_at numeric
@attribute 32039_at numeric
@attribute 32040_i_at numeric
@attribute 32041_r_at numeric
@attribute 32042_at numeric
@attribute 32043_at numeric
@attribute 32044_at numeric
@attribute 32045_at numeric
@attribute 32046_at numeric
@attribute 32047_at numeric
@attribute 32048_at numeric
@attribute 32049_f_at numeric
@attribute 32050_r_at numeric
@attribute 32051_at numeric
@attribute 32052_at numeric
@attribute 32053_at numeric
@attribute 32054_at numeric
@attribute 32055_g_at numeric
@attribute 32056_at numeric
@attribute 32057_at numeric
@attribute 32058_at numeric
@attribute 32059_at numeric
@attribute 32060_at numeric
@attribute 32061_at numeric
@attribute 32062_at numeric
@attribute 32063_at numeric
@attribute 32064_at numeric
@attribute 32065_at numeric
@attribute 32066_g_at numeric
@attribute 32067_at numeric
@attribute 32068_at numeric
@attribute 32069_at numeric
@attribute 32070_at numeric
@attribute 32071_at numeric
@attribute 32072_at numeric
@attribute 32073_at numeric
@attribute 32074_at numeric
@attribute 32075_at numeric
@attribute 32076_at numeric
@attribute 32077_s_at numeric
@attribute 32078_at numeric
@attribute 32079_at numeric
@attribute 32080_at numeric
@attribute 32081_at numeric
@attribute 32082_at numeric
@attribute 32083_at numeric
@attribute 32084_at numeric
@attribute 32085_at numeric
@attribute 32086_at numeric
@attribute 32087_at numeric
@attribute 32088_at numeric
@attribute 32089_at numeric
@attribute 32090_at numeric
@attribute 32091_at numeric
@attribute 32092_at numeric
@attribute 32093_at numeric
@attribute 32094_at numeric
@attribute 32095_at numeric
@attribute 32096_at numeric
@attribute 32097_at numeric
@attribute 32098_at numeric
@attribute 32099_at numeric
@attribute 320_at numeric
@attribute 32100_r_at numeric
@attribute 32101_at numeric
@attribute 32102_at numeric
@attribute 32103_at numeric
@attribute 32104_i_at numeric
@attribute 32105_f_at numeric
@attribute 32106_at numeric
@attribute 32107_at numeric
@attribute 32108_at numeric
@attribute 32109_at numeric
@attribute 32110_at numeric
@attribute 32111_at numeric
@attribute 32112_s_at numeric
@attribute 32113_at numeric
@attribute 32114_s_at numeric
@attribute 32115_r_at numeric
@attribute 32116_at numeric
@attribute 32117_at numeric
@attribute 32118_at numeric
@attribute 32119_at numeric
@attribute 32120_at numeric
@attribute 32121_at numeric
@attribute 32122_at numeric
@attribute 32123_at numeric
@attribute 32124_at numeric
@attribute 32125_at numeric
@attribute 32126_at numeric
@attribute 32127_at numeric
@attribute 32128_at numeric
@attribute 32129_at numeric
@attribute 32130_at numeric
@attribute 32131_at numeric
@attribute 32132_at numeric
@attribute 32133_at numeric
@attribute 32134_at numeric
@attribute 32135_at numeric
@attribute 32136_r_at numeric
@attribute 32137_at numeric
@attribute 32138_at numeric
@attribute 32139_at numeric
@attribute 32140_at numeric
@attribute 32141_at numeric
@attribute 32142_at numeric
@attribute 32143_at numeric
@attribute 32144_at numeric
@attribute 32145_at numeric
@attribute 32146_s_at numeric
@attribute 32147_at numeric
@attribute 32148_at numeric
@attribute 32149_at numeric
@attribute 32150_at numeric
@attribute 32151_at numeric
@attribute 32152_at numeric
@attribute 32153_s_at numeric
@attribute 32154_at numeric
@attribute 32155_at numeric
@attribute 32156_at numeric
@attribute 32157_at numeric
@attribute 32158_at numeric
@attribute 32159_at numeric
@attribute 32160_at numeric
@attribute 32161_at numeric
@attribute 32162_r_at numeric
@attribute 32163_f_at numeric
@attribute 32164_at numeric
@attribute 32165_at numeric
@attribute 32166_at numeric
@attribute 32167_at numeric
@attribute 32168_s_at numeric
@attribute 32169_at numeric
@attribute 32170_g_at numeric
@attribute 32171_at numeric
@attribute 32172_at numeric
@attribute 32173_at numeric
@attribute 32174_at numeric
@attribute 32175_at numeric
@attribute 32176_at numeric
@attribute 32177_s_at numeric
@attribute 32178_r_at numeric
@attribute 32179_s_at numeric
@attribute 32180_s_at numeric
@attribute 32181_at numeric
@attribute 32182_at numeric
@attribute 32183_at numeric
@attribute 32184_at numeric
@attribute 32185_at numeric
@attribute 32186_at numeric
@attribute 32187_at numeric
@attribute 32188_at numeric
@attribute 32189_g_at numeric
@attribute 32190_at numeric
@attribute 32191_at numeric
@attribute 32192_g_at numeric
@attribute 32193_at numeric
@attribute 32194_at numeric
@attribute 32195_at numeric
@attribute 32196_at numeric
@attribute 32197_at numeric
@attribute 32198_at numeric
@attribute 32199_at numeric
@attribute 321_at numeric
@attribute 32200_at numeric
@attribute 32201_at numeric
@attribute 32202_at numeric
@attribute 32203_at numeric
@attribute 32204_at numeric
@attribute 32205_at numeric
@attribute 32206_at numeric
@attribute 32207_at numeric
@attribute 32208_at numeric
@attribute 32209_at numeric
@attribute 32210_at numeric
@attribute 32211_at numeric
@attribute 32212_at numeric
@attribute 32213_at numeric
@attribute 32214_at numeric
@attribute 32215_i_at numeric
@attribute 32216_r_at numeric
@attribute 32217_at numeric
@attribute 32218_at numeric
@attribute 32219_at numeric
@attribute 32220_at numeric
@attribute 32221_at numeric
@attribute 32222_at numeric
@attribute 32223_at numeric
@attribute 32224_at numeric
@attribute 32225_at numeric
@attribute 32226_at numeric
@attribute 32227_at numeric
@attribute 32228_at numeric
@attribute 32229_at numeric
@attribute 32230_at numeric
@attribute 32231_at numeric
@attribute 32232_at numeric
@attribute 32233_at numeric
@attribute 32234_at numeric
@attribute 32235_at numeric
@attribute 32236_at numeric
@attribute 32237_at numeric
@attribute 32238_at numeric
@attribute 32239_at numeric
@attribute 32240_at numeric
@attribute 32241_at numeric
@attribute 32242_at numeric
@attribute 32243_g_at numeric
@attribute 32244_at numeric
@attribute 32245_at numeric
@attribute 32246_g_at numeric
@attribute 32247_at numeric
@attribute 32248_at numeric
@attribute 32249_at numeric
@attribute 32250_at numeric
@attribute 32251_at numeric
@attribute 32252_at numeric
@attribute 32253_at numeric
@attribute 32254_at numeric
@attribute 32255_i_at numeric
@attribute 32256_r_at numeric
@attribute 32257_f_at numeric
@attribute 32258_r_at numeric
@attribute 32259_at numeric
@attribute 32260_at numeric
@attribute 32261_at numeric
@attribute 32262_at numeric
@attribute 32263_at numeric
@attribute 32264_at numeric
@attribute 32265_at numeric
@attribute 32266_at numeric
@attribute 32267_at numeric
@attribute 32268_at numeric
@attribute 32269_at numeric
@attribute 32270_g_at numeric
@attribute 32271_at numeric
@attribute 32272_at numeric
@attribute 32273_at numeric
@attribute 32274_r_at numeric
@attribute 32275_at numeric
@attribute 32276_at numeric
@attribute 32277_at numeric
@attribute 32278_at numeric
@attribute 32279_at numeric
@attribute 32280_at numeric
@attribute 32281_at numeric
@attribute 32282_at numeric
@attribute 32283_at numeric
@attribute 32284_at numeric
@attribute 32285_g_at numeric
@attribute 32286_at numeric
@attribute 32287_s_at numeric
@attribute 32288_r_at numeric
@attribute 32289_at numeric
@attribute 32290_at numeric
@attribute 32291_at numeric
@attribute 32292_at numeric
@attribute 32293_at numeric
@attribute 32294_g_at numeric
@attribute 32295_at numeric
@attribute 32296_at numeric
@attribute 32297_s_at numeric
@attribute 32298_at numeric
@attribute 32299_at numeric
@attribute 322_at numeric
@attribute 32300_s_at numeric
@attribute 32301_at numeric
@attribute 32302_g_at numeric
@attribute 32303_at numeric
@attribute 32304_at numeric
@attribute 32305_at numeric
@attribute 32306_g_at numeric
@attribute 32307_s_at numeric
@attribute 32308_r_at numeric
@attribute 32309_at numeric
@attribute 32310_f_at numeric
@attribute 32311_r_at numeric
@attribute 32312_at numeric
@attribute 32313_at numeric
@attribute 32314_g_at numeric
@attribute 32315_at numeric
@attribute 32316_s_at numeric
@attribute 32317_s_at numeric
@attribute 32318_s_at numeric
@attribute 32319_at numeric
@attribute 32320_at numeric
@attribute 32321_at numeric
@attribute 32322_at numeric
@attribute 32323_at numeric
@attribute 32324_at numeric
@attribute 32325_at numeric
@attribute 32326_at numeric
@attribute 32327_at numeric
@attribute 32328_at numeric
@attribute 32329_at numeric
@attribute 32330_at numeric
@attribute 32331_at numeric
@attribute 32332_at numeric
@attribute 32333_at numeric
@attribute 32334_f_at numeric
@attribute 32335_r_at numeric
@attribute 32336_at numeric
@attribute 32337_at numeric
@attribute 32338_at numeric
@attribute 32339_at numeric
@attribute 32340_s_at numeric
@attribute 32341_f_at numeric
@attribute 32342_at numeric
@attribute 32343_at numeric
@attribute 32344_r_at numeric
@attribute 32345_at numeric
@attribute 32346_at numeric
@attribute 32347_at numeric
@attribute 32348_at numeric
@attribute 32349_at numeric
@attribute 32350_at numeric
@attribute 32351_at numeric
@attribute 32352_at numeric
@attribute 32353_at numeric
@attribute 32354_at numeric
@attribute 32355_at numeric
@attribute 32356_at numeric
@attribute 32357_at numeric
@attribute 32358_at numeric
@attribute 32359_at numeric
@attribute 32360_s_at numeric
@attribute 32361_s_at numeric
@attribute 32362_r_at numeric
@attribute 32363_at numeric
@attribute 32364_at numeric
@attribute 32365_at numeric
@attribute 32366_at numeric
@attribute 32367_at numeric
@attribute 32368_at numeric
@attribute 32369_at numeric
@attribute 32370_at numeric
@attribute 32371_at numeric
@attribute 32372_at numeric
@attribute 32373_at numeric
@attribute 32374_at numeric
@attribute 32375_at numeric
@attribute 32376_at numeric
@attribute 32377_at numeric
@attribute 32378_at numeric
@attribute 32379_f_at numeric
@attribute 32380_at numeric
@attribute 32381_at numeric
@attribute 32382_at numeric
@attribute 32383_at numeric
@attribute 32384_g_at numeric
@attribute 32385_at numeric
@attribute 32386_at numeric
@attribute 32387_at numeric
@attribute 32388_at numeric
@attribute 32389_at numeric
@attribute 32390_at numeric
@attribute 32391_g_at numeric
@attribute 32392_s_at numeric
@attribute 32393_s_at numeric
@attribute 32394_s_at numeric
@attribute 32395_r_at numeric
@attribute 32396_f_at numeric
@attribute 32397_r_at numeric
@attribute 32398_s_at numeric
@attribute 32399_at numeric
@attribute 323_at numeric
@attribute 32400_at numeric
@attribute 32401_at numeric
@attribute 32402_s_at numeric
@attribute 32403_at numeric
@attribute 32404_at numeric
@attribute 32405_at numeric
@attribute 32406_at numeric
@attribute 32407_f_at numeric
@attribute 32408_s_at numeric
@attribute 32409_at numeric
@attribute 32410_at numeric
@attribute 32411_at numeric
@attribute 32412_at numeric
@attribute 32413_at numeric
@attribute 32414_at numeric
@attribute 32415_at numeric
@attribute 32416_at numeric
@attribute 32417_at numeric
@attribute 32418_at numeric
@attribute 32419_at numeric
@attribute 32420_at numeric
@attribute 32421_at numeric
@attribute 32422_at numeric
@attribute 32423_at numeric
@attribute 32424_at numeric
@attribute 32425_at numeric
@attribute 32426_f_at numeric
@attribute 32427_at numeric
@attribute 32428_at numeric
@attribute 32429_f_at numeric
@attribute 32430_at numeric
@attribute 32431_at numeric
@attribute 32432_f_at numeric
@attribute 32433_at numeric
@attribute 32434_at numeric
@attribute 32435_at numeric
@attribute 32436_at numeric
@attribute 32437_at numeric
@attribute 32438_at numeric
@attribute 32439_at numeric
@attribute 32440_at numeric
@attribute 32441_at numeric
@attribute 32442_at numeric
@attribute 32443_at numeric
@attribute 32444_at numeric
@attribute 32445_at numeric
@attribute 32446_at numeric
@attribute 32447_at numeric
@attribute 32448_at numeric
@attribute 32449_at numeric
@attribute 32450_at numeric
@attribute 32451_at numeric
@attribute 32452_at numeric
@attribute 32453_at numeric
@attribute 32454_at numeric
@attribute 32455_s_at numeric
@attribute 32456_s_at numeric
@attribute 32457_f_at numeric
@attribute 32458_f_at numeric
@attribute 32459_at numeric
@attribute 32460_at numeric
@attribute 32461_f_at numeric
@attribute 32462_s_at numeric
@attribute 32463_at numeric
@attribute 32464_at numeric
@attribute 32465_at numeric
@attribute 32466_at numeric
@attribute 32467_at numeric
@attribute 32468_f_at numeric
@attribute 32469_at numeric
@attribute 32470_at numeric
@attribute 32471_at numeric
@attribute 32472_at numeric
@attribute 32473_at numeric
@attribute 32474_at numeric
@attribute 32475_at numeric
@attribute 32476_at numeric
@attribute 32477_at numeric
@attribute 32478_f_at numeric
@attribute 32479_at numeric
@attribute 32480_at numeric
@attribute 32481_at numeric
@attribute 32482_at numeric
@attribute 32483_at numeric
@attribute 32484_at numeric
@attribute 32485_at numeric
@attribute 32486_at numeric
@attribute 32487_s_at numeric
@attribute 32488_at numeric
@attribute 32489_at numeric
@attribute 32490_at numeric
@attribute 32491_at numeric
@attribute 32492_g_at numeric
@attribute 32493_at numeric
@attribute 32494_at numeric
@attribute 32495_at numeric
@attribute 32496_at numeric
@attribute 32497_s_at numeric
@attribute 32498_at numeric
@attribute 32499_at numeric
@attribute 324_f_at numeric
@attribute 32500_at numeric
@attribute 32501_at numeric
@attribute 32502_at numeric
@attribute 32503_at numeric
@attribute 32504_at numeric
@attribute 32505_at numeric
@attribute 32506_at numeric
@attribute 32507_at numeric
@attribute 32508_at numeric
@attribute 32509_at numeric
@attribute 32510_at numeric
@attribute 32511_at numeric
@attribute 32512_at numeric
@attribute 32513_at numeric
@attribute 32514_s_at numeric
@attribute 32515_s_at numeric
@attribute 32516_at numeric
@attribute 32517_at numeric
@attribute 32518_at numeric
@attribute 32519_at numeric
@attribute 32520_at numeric
@attribute 32521_at numeric
@attribute 32522_f_at numeric
@attribute 32523_at numeric
@attribute 32524_s_at numeric
@attribute 32525_r_at numeric
@attribute 32526_at numeric
@attribute 32527_at numeric
@attribute 32528_at numeric
@attribute 32529_at numeric
@attribute 32530_at numeric
@attribute 32531_at numeric
@attribute 32532_at numeric
@attribute 32533_s_at numeric
@attribute 32534_f_at numeric
@attribute 32535_at numeric
@attribute 32536_at numeric
@attribute 32537_at numeric
@attribute 32538_at numeric
@attribute 32539_at numeric
@attribute 32540_at numeric
@attribute 32541_at numeric
@attribute 32542_at numeric
@attribute 32543_at numeric
@attribute 32544_s_at numeric
@attribute 32545_r_at numeric
@attribute 32546_at numeric
@attribute 32547_at numeric
@attribute 32548_at numeric
@attribute 32549_at numeric
@attribute 32550_r_at numeric
@attribute 32551_at numeric
@attribute 32552_at numeric
@attribute 32553_at numeric
@attribute 32554_s_at numeric
@attribute 32555_at numeric
@attribute 32556_at numeric
@attribute 32557_at numeric
@attribute 32558_at numeric
@attribute 32559_s_at numeric
@attribute 32560_s_at numeric
@attribute 32561_at numeric
@attribute 32562_at numeric
@attribute 32563_at numeric
@attribute 32564_at numeric
@attribute 32565_at numeric
@attribute 32566_at numeric
@attribute 32567_at numeric
@attribute 32568_at numeric
@attribute 32569_at numeric
@attribute 32570_at numeric
@attribute 32571_at numeric
@attribute 32572_at numeric
@attribute 32573_at numeric
@attribute 32574_at numeric
@attribute 32575_at numeric
@attribute 32576_at numeric
@attribute 32577_s_at numeric
@attribute 32578_at numeric
@attribute 32579_at numeric
@attribute 32580_at numeric
@attribute 32581_at numeric
@attribute 32582_at numeric
@attribute 32583_at numeric
@attribute 32584_at numeric
@attribute 32585_at numeric
@attribute 32586_at numeric
@attribute 32587_at numeric
@attribute 32588_s_at numeric
@attribute 32589_at numeric
@attribute 32590_at numeric
@attribute 32591_at numeric
@attribute 32592_at numeric
@attribute 32593_at numeric
@attribute 32594_at numeric
@attribute 32595_at numeric
@attribute 32596_at numeric
@attribute 32597_at numeric
@attribute 32598_at numeric
@attribute 32599_at numeric
@attribute 325_s_at numeric
@attribute 32600_at numeric
@attribute 32601_s_at numeric
@attribute 32602_at numeric
@attribute 32603_at numeric
@attribute 32604_s_at numeric
@attribute 32605_r_at numeric
@attribute 32606_at numeric
@attribute 32607_at numeric
@attribute 32608_at numeric
@attribute 32609_at numeric
@attribute 32610_at numeric
@attribute 32611_at numeric
@attribute 32612_at numeric
@attribute 32613_at numeric
@attribute 32614_at numeric
@attribute 32615_at numeric
@attribute 32616_at numeric
@attribute 32617_at numeric
@attribute 32618_at numeric
@attribute 32619_at numeric
@attribute 32620_at numeric
@attribute 32621_at numeric
@attribute 32622_at numeric
@attribute 32623_at numeric
@attribute 32624_at numeric
@attribute 32625_at numeric
@attribute 32626_at numeric
@attribute 32627_at numeric
@attribute 32628_at numeric
@attribute 32629_f_at numeric
@attribute 32630_f_at numeric
@attribute 32631_at numeric
@attribute 32632_g_at numeric
@attribute 32633_at numeric
@attribute 32634_s_at numeric
@attribute 32635_at numeric
@attribute 32636_f_at numeric
@attribute 32637_r_at numeric
@attribute 32638_s_at numeric
@attribute 32639_at numeric
@attribute 32640_at numeric
@attribute 32641_at numeric
@attribute 32642_at numeric
@attribute 32643_at numeric
@attribute 32644_at numeric
@attribute 32645_at numeric
@attribute 32646_at numeric
@attribute 32647_at numeric
@attribute 32648_at numeric
@attribute 32649_at numeric
@attribute 32650_at numeric
@attribute 32651_at numeric
@attribute 32652_g_at numeric
@attribute 32653_at numeric
@attribute 32654_g_at numeric
@attribute 32655_s_at numeric
@attribute 32656_at numeric
@attribute 32657_at numeric
@attribute 32658_at numeric
@attribute 32659_at numeric
@attribute 32660_at numeric
@attribute 32661_s_at numeric
@attribute 32662_at numeric
@attribute 32663_at numeric
@attribute 32664_at numeric
@attribute 32665_at numeric
@attribute 32666_at numeric
@attribute 32667_at numeric
@attribute 32668_at numeric
@attribute 32669_at numeric
@attribute 32670_at numeric
@attribute 32671_at numeric
@attribute 32672_at numeric
@attribute 32673_at numeric
@attribute 32674_at numeric
@attribute 32675_at numeric
@attribute 32676_at numeric
@attribute 32677_at numeric
@attribute 32678_at numeric
@attribute 32679_at numeric
@attribute 32680_at numeric
@attribute 32681_at numeric
@attribute 32682_at numeric
@attribute 32683_at numeric
@attribute 32684_at numeric
@attribute 32685_at numeric
@attribute 32686_at numeric
@attribute 32687_s_at numeric
@attribute 32688_at numeric
@attribute 32689_s_at numeric
@attribute 32690_s_at numeric
@attribute 32691_s_at numeric
@attribute 32692_at numeric
@attribute 32693_at numeric
@attribute 32694_at numeric
@attribute 32695_at numeric
@attribute 32696_at numeric
@attribute 32697_at numeric
@attribute 32698_at numeric
@attribute 32699_s_at numeric
@attribute 326_i_at numeric
@attribute 32700_at numeric
@attribute 32701_at numeric
@attribute 32702_at numeric
@attribute 32703_at numeric
@attribute 32704_at numeric
@attribute 32705_at numeric
@attribute 32706_at numeric
@attribute 32707_at numeric
@attribute 32708_g_at numeric
@attribute 32709_at numeric
@attribute 32710_at numeric
@attribute 32711_g_at numeric
@attribute 32712_at numeric
@attribute 32713_at numeric
@attribute 32714_s_at numeric
@attribute 32715_at numeric
@attribute 32716_at numeric
@attribute 32717_at numeric
@attribute 32718_at numeric
@attribute 32719_at numeric
@attribute 32720_at numeric
@attribute 32721_at numeric
@attribute 32722_at numeric
@attribute 32723_at numeric
@attribute 32724_at numeric
@attribute 32725_at numeric
@attribute 32726_g_at numeric
@attribute 32727_at numeric
@attribute 32728_at numeric
@attribute 32729_at numeric
@attribute 32730_at numeric
@attribute 32731_at numeric
@attribute 32732_at numeric
@attribute 32733_at numeric
@attribute 32734_at numeric
@attribute 32735_at numeric
@attribute 32736_at numeric
@attribute 32737_at numeric
@attribute 32738_at numeric
@attribute 32739_at numeric
@attribute 32740_at numeric
@attribute 32741_at numeric
@attribute 32742_s_at numeric
@attribute 32743_at numeric
@attribute 32744_at numeric
@attribute 32745_at numeric
@attribute 32746_at numeric
@attribute 32747_at numeric
@attribute 32748_at numeric
@attribute 32749_s_at numeric
@attribute 32750_r_at numeric
@attribute 32751_at numeric
@attribute 32752_at numeric
@attribute 32753_at numeric
@attribute 32754_at numeric
@attribute 32755_at numeric
@attribute 32756_at numeric
@attribute 32757_at numeric
@attribute 32758_g_at numeric
@attribute 32759_at numeric
@attribute 32760_at numeric
@attribute 32761_at numeric
@attribute 32762_i_at numeric
@attribute 32763_r_at numeric
@attribute 32764_at numeric
@attribute 32765_f_at numeric
@attribute 32766_at numeric
@attribute 32767_at numeric
@attribute 32768_at numeric
@attribute 32769_at numeric
@attribute 32770_at numeric
@attribute 32771_at numeric
@attribute 32772_s_at numeric
@attribute 32773_at numeric
@attribute 32774_at numeric
@attribute 32775_r_at numeric
@attribute 32776_at numeric
@attribute 32777_at numeric
@attribute 32778_at numeric
@attribute 32779_s_at numeric
@attribute 32780_at numeric
@attribute 32781_f_at numeric
@attribute 32782_r_at numeric
@attribute 32783_at numeric
@attribute 32784_at numeric
@attribute 32785_at numeric
@attribute 32786_at numeric
@attribute 32787_at numeric
@attribute 32788_at numeric
@attribute 32789_at numeric
@attribute 32790_at numeric
@attribute 32791_at numeric
@attribute 32792_at numeric
@attribute 32793_at numeric
@attribute 32794_g_at numeric
@attribute 32795_at numeric
@attribute 32796_f_at numeric
@attribute 32797_at numeric
@attribute 32798_at numeric
@attribute 32799_at numeric
@attribute 327_f_at numeric
@attribute 32800_at numeric
@attribute 32801_at numeric
@attribute 32802_at numeric
@attribute 32803_at numeric
@attribute 32804_at numeric
@attribute 32805_at numeric
@attribute 32806_at numeric
@attribute 32807_at numeric
@attribute 32808_at numeric
@attribute 32809_at numeric
@attribute 32810_at numeric
@attribute 32811_at numeric
@attribute 32812_at numeric
@attribute 32813_s_at numeric
@attribute 32814_at numeric
@attribute 32815_at numeric
@attribute 32816_at numeric
@attribute 32817_at numeric
@attribute 32818_at numeric
@attribute 32819_at numeric
@attribute 32820_at numeric
@attribute 32821_at numeric
@attribute 32822_at numeric
@attribute 32823_at numeric
@attribute 32824_at numeric
@attribute 32825_at numeric
@attribute 32826_at numeric
@attribute 32827_at numeric
@attribute 32828_at numeric
@attribute 32829_at numeric
@attribute 32830_g_at numeric
@attribute 32831_at numeric
@attribute 32832_at numeric
@attribute 32833_at numeric
@attribute 32834_r_at numeric
@attribute 32835_at numeric
@attribute 32836_at numeric
@attribute 32837_at numeric
@attribute 32838_at numeric
@attribute 32839_at numeric
@attribute 32840_at numeric
@attribute 32841_at numeric
@attribute 32842_at numeric
@attribute 32843_s_at numeric
@attribute 32844_at numeric
@attribute 32845_at numeric
@attribute 32846_s_at numeric
@attribute 32847_at numeric
@attribute 32848_at numeric
@attribute 32849_at numeric
@attribute 32850_at numeric
@attribute 32851_at numeric
@attribute 32852_at numeric
@attribute 32853_at numeric
@attribute 32854_at numeric
@attribute 32855_at numeric
@attribute 32856_at numeric
@attribute 32857_at numeric
@attribute 32858_at numeric
@attribute 32859_at numeric
@attribute 32860_g_at numeric
@attribute 32861_s_at numeric
@attribute 32862_at numeric
@attribute 32863_at numeric
@attribute 32864_at numeric
@attribute 32865_at numeric
@attribute 32866_at numeric
@attribute 32867_at numeric
@attribute 32868_at numeric
@attribute 32869_at numeric
@attribute 32870_g_at numeric
@attribute 32871_at numeric
@attribute 32872_at numeric
@attribute 32873_at numeric
@attribute 32874_at numeric
@attribute 32875_at numeric
@attribute 32876_s_at numeric
@attribute 32877_i_at numeric
@attribute 32878_f_at numeric
@attribute 32879_at numeric
@attribute 32880_at numeric
@attribute 32881_at numeric
@attribute 32882_at numeric
@attribute 32883_at numeric
@attribute 32884_at numeric
@attribute 32885_f_at numeric
@attribute 32886_at numeric
@attribute 32887_at numeric
@attribute 32888_at numeric
@attribute 32889_at numeric
@attribute 32890_at numeric
@attribute 32891_at numeric
@attribute 32892_at numeric
@attribute 32893_s_at numeric
@attribute 32894_at numeric
@attribute 32895_f_at numeric
@attribute 32896_at numeric
@attribute 32897_at numeric
@attribute 32898_at numeric
@attribute 32899_s_at numeric
@attribute 328_at numeric
@attribute 32900_at numeric
@attribute 32901_s_at numeric
@attribute 32902_at numeric
@attribute 32903_at numeric
@attribute 32904_at numeric
@attribute 32905_s_at numeric
@attribute 32906_at numeric
@attribute 32907_at numeric
@attribute 32908_at numeric
@attribute 32909_at numeric
@attribute 32910_at numeric
@attribute 32911_s_at numeric
@attribute 32912_at numeric
@attribute 32913_i_at numeric
@attribute 32914_f_at numeric
@attribute 32915_at numeric
@attribute 32916_at numeric
@attribute 32917_at numeric
@attribute 32918_at numeric
@attribute 32919_at numeric
@attribute 32920_at numeric
@attribute 32921_at numeric
@attribute 32922_at numeric
@attribute 32923_r_at numeric
@attribute 32924_at numeric
@attribute 32925_at numeric
@attribute 32926_at numeric
@attribute 32927_at numeric
@attribute 32928_at numeric
@attribute 32929_at numeric
@attribute 32930_f_at numeric
@attribute 32931_at numeric
@attribute 32932_at numeric
@attribute 32933_r_at numeric
@attribute 32934_i_at numeric
@attribute 32935_at numeric
@attribute 32936_at numeric
@attribute 32937_at numeric
@attribute 32938_at numeric
@attribute 32939_g_at numeric
@attribute 32940_at numeric
@attribute 32941_at numeric
@attribute 32942_at numeric
@attribute 32943_at numeric
@attribute 32944_at numeric
@attribute 32945_i_at numeric
@attribute 32946_r_at numeric
@attribute 32947_at numeric
@attribute 32948_at numeric
@attribute 32949_at numeric
@attribute 32950_at numeric
@attribute 32951_g_at numeric
@attribute 32952_at numeric
@attribute 32953_at numeric
@attribute 32954_at numeric
@attribute 32955_at numeric
@attribute 32956_at numeric
@attribute 32957_g_at numeric
@attribute 32958_at numeric
@attribute 32959_at numeric
@attribute 32960_at numeric
@attribute 32961_at numeric
@attribute 32962_at numeric
@attribute 32963_s_at numeric
@attribute 32964_at numeric
@attribute 32965_f_at numeric
@attribute 32966_at numeric
@attribute 32967_at numeric
@attribute 32968_s_at numeric
@attribute 32969_r_at numeric
@attribute 32970_f_at numeric
@attribute 32971_at numeric
@attribute 32972_at numeric
@attribute 32973_s_at numeric
@attribute 32974_at numeric
@attribute 32975_g_at numeric
@attribute 32976_s_at numeric
@attribute 32977_at numeric
@attribute 32978_g_at numeric
@attribute 32979_at numeric
@attribute 32980_f_at numeric
@attribute 32981_at numeric
@attribute 32982_at numeric
@attribute 32983_at numeric
@attribute 32984_s_at numeric
@attribute 32985_at numeric
@attribute 32986_s_at numeric
@attribute 32987_at numeric
@attribute 32988_at numeric
@attribute 32989_at numeric
@attribute 32990_at numeric
@attribute 32991_f_at numeric
@attribute 32992_at numeric
@attribute 32993_s_at numeric
@attribute 32994_at numeric
@attribute 32995_at numeric
@attribute 32996_g_at numeric
@attribute 32997_at numeric
@attribute 32998_at numeric
@attribute 32999_at numeric
@attribute 329_s_at numeric
@attribute 33000_at numeric
@attribute 33001_s_at numeric
@attribute 33002_at numeric
@attribute 33003_at numeric
@attribute 33004_g_at numeric
@attribute 33005_at numeric
@attribute 33006_at numeric
@attribute 33007_at numeric
@attribute 33008_at numeric
@attribute 33009_at numeric
@attribute 33010_at numeric
@attribute 33011_at numeric
@attribute 33012_at numeric
@attribute 33013_at numeric
@attribute 33014_at numeric
@attribute 33015_at numeric
@attribute 33016_at numeric
@attribute 33017_at numeric
@attribute 33018_at numeric
@attribute 33019_at numeric
@attribute 33020_at numeric
@attribute 33021_at numeric
@attribute 33022_at numeric
@attribute 33023_at numeric
@attribute 33024_at numeric
@attribute 33025_at numeric
@attribute 33026_at numeric
@attribute 33027_at numeric
@attribute 33028_at numeric
@attribute 33029_at numeric
@attribute 33030_at numeric
@attribute 33031_at numeric
@attribute 33032_r_at numeric
@attribute 33033_at numeric
@attribute 33034_at numeric
@attribute 33035_at numeric
@attribute 33036_at numeric
@attribute 33037_at numeric
@attribute 33038_at numeric
@attribute 33039_at numeric
@attribute 33040_at numeric
@attribute 33041_at numeric
@attribute 33042_r_at numeric
@attribute 33043_at numeric
@attribute 33044_f_at numeric
@attribute 33045_r_at numeric
@attribute 33046_f_at numeric
@attribute 33047_at numeric
@attribute 33048_at numeric
@attribute 33049_at numeric
@attribute 33050_at numeric
@attribute 33051_at numeric
@attribute 33052_at numeric
@attribute 33053_at numeric
@attribute 33054_at numeric
@attribute 33055_at numeric
@attribute 33056_at numeric
@attribute 33057_g_at numeric
@attribute 33058_at numeric
@attribute 33059_at numeric
@attribute 33060_g_at numeric
@attribute 33061_at numeric
@attribute 33062_at numeric
@attribute 33063_at numeric
@attribute 33064_at numeric
@attribute 33065_at numeric
@attribute 33066_at numeric
@attribute 33067_at numeric
@attribute 33068_f_at numeric
@attribute 33069_f_at numeric
@attribute 33070_at numeric
@attribute 33071_at numeric
@attribute 33072_at numeric
@attribute 33073_at numeric
@attribute 33074_g_at numeric
@attribute 33075_at numeric
@attribute 33076_at numeric
@attribute 33077_at numeric
@attribute 33078_at numeric
@attribute 33079_at numeric
@attribute 33080_s_at numeric
@attribute 33081_at numeric
@attribute 33082_at numeric
@attribute 33083_at numeric
@attribute 33084_at numeric
@attribute 33085_at numeric
@attribute 33086_at numeric
@attribute 33087_s_at numeric
@attribute 33088_at numeric
@attribute 33089_s_at numeric
@attribute 33090_at numeric
@attribute 33091_at numeric
@attribute 33092_at numeric
@attribute 33093_at numeric
@attribute 33094_s_at numeric
@attribute 33095_i_at numeric
@attribute 33096_r_at numeric
@attribute 33097_at numeric
@attribute 33098_at numeric
@attribute 33099_at numeric
@attribute 330_s_at numeric
@attribute 33100_at numeric
@attribute 33101_g_at numeric
@attribute 33102_at numeric
@attribute 33103_s_at numeric
@attribute 33104_at numeric
@attribute 33105_at numeric
@attribute 33106_at numeric
@attribute 33107_at numeric
@attribute 33108_i_at numeric
@attribute 33109_f_at numeric
@attribute 33110_at numeric
@attribute 33111_at numeric
@attribute 33112_at numeric
@attribute 33113_at numeric
@attribute 33114_f_at numeric
@attribute 33115_at numeric
@attribute 33116_f_at numeric
@attribute 33117_r_at numeric
@attribute 33118_at numeric
@attribute 33119_at numeric
@attribute 33120_at numeric
@attribute 33121_g_at numeric
@attribute 33122_at numeric
@attribute 33123_at numeric
@attribute 33124_at numeric
@attribute 33125_at numeric
@attribute 33126_at numeric
@attribute 33127_at numeric
@attribute 33128_s_at numeric
@attribute 33129_at numeric
@attribute 33130_at numeric
@attribute 33131_at numeric
@attribute 33132_at numeric
@attribute 33133_at numeric
@attribute 33134_at numeric
@attribute 33135_at numeric
@attribute 33136_at numeric
@attribute 33137_at numeric
@attribute 33138_at numeric
@attribute 33139_s_at numeric
@attribute 33140_at numeric
@attribute 33141_at numeric
@attribute 33142_at numeric
@attribute 33143_s_at numeric
@attribute 33144_at numeric
@attribute 33145_at numeric
@attribute 33146_at numeric
@attribute 33147_at numeric
@attribute 33148_at numeric
@attribute 33149_at numeric
@attribute 33150_at numeric
@attribute 33151_s_at numeric
@attribute 33152_at numeric
@attribute 33153_at numeric
@attribute 33154_at numeric
@attribute 33155_at numeric
@attribute 33156_at numeric
@attribute 33157_at numeric
@attribute 33158_at numeric
@attribute 33159_at numeric
@attribute 33160_at numeric
@attribute 33161_at numeric
@attribute 33162_at numeric
@attribute 33163_r_at numeric
@attribute 33164_at numeric
@attribute 33165_at numeric
@attribute 33166_at numeric
@attribute 33167_r_at numeric
@attribute 33168_at numeric
@attribute 33169_at numeric
@attribute 33170_at numeric
@attribute 33171_s_at numeric
@attribute 33172_at numeric
@attribute 33173_g_at numeric
@attribute 33174_s_at numeric
@attribute 33175_at numeric
@attribute 33176_at numeric
@attribute 33177_at numeric
@attribute 33178_at numeric
@attribute 33179_at numeric
@attribute 33180_at numeric
@attribute 33181_at numeric
@attribute 33182_at numeric
@attribute 33183_at numeric
@attribute 33184_at numeric
@attribute 33185_at numeric
@attribute 33186_i_at numeric
@attribute 33187_r_at numeric
@attribute 33188_at numeric
@attribute 33189_at numeric
@attribute 33190_g_at numeric
@attribute 33191_at numeric
@attribute 33192_g_at numeric
@attribute 33193_at numeric
@attribute 33194_at numeric
@attribute 33195_at numeric
@attribute 33196_at numeric
@attribute 33197_at numeric
@attribute 33198_at numeric
@attribute 33199_at numeric
@attribute 331_at numeric
@attribute 33200_at numeric
@attribute 33201_at numeric
@attribute 33202_f_at numeric
@attribute 33203_s_at numeric
@attribute 33204_at numeric
@attribute 33205_at numeric
@attribute 33206_at numeric
@attribute 33207_at numeric
@attribute 33208_at numeric
@attribute 33209_at numeric
@attribute 33210_at numeric
@attribute 33211_at numeric
@attribute 33212_at numeric
@attribute 33213_g_at numeric
@attribute 33214_at numeric
@attribute 33215_g_at numeric
@attribute 33216_at numeric
@attribute 33217_at numeric
@attribute 33218_at numeric
@attribute 33219_at numeric
@attribute 33220_at numeric
@attribute 33221_at numeric
@attribute 33222_at numeric
@attribute 33223_at numeric
@attribute 33224_at numeric
@attribute 33225_at numeric
@attribute 33226_at numeric
@attribute 33227_at numeric
@attribute 33228_g_at numeric
@attribute 33229_at numeric
@attribute 33230_at numeric
@attribute 33231_at numeric
@attribute 33232_at numeric
@attribute 33233_at numeric
@attribute 33234_at numeric
@attribute 33235_at numeric
@attribute 33236_at numeric
@attribute 33237_at numeric
@attribute 33238_at numeric
@attribute 33239_at numeric
@attribute 33240_at numeric
@attribute 33241_at numeric
@attribute 33242_at numeric
@attribute 33243_at numeric
@attribute 33244_at numeric
@attribute 33245_at numeric
@attribute 33246_at numeric
@attribute 33247_at numeric
@attribute 33248_at numeric
@attribute 33249_at numeric
@attribute 33250_at numeric
@attribute 33251_at numeric
@attribute 33252_at numeric
@attribute 33253_at numeric
@attribute 33254_at numeric
@attribute 33255_at numeric
@attribute 33256_at numeric
@attribute 33257_at numeric
@attribute 33258_g_at numeric
@attribute 33259_at numeric
@attribute 33260_at numeric
@attribute 33261_at numeric
@attribute 33262_at numeric
@attribute 33263_at numeric
@attribute 33264_at numeric
@attribute 33265_at numeric
@attribute 33266_at numeric
@attribute 33267_at numeric
@attribute 33268_at numeric
@attribute 33269_at numeric
@attribute 33270_i_at numeric
@attribute 33271_r_at numeric
@attribute 33272_at numeric
@attribute 33273_f_at numeric
@attribute 33274_f_at numeric
@attribute 33275_at numeric
@attribute 33276_at numeric
@attribute 33277_at numeric
@attribute 33278_at numeric
@attribute 33279_s_at numeric
@attribute 33280_r_at numeric
@attribute 33281_at numeric
@attribute 33282_at numeric
@attribute 33283_at numeric
@attribute 33284_at numeric
@attribute 33285_i_at numeric
@attribute 33286_at numeric
@attribute 33287_at numeric
@attribute 33288_i_at numeric
@attribute 33289_f_at numeric
@attribute 33290_at numeric
@attribute 33291_at numeric
@attribute 33292_at numeric
@attribute 33293_at numeric
@attribute 33294_at numeric
@attribute 33295_at numeric
@attribute 33296_at numeric
@attribute 33297_at numeric
@attribute 33298_at numeric
@attribute 33299_at numeric
@attribute 332_at numeric
@attribute 33300_at numeric
@attribute 33301_g_at numeric
@attribute 33302_at numeric
@attribute 33303_at numeric
@attribute 33304_at numeric
@attribute 33305_at numeric
@attribute 33306_at numeric
@attribute 33307_at numeric
@attribute 33308_at numeric
@attribute 33309_at numeric
@attribute 33310_at numeric
@attribute 33311_at numeric
@attribute 33312_at numeric
@attribute 33313_g_at numeric
@attribute 33314_at numeric
@attribute 33315_at numeric
@attribute 33316_at numeric
@attribute 33317_at numeric
@attribute 33318_at numeric
@attribute 33319_at numeric
@attribute 33320_at numeric
@attribute 33321_r_at numeric
@attribute 33322_i_at numeric
@attribute 33323_r_at numeric
@attribute 33324_s_at numeric
@attribute 33325_at numeric
@attribute 33326_at numeric
@attribute 33327_at numeric
@attribute 33328_at numeric
@attribute 33329_at numeric
@attribute 33330_at numeric
@attribute 33331_at numeric
@attribute 33332_at numeric
@attribute 33333_at numeric
@attribute 33334_at numeric
@attribute 33335_at numeric
@attribute 33336_at numeric
@attribute 33337_at numeric
@attribute 33338_at numeric
@attribute 33339_g_at numeric
@attribute 33340_at numeric
@attribute 33341_at numeric
@attribute 33342_at numeric
@attribute 33343_at numeric
@attribute 33344_at numeric
@attribute 33345_at numeric
@attribute 33346_r_at numeric
@attribute 33347_at numeric
@attribute 33348_at numeric
@attribute 33349_at numeric
@attribute 33350_s_at numeric
@attribute 33351_at numeric
@attribute 33352_at numeric
@attribute 33353_at numeric
@attribute 33354_at numeric
@attribute 33355_at numeric
@attribute 33356_at numeric
@attribute 33357_at numeric
@attribute 33358_at numeric
@attribute 33359_at numeric
@attribute 33360_at numeric
@attribute 33361_at numeric
@attribute 33362_at numeric
@attribute 33363_at numeric
@attribute 33364_at numeric
@attribute 33365_at numeric
@attribute 33366_at numeric
@attribute 33367_s_at numeric
@attribute 33368_at numeric
@attribute 33369_at numeric
@attribute 33370_r_at numeric
@attribute 33371_s_at numeric
@attribute 33372_at numeric
@attribute 33373_at numeric
@attribute 33374_at numeric
@attribute 33375_at numeric
@attribute 33376_at numeric
@attribute 33377_at numeric
@attribute 33378_at numeric
@attribute 33379_at numeric
@attribute 33380_at numeric
@attribute 33381_at numeric
@attribute 33382_at numeric
@attribute 33383_f_at numeric
@attribute 33384_at numeric
@attribute 33385_g_at numeric
@attribute 33386_at numeric
@attribute 33387_at numeric
@attribute 33388_at numeric
@attribute 33389_at numeric
@attribute 33390_at numeric
@attribute 33391_r_at numeric
@attribute 33392_at numeric
@attribute 33393_at numeric
@attribute 33394_at numeric
@attribute 33395_at numeric
@attribute 33396_at numeric
@attribute 33397_at numeric
@attribute 33398_at numeric
@attribute 33399_at numeric
@attribute 333_s_at numeric
@attribute 33400_r_at numeric
@attribute 33401_at numeric
@attribute 33402_at numeric
@attribute 33403_at numeric
@attribute 33404_at numeric
@attribute 33405_at numeric
@attribute 33406_at numeric
@attribute 33407_at numeric
@attribute 33408_at numeric
@attribute 33409_at numeric
@attribute 33410_at numeric
@attribute 33411_g_at numeric
@attribute 33412_at numeric
@attribute 33413_at numeric
@attribute 33414_at numeric
@attribute 33415_at numeric
@attribute 33416_at numeric
@attribute 33417_at numeric
@attribute 33418_at numeric
@attribute 33419_at numeric
@attribute 33420_g_at numeric
@attribute 33421_s_at numeric
@attribute 33422_at numeric
@attribute 33423_g_at numeric
@attribute 33424_at numeric
@attribute 33425_at numeric
@attribute 33426_at numeric
@attribute 33427_s_at numeric
@attribute 33428_s_at numeric
@attribute 33429_at numeric
@attribute 33430_at numeric
@attribute 33431_at numeric
@attribute 33432_at numeric
@attribute 33433_at numeric
@attribute 33434_at numeric
@attribute 33435_r_at numeric
@attribute 33436_at numeric
@attribute 33437_at numeric
@attribute 33438_at numeric
@attribute 33439_at numeric
@attribute 33440_at numeric
@attribute 33441_at numeric
@attribute 33442_at numeric
@attribute 33443_at numeric
@attribute 33444_at numeric
@attribute 33445_at numeric
@attribute 33446_at numeric
@attribute 33447_at numeric
@attribute 33448_at numeric
@attribute 33449_at numeric
@attribute 33450_at numeric
@attribute 33451_s_at numeric
@attribute 33452_at numeric
@attribute 33453_at numeric
@attribute 33454_at numeric
@attribute 33455_at numeric
@attribute 33456_at numeric
@attribute 33457_at numeric
@attribute 33458_r_at numeric
@attribute 33459_at numeric
@attribute 33460_at numeric
@attribute 33461_at numeric
@attribute 33462_at numeric
@attribute 33463_at numeric
@attribute 33464_at numeric
@attribute 33465_at numeric
@attribute 33466_at numeric
@attribute 33467_at numeric
@attribute 33468_at numeric
@attribute 33469_r_at numeric
@attribute 33470_at numeric
@attribute 33471_g_at numeric
@attribute 33472_at numeric
@attribute 33473_at numeric
@attribute 33474_at numeric
@attribute 33475_at numeric
@attribute 33476_at numeric
@attribute 33477_at numeric
@attribute 33478_at numeric
@attribute 33479_g_at numeric
@attribute 33480_at numeric
@attribute 33481_at numeric
@attribute 33482_at numeric
@attribute 33483_at numeric
@attribute 33484_at numeric
@attribute 33485_at numeric
@attribute 33486_at numeric
@attribute 33487_at numeric
@attribute 33488_at numeric
@attribute 33489_at numeric
@attribute 33490_at numeric
@attribute 33491_at numeric
@attribute 33492_at numeric
@attribute 33493_at numeric
@attribute 33494_at numeric
@attribute 33495_at numeric
@attribute 33496_at numeric
@attribute 33497_at numeric
@attribute 33498_at numeric
@attribute 33499_s_at numeric
@attribute 334_s_at numeric
@attribute 33500_i_at numeric
@attribute 33501_r_at numeric
@attribute 33502_at numeric
@attribute 33503_at numeric
@attribute 33504_at numeric
@attribute 33505_at numeric
@attribute 33506_at numeric
@attribute 33507_g_at numeric
@attribute 33508_at numeric
@attribute 33509_at numeric
@attribute 33510_s_at numeric
@attribute 33511_at numeric
@attribute 33512_at numeric
@attribute 33513_at numeric
@attribute 33514_at numeric
@attribute 33515_at numeric
@attribute 33516_at numeric
@attribute 33517_f_at numeric
@attribute 33518_f_at numeric
@attribute 33519_at numeric
@attribute 33520_at numeric
@attribute 33521_at numeric
@attribute 33522_at numeric
@attribute 33523_at numeric
@attribute 33524_at numeric
@attribute 33525_at numeric
@attribute 33526_at numeric
@attribute 33527_at numeric
@attribute 33528_at numeric
@attribute 33529_at numeric
@attribute 33530_at numeric
@attribute 33531_at numeric
@attribute 33532_at numeric
@attribute 33533_at numeric
@attribute 33534_at numeric
@attribute 33535_at numeric
@attribute 33536_at numeric
@attribute 33537_at numeric
@attribute 33538_at numeric
@attribute 33539_at numeric
@attribute 33540_at numeric
@attribute 33541_s_at numeric
@attribute 33542_at numeric
@attribute 33543_s_at numeric
@attribute 33544_at numeric
@attribute 33545_at numeric
@attribute 33546_at numeric
@attribute 33547_i_at numeric
@attribute 33548_f_at numeric
@attribute 33549_at numeric
@attribute 33550_at numeric
@attribute 33551_s_at numeric
@attribute 33552_at numeric
@attribute 33553_r_at numeric
@attribute 33554_at numeric
@attribute 33555_at numeric
@attribute 33556_at numeric
@attribute 33557_at numeric
@attribute 33558_at numeric
@attribute 33559_at numeric
@attribute 33560_at numeric
@attribute 33561_at numeric
@attribute 33562_g_at numeric
@attribute 33563_s_at numeric
@attribute 33564_at numeric
@attribute 33565_at numeric
@attribute 33566_at numeric
@attribute 33567_at numeric
@attribute 33568_at numeric
@attribute 33569_at numeric
@attribute 33570_at numeric
@attribute 33571_at numeric
@attribute 33572_at numeric
@attribute 33573_at numeric
@attribute 33574_at numeric
@attribute 33575_at numeric
@attribute 33576_at numeric
@attribute 33577_at numeric
@attribute 33578_at numeric
@attribute 33579_i_at numeric
@attribute 33580_r_at numeric
@attribute 33581_at numeric
@attribute 33582_s_at numeric
@attribute 33583_r_at numeric
@attribute 33584_at numeric
@attribute 33585_at numeric
@attribute 33586_at numeric
@attribute 33587_f_at numeric
@attribute 33588_at numeric
@attribute 33589_at numeric
@attribute 33590_at numeric
@attribute 33591_at numeric
@attribute 33592_at numeric
@attribute 33593_at numeric
@attribute 33594_at numeric
@attribute 33595_r_at numeric
@attribute 33596_at numeric
@attribute 33597_at numeric
@attribute 33598_r_at numeric
@attribute 33599_at numeric
@attribute 335_r_at numeric
@attribute 33600_at numeric
@attribute 33601_at numeric
@attribute 33602_at numeric
@attribute 33603_at numeric
@attribute 33604_at numeric
@attribute 33605_at numeric
@attribute 33606_g_at numeric
@attribute 33607_at numeric
@attribute 33608_at numeric
@attribute 33609_at numeric
@attribute 33610_at numeric
@attribute 33611_g_at numeric
@attribute 33612_at numeric
@attribute 33613_at numeric
@attribute 33614_at numeric
@attribute 33615_at numeric
@attribute 33616_at numeric
@attribute 33617_s_at numeric
@attribute 33618_at numeric
@attribute 33619_at numeric
@attribute 33620_at numeric
@attribute 33621_at numeric
@attribute 33622_at numeric
@attribute 33623_g_at numeric
@attribute 33624_at numeric
@attribute 33625_g_at numeric
@attribute 33626_at numeric
@attribute 33627_at numeric
@attribute 33628_g_at numeric
@attribute 33629_at numeric
@attribute 33630_s_at numeric
@attribute 33631_at numeric
@attribute 33632_g_at numeric
@attribute 33633_at numeric
@attribute 33634_at numeric
@attribute 33635_at numeric
@attribute 33636_at numeric
@attribute 33637_g_at numeric
@attribute 33638_at numeric
@attribute 33639_g_at numeric
@attribute 33640_at numeric
@attribute 33641_g_at numeric
@attribute 33642_s_at numeric
@attribute 33643_at numeric
@attribute 33644_at numeric
@attribute 33645_at numeric
@attribute 33646_g_at numeric
@attribute 33647_s_at numeric
@attribute 33648_at numeric
@attribute 33649_at numeric
@attribute 33650_at numeric
@attribute 33651_at numeric
@attribute 33652_at numeric
@attribute 33653_at numeric
@attribute 33654_at numeric
@attribute 33655_f_at numeric
@attribute 33656_at numeric
@attribute 33657_at numeric
@attribute 33658_at numeric
@attribute 33659_at numeric
@attribute 33660_at numeric
@attribute 33661_at numeric
@attribute 33662_at numeric
@attribute 33663_at numeric
@attribute 33664_g_at numeric
@attribute 33665_s_at numeric
@attribute 33666_at numeric
@attribute 33667_at numeric
@attribute 33668_at numeric
@attribute 33669_at numeric
@attribute 33670_at numeric
@attribute 33671_f_at numeric
@attribute 33672_f_at numeric
@attribute 33673_r_at numeric
@attribute 33674_at numeric
@attribute 33675_at numeric
@attribute 33676_at numeric
@attribute 33677_at numeric
@attribute 33678_i_at numeric
@attribute 33679_f_at numeric
@attribute 33680_f_at numeric
@attribute 33681_at numeric
@attribute 33682_at numeric
@attribute 33683_at numeric
@attribute 33684_at numeric
@attribute 33685_at numeric
@attribute 33686_at numeric
@attribute 33687_at numeric
@attribute 33688_at numeric
@attribute 33689_s_at numeric
@attribute 33690_at numeric
@attribute 33691_at numeric
@attribute 33692_at numeric
@attribute 33693_at numeric
@attribute 33694_at numeric
@attribute 33695_at numeric
@attribute 33696_at numeric
@attribute 33697_at numeric
@attribute 33698_at numeric
@attribute 33699_at numeric
@attribute 336_at numeric
@attribute 33700_at numeric
@attribute 33701_at numeric
@attribute 33702_f_at numeric
@attribute 33703_f_at numeric
@attribute 33704_at numeric
@attribute 33705_at numeric
@attribute 33706_at numeric
@attribute 33707_at numeric
@attribute 33708_at numeric
@attribute 33709_at numeric
@attribute 33710_at numeric
@attribute 33711_at numeric
@attribute 33712_at numeric
@attribute 33713_at numeric
@attribute 33714_at numeric
@attribute 33715_r_at numeric
@attribute 33716_at numeric
@attribute 33717_at numeric
@attribute 33718_at numeric
@attribute 33719_at numeric
@attribute 33720_at numeric
@attribute 33721_at numeric
@attribute 33722_at numeric
@attribute 33723_at numeric
@attribute 33724_at numeric
@attribute 33725_at numeric
@attribute 33726_at numeric
@attribute 33727_r_at numeric
@attribute 33728_at numeric
@attribute 33729_at numeric
@attribute 33730_at numeric
@attribute 33731_at numeric
@attribute 33732_at numeric
@attribute 33733_at numeric
@attribute 33734_at numeric
@attribute 33735_at numeric
@attribute 33736_at numeric
@attribute 33737_f_at numeric
@attribute 33738_r_at numeric
@attribute 33739_at numeric
@attribute 33740_at numeric
@attribute 33741_at numeric
@attribute 33742_f_at numeric
@attribute 33743_at numeric
@attribute 33744_at numeric
@attribute 33745_at numeric
@attribute 33746_at numeric
@attribute 33747_s_at numeric
@attribute 33748_at numeric
@attribute 33749_at numeric
@attribute 33750_at numeric
@attribute 33751_at numeric
@attribute 33752_at numeric
@attribute 33753_at numeric
@attribute 33754_at numeric
@attribute 33755_at numeric
@attribute 33756_at numeric
@attribute 33757_f_at numeric
@attribute 33758_f_at numeric
@attribute 33759_at numeric
@attribute 33760_at numeric
@attribute 33761_s_at numeric
@attribute 33762_r_at numeric
@attribute 33763_at numeric
@attribute 33764_at numeric
@attribute 33765_at numeric
@attribute 33766_at numeric
@attribute 33767_at numeric
@attribute 33768_at numeric
@attribute 33769_at numeric
@attribute 33770_at numeric
@attribute 33771_at numeric
@attribute 33772_at numeric
@attribute 33773_at numeric
@attribute 33774_at numeric
@attribute 33775_s_at numeric
@attribute 33776_at numeric
@attribute 33777_at numeric
@attribute 33778_at numeric
@attribute 33779_at numeric
@attribute 33780_at numeric
@attribute 33781_s_at numeric
@attribute 33782_r_at numeric
@attribute 33783_at numeric
@attribute 33784_at numeric
@attribute 33785_at numeric
@attribute 33786_r_at numeric
@attribute 33787_at numeric
@attribute 33788_at numeric
@attribute 33789_at numeric
@attribute 33790_at numeric
@attribute 33791_at numeric
@attribute 33792_at numeric
@attribute 33793_at numeric
@attribute 33794_g_at numeric
@attribute 33795_at numeric
@attribute 33796_at numeric
@attribute 33797_at numeric
@attribute 33798_at numeric
@attribute 33799_at numeric
@attribute 337_at numeric
@attribute 33800_at numeric
@attribute 33801_at numeric
@attribute 33802_at numeric
@attribute 33803_at numeric
@attribute 33804_at numeric
@attribute 33805_at numeric
@attribute 33806_at numeric
@attribute 33807_at numeric
@attribute 33808_at numeric
@attribute 33809_at numeric
@attribute 33810_at numeric
@attribute 33811_at numeric
@attribute 33812_at numeric
@attribute 33813_at numeric
@attribute 33814_at numeric
@attribute 33815_at numeric
@attribute 33816_at numeric
@attribute 33817_at numeric
@attribute 33818_at numeric
@attribute 33819_at numeric
@attribute 33820_g_at numeric
@attribute 33821_at numeric
@attribute 33822_at numeric
@attribute 33823_at numeric
@attribute 33824_at numeric
@attribute 33825_at numeric
@attribute 33826_at numeric
@attribute 33827_at numeric
@attribute 33828_at numeric
@attribute 33829_at numeric
@attribute 33830_at numeric
@attribute 33831_at numeric
@attribute 33832_at numeric
@attribute 33833_at numeric
@attribute 33834_at numeric
@attribute 33835_at numeric
@attribute 33836_at numeric
@attribute 33837_at numeric
@attribute 33838_at numeric
@attribute 33839_at numeric
@attribute 33840_at numeric
@attribute 33841_at numeric
@attribute 33842_at numeric
@attribute 33843_g_at numeric
@attribute 33844_at numeric
@attribute 33845_at numeric
@attribute 33846_at numeric
@attribute 33847_s_at numeric
@attribute 33848_r_at numeric
@attribute 33849_at numeric
@attribute 33850_at numeric
@attribute 33851_at numeric
@attribute 33852_at numeric
@attribute 33853_s_at numeric
@attribute 33854_at numeric
@attribute 33855_at numeric
@attribute 33856_at numeric
@attribute 33857_at numeric
@attribute 33858_at numeric
@attribute 33859_at numeric
@attribute 33860_at numeric
@attribute 33861_at numeric
@attribute 33862_at numeric
@attribute 33863_at numeric
@attribute 33864_at numeric
@attribute 33865_at numeric
@attribute 33866_at numeric
@attribute 33867_s_at numeric
@attribute 33868_at numeric
@attribute 33869_at numeric
@attribute 33870_at numeric
@attribute 33871_s_at numeric
@attribute 33872_at numeric
@attribute 33873_at numeric
@attribute 33874_at numeric
@attribute 33875_at numeric
@attribute 33876_at numeric
@attribute 33877_s_at numeric
@attribute 33878_at numeric
@attribute 33879_at numeric
@attribute 33880_at numeric
@attribute 33881_at numeric
@attribute 33882_at numeric
@attribute 33883_at numeric
@attribute 33884_s_at numeric
@attribute 33885_at numeric
@attribute 33886_at numeric
@attribute 33887_at numeric
@attribute 33888_at numeric
@attribute 33889_s_at numeric
@attribute 33890_at numeric
@attribute 33891_at numeric
@attribute 33892_at numeric
@attribute 33893_r_at numeric
@attribute 33894_at numeric
@attribute 33895_at numeric
@attribute 33896_at numeric
@attribute 33897_at numeric
@attribute 33898_at numeric
@attribute 33899_at numeric
@attribute 338_at numeric
@attribute 33900_at numeric
@attribute 33901_at numeric
@attribute 33902_at numeric
@attribute 33903_at numeric
@attribute 33904_at numeric
@attribute 33905_at numeric
@attribute 33906_at numeric
@attribute 33907_at numeric
@attribute 33908_at numeric
@attribute 33909_at numeric
@attribute 33910_at numeric
@attribute 33911_at numeric
@attribute 33912_at numeric
@attribute 33913_at numeric
@attribute 33914_r_at numeric
@attribute 33915_at numeric
@attribute 33916_at numeric
@attribute 33917_at numeric
@attribute 33918_s_at numeric
@attribute 33919_at numeric
@attribute 33920_at numeric
@attribute 33921_at numeric
@attribute 33922_at numeric
@attribute 33923_s_at numeric
@attribute 33924_at numeric
@attribute 33925_at numeric
@attribute 33926_at numeric
@attribute 33927_i_at numeric
@attribute 33928_r_at numeric
@attribute 33929_at numeric
@attribute 33930_at numeric
@attribute 33931_at numeric
@attribute 33932_at numeric
@attribute 33933_at numeric
@attribute 33934_at numeric
@attribute 33935_at numeric
@attribute 33936_at numeric
@attribute 33937_at numeric
@attribute 33938_g_at numeric
@attribute 33939_at numeric
@attribute 33940_at numeric
@attribute 33941_at numeric
@attribute 33942_s_at numeric
@attribute 33943_at numeric
@attribute 33944_at numeric
@attribute 33945_at numeric
@attribute 33946_at numeric
@attribute 33947_at numeric
@attribute 33948_at numeric
@attribute 33949_at numeric
@attribute 33950_g_at numeric
@attribute 33951_at numeric
@attribute 33952_at numeric
@attribute 33953_at numeric
@attribute 33954_at numeric
@attribute 33955_at numeric
@attribute 33956_at numeric
@attribute 33957_at numeric
@attribute 33958_at numeric
@attribute 33959_at numeric
@attribute 33960_s_at numeric
@attribute 33961_at numeric
@attribute 33962_at numeric
@attribute 33963_at numeric
@attribute 33964_at numeric
@attribute 33965_at numeric
@attribute 33966_at numeric
@attribute 33967_at numeric
@attribute 33968_at numeric
@attribute 33969_at numeric
@attribute 33970_at numeric
@attribute 33971_f_at numeric
@attribute 33972_r_at numeric
@attribute 33973_at numeric
@attribute 33974_at numeric
@attribute 33975_at numeric
@attribute 33976_at numeric
@attribute 33977_at numeric
@attribute 33978_at numeric
@attribute 33979_at numeric
@attribute 33980_at numeric
@attribute 33981_at numeric
@attribute 33982_f_at numeric
@attribute 33983_at numeric
@attribute 33984_at numeric
@attribute 33985_s_at numeric
@attribute 33986_r_at numeric
@attribute 33987_at numeric
@attribute 33988_at numeric
@attribute 33989_f_at numeric
@attribute 33990_at numeric
@attribute 33991_g_at numeric
@attribute 33992_at numeric
@attribute 33993_at numeric
@attribute 33994_g_at numeric
@attribute 33995_at numeric
@attribute 33996_at numeric
@attribute 33997_at numeric
@attribute 33998_at numeric
@attribute 33999_f_at numeric
@attribute 339_at numeric
@attribute 34000_r_at numeric
@attribute 34001_at numeric
@attribute 34002_at numeric
@attribute 34003_at numeric
@attribute 34004_at numeric
@attribute 34005_at numeric
@attribute 34006_s_at numeric
@attribute 34007_at numeric
@attribute 34008_at numeric
@attribute 34009_at numeric
@attribute 34010_at numeric
@attribute 34011_at numeric
@attribute 34012_at numeric
@attribute 34013_f_at numeric
@attribute 34014_f_at numeric
@attribute 34015_at numeric
@attribute 34016_s_at numeric
@attribute 34017_s_at numeric
@attribute 34018_at numeric
@attribute 34019_at numeric
@attribute 34020_at numeric
@attribute 34021_at numeric
@attribute 34022_at numeric
@attribute 34023_at numeric
@attribute 34024_at numeric
@attribute 34025_at numeric
@attribute 34026_at numeric
@attribute 34027_f_at numeric
@attribute 34028_at numeric
@attribute 34029_at numeric
@attribute 34030_at numeric
@attribute 34031_i_at numeric
@attribute 34032_at numeric
@attribute 34033_s_at numeric
@attribute 34034_at numeric
@attribute 34035_at numeric
@attribute 34036_at numeric
@attribute 34037_at numeric
@attribute 34038_at numeric
@attribute 34039_at numeric
@attribute 34040_s_at numeric
@attribute 34041_at numeric
@attribute 34042_at numeric
@attribute 34043_at numeric
@attribute 34044_at numeric
@attribute 34045_at numeric
@attribute 34046_at numeric
@attribute 34047_at numeric
@attribute 34048_at numeric
@attribute 34049_at numeric
@attribute 34050_at numeric
@attribute 34051_at numeric
@attribute 34052_at numeric
@attribute 34053_at numeric
@attribute 34054_at numeric
@attribute 34055_at numeric
@attribute 34056_g_at numeric
@attribute 34057_at numeric
@attribute 34058_at numeric
@attribute 34059_at numeric
@attribute 34060_g_at numeric
@attribute 34061_at numeric
@attribute 34062_at numeric
@attribute 34063_at numeric
@attribute 34064_s_at numeric
@attribute 34065_at numeric
@attribute 34066_at numeric
@attribute 34067_at numeric
@attribute 34068_f_at numeric
@attribute 34069_s_at numeric
@attribute 34070_s_at numeric
@attribute 34071_at numeric
@attribute 34072_s_at numeric
@attribute 34073_s_at numeric
@attribute 34074_s_at numeric
@attribute 34075_at numeric
@attribute 34076_at numeric
@attribute 34077_at numeric
@attribute 34078_s_at numeric
@attribute 34079_at numeric
@attribute 34080_at numeric
@attribute 34081_at numeric
@attribute 34082_at numeric
@attribute 34083_at numeric
@attribute 34084_at numeric
@attribute 34085_at numeric
@attribute 34086_at numeric
@attribute 34087_at numeric
@attribute 34088_at numeric
@attribute 34089_at numeric
@attribute 34090_at numeric
@attribute 34091_s_at numeric
@attribute 34092_at numeric
@attribute 34093_at numeric
@attribute 34094_i_at numeric
@attribute 34095_f_at numeric
@attribute 34096_at numeric
@attribute 34097_at numeric
@attribute 34098_f_at numeric
@attribute 34099_f_at numeric
@attribute 340_at numeric
@attribute 34100_at numeric
@attribute 34101_at numeric
@attribute 34102_at numeric
@attribute 34103_at numeric
@attribute 34104_i_at numeric
@attribute 34105_f_at numeric
@attribute 34106_at numeric
@attribute 34107_at numeric
@attribute 34108_g_at numeric
@attribute 34109_at numeric
@attribute 34110_g_at numeric
@attribute 34111_s_at numeric
@attribute 34112_r_at numeric
@attribute 34113_at numeric
@attribute 34114_at numeric
@attribute 34115_at numeric
@attribute 34116_at numeric
@attribute 34117_at numeric
@attribute 34118_at numeric
@attribute 34119_at numeric
@attribute 34120_r_at numeric
@attribute 34121_at numeric
@attribute 34122_at numeric
@attribute 34123_at numeric
@attribute 34124_at numeric
@attribute 34125_at numeric
@attribute 34126_at numeric
@attribute 34127_at numeric
@attribute 34128_at numeric
@attribute 34129_at numeric
@attribute 34130_at numeric
@attribute 34131_at numeric
@attribute 34132_at numeric
@attribute 34133_at numeric
@attribute 34134_at numeric
@attribute 34135_at numeric
@attribute 34136_s_at numeric
@attribute 34137_at numeric
@attribute 34138_at numeric
@attribute 34139_at numeric
@attribute 34140_at numeric
@attribute 34141_at numeric
@attribute 34142_at numeric
@attribute 34143_at numeric
@attribute 34144_at numeric
@attribute 34145_at numeric
@attribute 34146_at numeric
@attribute 34147_g_at numeric
@attribute 34148_at numeric
@attribute 34149_at numeric
@attribute 34150_at numeric
@attribute 34151_at numeric
@attribute 34152_at numeric
@attribute 34153_at numeric
@attribute 34154_at numeric
@attribute 34155_s_at numeric
@attribute 34156_i_at numeric
@attribute 34157_f_at numeric
@attribute 34158_s_at numeric
@attribute 34159_at numeric
@attribute 34160_at numeric
@attribute 34161_at numeric
@attribute 34162_at numeric
@attribute 34163_g_at numeric
@attribute 34164_at numeric
@attribute 34165_at numeric
@attribute 34166_at numeric
@attribute 34167_s_at numeric
@attribute 34168_at numeric
@attribute 34169_s_at numeric
@attribute 34170_s_at numeric
@attribute 34171_at numeric
@attribute 34172_s_at numeric
@attribute 34173_s_at numeric
@attribute 34174_s_at numeric
@attribute 34175_r_at numeric
@attribute 34176_at numeric
@attribute 34177_at numeric
@attribute 34178_at numeric
@attribute 34179_at numeric
@attribute 34180_at numeric
@attribute 34181_at numeric
@attribute 34182_at numeric
@attribute 34183_at numeric
@attribute 34184_at numeric
@attribute 34185_at numeric
@attribute 34186_at numeric
@attribute 34187_at numeric
@attribute 34188_at numeric
@attribute 34189_at numeric
@attribute 34190_at numeric
@attribute 34191_at numeric
@attribute 34192_at numeric
@attribute 34193_at numeric
@attribute 34194_at numeric
@attribute 34195_at numeric
@attribute 34196_at numeric
@attribute 34197_at numeric
@attribute 34198_at numeric
@attribute 34199_at numeric
@attribute 341_at numeric
@attribute 34200_at numeric
@attribute 34201_at numeric
@attribute 34202_at numeric
@attribute 34203_at numeric
@attribute 34204_at numeric
@attribute 34205_at numeric
@attribute 34206_at numeric
@attribute 34207_at numeric
@attribute 34208_at numeric
@attribute 34209_at numeric
@attribute 34210_at numeric
@attribute 34211_at numeric
@attribute 34212_at numeric
@attribute 34213_at numeric
@attribute 34214_at numeric
@attribute 34215_at numeric
@attribute 34216_at numeric
@attribute 34217_at numeric
@attribute 34218_at numeric
@attribute 34219_at numeric
@attribute 34220_at numeric
@attribute 34221_at numeric
@attribute 34222_at numeric
@attribute 34223_at numeric
@attribute 34224_at numeric
@attribute 34225_at numeric
@attribute 34226_at numeric
@attribute 34227_i_at numeric
@attribute 34228_r_at numeric
@attribute 34229_s_at numeric
@attribute 34230_r_at numeric
@attribute 34231_at numeric
@attribute 34232_at numeric
@attribute 34233_i_at numeric
@attribute 34234_f_at numeric
@attribute 34235_at numeric
@attribute 34236_at numeric
@attribute 34237_at numeric
@attribute 34238_at numeric
@attribute 34239_at numeric
@attribute 34240_s_at numeric
@attribute 34241_at numeric
@attribute 34242_at numeric
@attribute 34243_i_at numeric
@attribute 34244_r_at numeric
@attribute 34245_at numeric
@attribute 34246_at numeric
@attribute 34247_at numeric
@attribute 34248_at numeric
@attribute 34249_at numeric
@attribute 34250_at numeric
@attribute 34251_at numeric
@attribute 34252_at numeric
@attribute 34253_at numeric
@attribute 34254_at numeric
@attribute 34255_at numeric
@attribute 34256_at numeric
@attribute 34257_at numeric
@attribute 34258_at numeric
@attribute 34259_at numeric
@attribute 34260_at numeric
@attribute 34261_at numeric
@attribute 34262_at numeric
@attribute 34263_s_at numeric
@attribute 34264_at numeric
@attribute 34265_at numeric
@attribute 34266_at numeric
@attribute 34267_r_at numeric
@attribute 34268_at numeric
@attribute 34269_at numeric
@attribute 34270_at numeric
@attribute 34271_at numeric
@attribute 34272_at numeric
@attribute 34273_at numeric
@attribute 34274_at numeric
@attribute 34275_s_at numeric
@attribute 34276_at numeric
@attribute 34277_at numeric
@attribute 34278_at numeric
@attribute 34279_at numeric
@attribute 34280_at numeric
@attribute 34281_at numeric
@attribute 34282_at numeric
@attribute 34283_at numeric
@attribute 34284_at numeric
@attribute 34285_at numeric
@attribute 34286_at numeric
@attribute 34287_at numeric
@attribute 34288_at numeric
@attribute 34289_f_at numeric
@attribute 34290_f_at numeric
@attribute 34291_at numeric
@attribute 34292_at numeric
@attribute 34293_at numeric
@attribute 34294_at numeric
@attribute 34295_at numeric
@attribute 34296_at numeric
@attribute 34297_at numeric
@attribute 34298_at numeric
@attribute 34299_at numeric
@attribute 342_at numeric
@attribute 34300_at numeric
@attribute 34301_r_at numeric
@attribute 34302_at numeric
@attribute 34303_at numeric
@attribute 34304_s_at numeric
@attribute 34305_at numeric
@attribute 34306_at numeric
@attribute 34307_at numeric
@attribute 34308_at numeric
@attribute 34309_at numeric
@attribute 34310_at numeric
@attribute 34311_at numeric
@attribute 34312_at numeric
@attribute 34313_at numeric
@attribute 34314_at numeric
@attribute 34315_at numeric
@attribute 34316_at numeric
@attribute 34317_g_at numeric
@attribute 34318_at numeric
@attribute 34319_at numeric
@attribute 34320_at numeric
@attribute 34321_i_at numeric
@attribute 34322_r_at numeric
@attribute 34323_at numeric
@attribute 34324_at numeric
@attribute 34325_at numeric
@attribute 34326_at numeric
@attribute 34327_at numeric
@attribute 34328_s_at numeric
@attribute 34329_at numeric
@attribute 34330_at numeric
@attribute 34331_at numeric
@attribute 34332_at numeric
@attribute 34333_at numeric
@attribute 34334_at numeric
@attribute 34335_at numeric
@attribute 34336_at numeric
@attribute 34337_s_at numeric
@attribute 34338_at numeric
@attribute 34339_at numeric
@attribute 34340_at numeric
@attribute 34341_at numeric
@attribute 34342_s_at numeric
@attribute 34343_at numeric
@attribute 34344_at numeric
@attribute 34345_at numeric
@attribute 34346_at numeric
@attribute 34347_at numeric
@attribute 34348_at numeric
@attribute 34349_at numeric
@attribute 34350_at numeric
@attribute 34351_at numeric
@attribute 34352_at numeric
@attribute 34353_at numeric
@attribute 34354_at numeric
@attribute 34355_at numeric
@attribute 34356_at numeric
@attribute 34357_g_at numeric
@attribute 34358_at numeric
@attribute 34359_at numeric
@attribute 34360_s_at numeric
@attribute 34361_at numeric
@attribute 34362_at numeric
@attribute 34363_at numeric
@attribute 34364_at numeric
@attribute 34365_at numeric
@attribute 34366_g_at numeric
@attribute 34367_at numeric
@attribute 34368_at numeric
@attribute 34369_at numeric
@attribute 34370_at numeric
@attribute 34371_at numeric
@attribute 34372_at numeric
@attribute 34373_at numeric
@attribute 34374_g_at numeric
@attribute 34375_at numeric
@attribute 34376_at numeric
@attribute 34377_at numeric
@attribute 34378_at numeric
@attribute 34379_at numeric
@attribute 34380_at numeric
@attribute 34381_at numeric
@attribute 34382_at numeric
@attribute 34383_at numeric
@attribute 34384_at numeric
@attribute 34385_at numeric
@attribute 34386_at numeric
@attribute 34387_at numeric
@attribute 34388_at numeric
@attribute 34389_at numeric
@attribute 34390_at numeric
@attribute 34391_at numeric
@attribute 34392_s_at numeric
@attribute 34393_r_at numeric
@attribute 34394_at numeric
@attribute 34395_at numeric
@attribute 34396_at numeric
@attribute 34397_at numeric
@attribute 34398_at numeric
@attribute 34399_at numeric
@attribute 343_s_at numeric
@attribute 34400_at numeric
@attribute 34401_at numeric
@attribute 34402_at numeric
@attribute 34403_at numeric
@attribute 34404_at numeric
@attribute 34405_at numeric
@attribute 34406_at numeric
@attribute 34407_at numeric
@attribute 34408_at numeric
@attribute 34409_at numeric
@attribute 34410_at numeric
@attribute 34411_at numeric
@attribute 34412_s_at numeric
@attribute 34413_at numeric
@attribute 34414_at numeric
@attribute 34415_at numeric
@attribute 34416_at numeric
@attribute 34417_at numeric
@attribute 34418_at numeric
@attribute 34419_at numeric
@attribute 34420_at numeric
@attribute 34421_g_at numeric
@attribute 34422_r_at numeric
@attribute 34423_at numeric
@attribute 34424_at numeric
@attribute 34425_at numeric
@attribute 34426_at numeric
@attribute 34427_g_at numeric
@attribute 34428_at numeric
@attribute 34429_at numeric
@attribute 34430_at numeric
@attribute 34431_at numeric
@attribute 34432_at numeric
@attribute 34433_at numeric
@attribute 34434_at numeric
@attribute 34435_at numeric
@attribute 34436_at numeric
@attribute 34437_at numeric
@attribute 34438_at numeric
@attribute 34439_at numeric
@attribute 34440_at numeric
@attribute 34441_at numeric
@attribute 34442_at numeric
@attribute 34443_at numeric
@attribute 34444_at numeric
@attribute 34445_at numeric
@attribute 34446_at numeric
@attribute 34447_at numeric
@attribute 34448_s_at numeric
@attribute 34449_at numeric
@attribute 34450_at numeric
@attribute 34451_at numeric
@attribute 34452_at numeric
@attribute 34453_at numeric
@attribute 34454_r_at numeric
@attribute 34455_at numeric
@attribute 34456_s_at numeric
@attribute 34457_at numeric
@attribute 34458_at numeric
@attribute 34459_at numeric
@attribute 34460_at numeric
@attribute 34461_at numeric
@attribute 34462_at numeric
@attribute 34463_at numeric
@attribute 34464_at numeric
@attribute 34465_at numeric
@attribute 34466_at numeric
@attribute 34467_g_at numeric
@attribute 34468_at numeric
@attribute 34469_at numeric
@attribute 34470_at numeric
@attribute 34471_at numeric
@attribute 34472_at numeric
@attribute 34473_at numeric
@attribute 34474_at numeric
@attribute 34475_at numeric
@attribute 34476_r_at numeric
@attribute 34477_at numeric
@attribute 34478_at numeric
@attribute 34479_at numeric
@attribute 34480_at numeric
@attribute 34481_at numeric
@attribute 34482_at numeric
@attribute 34483_at numeric
@attribute 34484_at numeric
@attribute 34485_r_at numeric
@attribute 34486_at numeric
@attribute 34487_at numeric
@attribute 34488_i_at numeric
@attribute 34489_f_at numeric
@attribute 34490_f_at numeric
@attribute 34491_at numeric
@attribute 34492_at numeric
@attribute 34493_at numeric
@attribute 34494_at numeric
@attribute 34495_r_at numeric
@attribute 34496_at numeric
@attribute 34497_at numeric
@attribute 34498_at numeric
@attribute 34499_at numeric
@attribute 344_s_at numeric
@attribute 34500_at numeric
@attribute 34501_at numeric
@attribute 34502_g_at numeric
@attribute 34503_at numeric
@attribute 34504_at numeric
@attribute 34505_at numeric
@attribute 34506_at numeric
@attribute 34507_s_at numeric
@attribute 34508_r_at numeric
@attribute 34509_at numeric
@attribute 34510_at numeric
@attribute 34511_s_at numeric
@attribute 34512_at numeric
@attribute 34513_at numeric
@attribute 34514_at numeric
@attribute 34515_g_at numeric
@attribute 34516_at numeric
@attribute 34517_at numeric
@attribute 34518_at numeric
@attribute 34519_at numeric
@attribute 34520_at numeric
@attribute 34521_at numeric
@attribute 34522_at numeric
@attribute 34523_at numeric
@attribute 34524_at numeric
@attribute 34525_at numeric
@attribute 34526_s_at numeric
@attribute 34527_r_at numeric
@attribute 34528_at numeric
@attribute 34529_at numeric
@attribute 34530_at numeric
@attribute 34531_at numeric
@attribute 34532_at numeric
@attribute 34533_at numeric
@attribute 34534_at numeric
@attribute 34535_at numeric
@attribute 34536_g_at numeric
@attribute 34537_at numeric
@attribute 34538_at numeric
@attribute 34539_at numeric
@attribute 34540_at numeric
@attribute 34541_at numeric
@attribute 34542_at numeric
@attribute 34543_at numeric
@attribute 34544_at numeric
@attribute 34545_at numeric
@attribute 34546_at numeric
@attribute 34547_at numeric
@attribute 34548_at numeric
@attribute 34549_g_at numeric
@attribute 34550_at numeric
@attribute 34551_at numeric
@attribute 34552_at numeric
@attribute 34553_at numeric
@attribute 34554_at numeric
@attribute 34555_at numeric
@attribute 34556_at numeric
@attribute 34557_at numeric
@attribute 34558_at numeric
@attribute 34559_at numeric
@attribute 34560_at numeric
@attribute 34561_at numeric
@attribute 34562_at numeric
@attribute 34563_at numeric
@attribute 34564_at numeric
@attribute 34565_at numeric
@attribute 34566_at numeric
@attribute 34567_at numeric
@attribute 34568_at numeric
@attribute 34569_at numeric
@attribute 34570_at numeric
@attribute 34571_at numeric
@attribute 34572_at numeric
@attribute 34573_at numeric
@attribute 34574_at numeric
@attribute 34575_f_at numeric
@attribute 34576_at numeric
@attribute 34577_at numeric
@attribute 34578_at numeric
@attribute 34579_r_at numeric
@attribute 34580_at numeric
@attribute 34581_s_at numeric
@attribute 34582_at numeric
@attribute 34583_at numeric
@attribute 34584_at numeric
@attribute 34585_at numeric
@attribute 34586_s_at numeric
@attribute 34587_at numeric
@attribute 34588_i_at numeric
@attribute 34589_f_at numeric
@attribute 34590_at numeric
@attribute 34591_at numeric
@attribute 34592_at numeric
@attribute 34593_g_at numeric
@attribute 34594_at numeric
@attribute 34595_at numeric
@attribute 34596_at numeric
@attribute 34597_at numeric
@attribute 34598_at numeric
@attribute 34599_at numeric
@attribute 345_at numeric
@attribute 34600_s_at numeric
@attribute 34601_at numeric
@attribute 34602_at numeric
@attribute 34603_at numeric
@attribute 34604_at numeric
@attribute 34605_at numeric
@attribute 34606_s_at numeric
@attribute 34607_at numeric
@attribute 34608_at numeric
@attribute 34609_g_at numeric
@attribute 34610_at numeric
@attribute 34611_at numeric
@attribute 34612_at numeric
@attribute 34613_at numeric
@attribute 34614_at numeric
@attribute 34615_at numeric
@attribute 34616_at numeric
@attribute 34617_at numeric
@attribute 34618_at numeric
@attribute 34619_at numeric
@attribute 34620_at numeric
@attribute 34621_at numeric
@attribute 34622_at numeric
@attribute 34623_at numeric
@attribute 34624_at numeric
@attribute 34625_at numeric
@attribute 34626_at numeric
@attribute 34627_at numeric
@attribute 34628_at numeric
@attribute 34629_at numeric
@attribute 34630_s_at numeric
@attribute 34631_at numeric
@attribute 34632_r_at numeric
@attribute 34633_s_at numeric
@attribute 34634_s_at numeric
@attribute 34635_at numeric
@attribute 34636_at numeric
@attribute 34637_f_at numeric
@attribute 34638_r_at numeric
@attribute 34639_at numeric
@attribute 34640_at numeric
@attribute 34641_at numeric
@attribute 34642_at numeric
@attribute 34643_at numeric
@attribute 34644_at numeric
@attribute 34645_at numeric
@attribute 34646_at numeric
@attribute 34647_at numeric
@attribute 34648_at numeric
@attribute 34649_at numeric
@attribute 34650_at numeric
@attribute 34651_at numeric
@attribute 34652_at numeric
@attribute 34653_at numeric
@attribute 34654_at numeric
@attribute 34655_at numeric
@attribute 34656_at numeric
@attribute 34657_at numeric
@attribute 34658_at numeric
@attribute 34659_at numeric
@attribute 34660_at numeric
@attribute 34661_at numeric
@attribute 34662_at numeric
@attribute 34663_at numeric
@attribute 34664_at numeric
@attribute 34665_g_at numeric
@attribute 34666_at numeric
@attribute 34667_at numeric
@attribute 34668_at numeric
@attribute 34669_at numeric
@attribute 34670_at numeric
@attribute 34671_at numeric
@attribute 34672_at numeric
@attribute 34673_r_at numeric
@attribute 34674_at numeric
@attribute 34675_at numeric
@attribute 34676_at numeric
@attribute 34677_f_at numeric
@attribute 34678_at numeric
@attribute 34679_at numeric
@attribute 34680_s_at numeric
@attribute 34681_at numeric
@attribute 34682_at numeric
@attribute 34683_at numeric
@attribute 34684_at numeric
@attribute 34685_at numeric
@attribute 34686_at numeric
@attribute 34687_at numeric
@attribute 34688_at numeric
@attribute 34689_at numeric
@attribute 34690_at numeric
@attribute 34691_f_at numeric
@attribute 34692_r_at numeric
@attribute 34693_at numeric
@attribute 34694_at numeric
@attribute 34695_at numeric
@attribute 34696_at numeric
@attribute 34697_at numeric
@attribute 34698_at numeric
@attribute 34699_at numeric
@attribute 346_s_at numeric
@attribute 34700_at numeric
@attribute 34701_at numeric
@attribute 34702_f_at numeric
@attribute 34703_f_at numeric
@attribute 34704_r_at numeric
@attribute 34705_at numeric
@attribute 34706_at numeric
@attribute 34707_at numeric
@attribute 34708_at numeric
@attribute 34709_r_at numeric
@attribute 34710_r_at numeric
@attribute 34711_at numeric
@attribute 34712_at numeric
@attribute 34713_at numeric
@attribute 34714_at numeric
@attribute 34715_at numeric
@attribute 34716_at numeric
@attribute 34717_s_at numeric
@attribute 34718_at numeric
@attribute 34719_at numeric
@attribute 34720_at numeric
@attribute 34721_at numeric
@attribute 34722_at numeric
@attribute 34723_at numeric
@attribute 34724_at numeric
@attribute 34725_at numeric
@attribute 34726_at numeric
@attribute 34727_at numeric
@attribute 34728_g_at numeric
@attribute 34729_at numeric
@attribute 34730_g_at numeric
@attribute 34731_at numeric
@attribute 34732_at numeric
@attribute 34733_at numeric
@attribute 34734_at numeric
@attribute 34735_at numeric
@attribute 34736_at numeric
@attribute 34737_at numeric
@attribute 34738_at numeric
@attribute 34739_at numeric
@attribute 34740_at numeric
@attribute 34741_at numeric
@attribute 34742_at numeric
@attribute 34743_at numeric
@attribute 34744_at numeric
@attribute 34745_at numeric
@attribute 34746_at numeric
@attribute 34747_at numeric
@attribute 34748_at numeric
@attribute 34749_at numeric
@attribute 34750_r_at numeric
@attribute 34751_at numeric
@attribute 34752_at numeric
@attribute 34753_at numeric
@attribute 34754_at numeric
@attribute 34755_at numeric
@attribute 34756_g_at numeric
@attribute 34757_at numeric
@attribute 34758_at numeric
@attribute 34759_at numeric
@attribute 34760_at numeric
@attribute 34761_r_at numeric
@attribute 34762_at numeric
@attribute 34763_at numeric
@attribute 34764_at numeric
@attribute 34765_at numeric
@attribute 34766_r_at numeric
@attribute 34767_at numeric
@attribute 34768_at numeric
@attribute 34769_at numeric
@attribute 34770_at numeric
@attribute 34771_at numeric
@attribute 34772_at numeric
@attribute 34773_at numeric
@attribute 34774_at numeric
@attribute 34775_at numeric
@attribute 34776_at numeric
@attribute 34777_at numeric
@attribute 34778_at numeric
@attribute 34779_at numeric
@attribute 34780_at numeric
@attribute 34781_at numeric
@attribute 34782_at numeric
@attribute 34783_s_at numeric
@attribute 34784_at numeric
@attribute 34785_at numeric
@attribute 34786_at numeric
@attribute 34787_at numeric
@attribute 34788_at numeric
@attribute 34789_at numeric
@attribute 34790_at numeric
@attribute 34791_at numeric
@attribute 34792_at numeric
@attribute 34793_s_at numeric
@attribute 34794_r_at numeric
@attribute 34795_at numeric
@attribute 34796_at numeric
@attribute 34797_at numeric
@attribute 34798_at numeric
@attribute 34799_at numeric
@attribute 347_s_at numeric
@attribute 34800_at numeric
@attribute 34801_at numeric
@attribute 34802_at numeric
@attribute 34803_at numeric
@attribute 34804_at numeric
@attribute 34805_at numeric
@attribute 34806_at numeric
@attribute 34807_at numeric
@attribute 34808_at numeric
@attribute 34809_at numeric
@attribute 34810_at numeric
@attribute 34811_at numeric
@attribute 34812_at numeric
@attribute 34813_at numeric
@attribute 34814_at numeric
@attribute 34815_at numeric
@attribute 34816_at numeric
@attribute 34817_s_at numeric
@attribute 34818_at numeric
@attribute 34819_at numeric
@attribute 34820_at numeric
@attribute 34821_at numeric
@attribute 34822_at numeric
@attribute 34823_at numeric
@attribute 34824_at numeric
@attribute 34825_at numeric
@attribute 34826_at numeric
@attribute 34827_at numeric
@attribute 34828_at numeric
@attribute 34829_at numeric
@attribute 34830_at numeric
@attribute 34831_at numeric
@attribute 34832_s_at numeric
@attribute 34833_at numeric
@attribute 34834_at numeric
@attribute 34835_at numeric
@attribute 34836_at numeric
@attribute 34837_at numeric
@attribute 34838_at numeric
@attribute 34839_at numeric
@attribute 34840_at numeric
@attribute 34841_at numeric
@attribute 34842_at numeric
@attribute 34843_at numeric
@attribute 34844_at numeric
@attribute 34845_at numeric
@attribute 34846_at numeric
@attribute 34847_s_at numeric
@attribute 34848_at numeric
@attribute 34849_at numeric
@attribute 34850_at numeric
@attribute 34851_at numeric
@attribute 34852_g_at numeric
@attribute 34853_at numeric
@attribute 34854_at numeric
@attribute 34855_at numeric
@attribute 34856_at numeric
@attribute 34857_at numeric
@attribute 34858_at numeric
@attribute 34859_at numeric
@attribute 34860_g_at numeric
@attribute 34861_at numeric
@attribute 34862_at numeric
@attribute 34863_s_at numeric
@attribute 34864_at numeric
@attribute 34865_at numeric
@attribute 34866_at numeric
@attribute 34867_at numeric
@attribute 34868_at numeric
@attribute 34869_at numeric
@attribute 34870_at numeric
@attribute 34871_at numeric
@attribute 34872_at numeric
@attribute 34873_at numeric
@attribute 34874_at numeric
@attribute 34875_r_at numeric
@attribute 34876_at numeric
@attribute 34877_at numeric
@attribute 34878_at numeric
@attribute 34879_at numeric
@attribute 34880_at numeric
@attribute 34881_at numeric
@attribute 34882_at numeric
@attribute 34883_at numeric
@attribute 34884_at numeric
@attribute 34885_at numeric
@attribute 34886_at numeric
@attribute 34887_at numeric
@attribute 34888_at numeric
@attribute 34889_at numeric
@attribute 34890_at numeric
@attribute 34891_at numeric
@attribute 34892_at numeric
@attribute 34893_at numeric
@attribute 34894_r_at numeric
@attribute 34895_at numeric
@attribute 34896_at numeric
@attribute 34897_at numeric
@attribute 34898_at numeric
@attribute 34899_at numeric
@attribute 348_at numeric
@attribute 34900_at numeric
@attribute 34901_at numeric
@attribute 34902_at numeric
@attribute 34903_at numeric
@attribute 34904_at numeric
@attribute 34905_at numeric
@attribute 34906_g_at numeric
@attribute 34907_at numeric
@attribute 34908_at numeric
@attribute 34909_at numeric
@attribute 34910_s_at numeric
@attribute 34911_r_at numeric
@attribute 34912_at numeric
@attribute 34913_at numeric
@attribute 34914_at numeric
@attribute 34915_at numeric
@attribute 34916_s_at numeric
@attribute 34917_at numeric
@attribute 34918_at numeric
@attribute 34919_at numeric
@attribute 34920_at numeric
@attribute 34921_at numeric
@attribute 34922_at numeric
@attribute 34923_at numeric
@attribute 34924_at numeric
@attribute 34925_at numeric
@attribute 34926_at numeric
@attribute 34927_at numeric
@attribute 34928_at numeric
@attribute 34929_at numeric
@attribute 34930_at numeric
@attribute 34931_at numeric
@attribute 34932_at numeric
@attribute 34933_at numeric
@attribute 34934_at numeric
@attribute 34935_at numeric
@attribute 34936_at numeric
@attribute 34937_at numeric
@attribute 34938_i_at numeric
@attribute 34939_r_at numeric
@attribute 34940_at numeric
@attribute 34941_at numeric
@attribute 34942_at numeric
@attribute 34943_at numeric
@attribute 34944_at numeric
@attribute 34945_at numeric
@attribute 34946_at numeric
@attribute 34947_at numeric
@attribute 34948_at numeric
@attribute 34949_at numeric
@attribute 34950_at numeric
@attribute 34951_at numeric
@attribute 34952_at numeric
@attribute 34953_i_at numeric
@attribute 34954_r_at numeric
@attribute 34955_at numeric
@attribute 34956_at numeric
@attribute 34957_at numeric
@attribute 34958_at numeric
@attribute 34959_at numeric
@attribute 34960_g_at numeric
@attribute 34961_at numeric
@attribute 34962_at numeric
@attribute 34963_at numeric
@attribute 34964_at numeric
@attribute 34965_at numeric
@attribute 34966_at numeric
@attribute 34967_at numeric
@attribute 34968_at numeric
@attribute 34969_s_at numeric
@attribute 34970_r_at numeric
@attribute 34971_at numeric
@attribute 34972_s_at numeric
@attribute 34973_at numeric
@attribute 34974_at numeric
@attribute 34975_at numeric
@attribute 34976_at numeric
@attribute 34977_at numeric
@attribute 34978_g_at numeric
@attribute 34979_at numeric
@attribute 34980_at numeric
@attribute 34981_at numeric
@attribute 34982_at numeric
@attribute 34983_at numeric
@attribute 34984_at numeric
@attribute 34985_at numeric
@attribute 34986_at numeric
@attribute 34987_s_at numeric
@attribute 34988_at numeric
@attribute 34989_at numeric
@attribute 34990_at numeric
@attribute 34991_at numeric
@attribute 34992_g_at numeric
@attribute 34993_at numeric
@attribute 34994_at numeric
@attribute 34995_at numeric
@attribute 34996_at numeric
@attribute 34997_r_at numeric
@attribute 34998_at numeric
@attribute 34999_at numeric
@attribute 349_g_at numeric
@attribute 35000_at numeric
@attribute 35001_at numeric
@attribute 35002_g_at numeric
@attribute 35003_at numeric
@attribute 35004_at numeric
@attribute 35005_at numeric
@attribute 35006_at numeric
@attribute 35007_at numeric
@attribute 35008_at numeric
@attribute 35009_at numeric
@attribute 35010_at numeric
@attribute 35011_at numeric
@attribute 35012_at numeric
@attribute 35013_at numeric
@attribute 35014_at numeric
@attribute 35015_at numeric
@attribute 35016_at numeric
@attribute 35017_f_at numeric
@attribute 35018_at numeric
@attribute 35019_at numeric
@attribute 35020_at numeric
@attribute 35021_at numeric
@attribute 35022_at numeric
@attribute 35023_at numeric
@attribute 35024_at numeric
@attribute 35025_at numeric
@attribute 35026_f_at numeric
@attribute 35027_at numeric
@attribute 35028_at numeric
@attribute 35029_at numeric
@attribute 35030_i_at numeric
@attribute 35031_r_at numeric
@attribute 35032_at numeric
@attribute 35033_at numeric
@attribute 35034_at numeric
@attribute 35035_at numeric
@attribute 35036_at numeric
@attribute 35037_at numeric
@attribute 35038_at numeric
@attribute 35039_at numeric
@attribute 35040_at numeric
@attribute 35041_at numeric
@attribute 35042_at numeric
@attribute 35043_at numeric
@attribute 35044_i_at numeric
@attribute 35045_r_at numeric
@attribute 35046_at numeric
@attribute 35047_at numeric
@attribute 35048_at numeric
@attribute 35049_g_at numeric
@attribute 35050_at numeric
@attribute 35051_at numeric
@attribute 35052_r_at numeric
@attribute 35053_at numeric
@attribute 35054_at numeric
@attribute 35055_at numeric
@attribute 35056_at numeric
@attribute 35057_at numeric
@attribute 35058_at numeric
@attribute 35059_at numeric
@attribute 35060_at numeric
@attribute 35061_at numeric
@attribute 35062_at numeric
@attribute 35063_at numeric
@attribute 35064_at numeric
@attribute 35065_at numeric
@attribute 35066_g_at numeric
@attribute 35067_at numeric
@attribute 35068_at numeric
@attribute 35069_at numeric
@attribute 35070_at numeric
@attribute 35071_s_at numeric
@attribute 35072_at numeric
@attribute 35073_at numeric
@attribute 35074_at numeric
@attribute 35075_at numeric
@attribute 35076_at numeric
@attribute 35077_at numeric
@attribute 35078_at numeric
@attribute 35079_at numeric
@attribute 35080_at numeric
@attribute 35081_at numeric
@attribute 35082_at numeric
@attribute 35083_at numeric
@attribute 35084_at numeric
@attribute 35085_r_at numeric
@attribute 35086_at numeric
@attribute 35087_at numeric
@attribute 35088_at numeric
@attribute 35089_at numeric
@attribute 35090_g_at numeric
@attribute 35091_at numeric
@attribute 35092_at numeric
@attribute 35093_at numeric
@attribute 35094_f_at numeric
@attribute 35095_r_at numeric
@attribute 35096_at numeric
@attribute 35097_at numeric
@attribute 35098_at numeric
@attribute 35099_at numeric
@attribute 350_at numeric
@attribute 35100_at numeric
@attribute 35101_at numeric
@attribute 35102_at numeric
@attribute 35103_i_at numeric
@attribute 35104_r_at numeric
@attribute 35105_at numeric
@attribute 35106_at numeric
@attribute 35107_at numeric
@attribute 35108_at numeric
@attribute 35109_at numeric
@attribute 35110_at numeric
@attribute 35111_at numeric
@attribute 35112_at numeric
@attribute 35113_at numeric
@attribute 35114_at numeric
@attribute 35115_at numeric
@attribute 35116_at numeric
@attribute 35117_at numeric
@attribute 35118_at numeric
@attribute 35119_at numeric
@attribute 35120_at numeric
@attribute 35121_at numeric
@attribute 35122_at numeric
@attribute 35123_at numeric
@attribute 35124_at numeric
@attribute 35125_at numeric
@attribute 35126_at numeric
@attribute 35127_at numeric
@attribute 35128_at numeric
@attribute 35129_at numeric
@attribute 35130_at numeric
@attribute 35131_at numeric
@attribute 35132_at numeric
@attribute 35133_at numeric
@attribute 35134_at numeric
@attribute 35135_at numeric
@attribute 35136_at numeric
@attribute 35137_at numeric
@attribute 35138_at numeric
@attribute 35139_at numeric
@attribute 35140_at numeric
@attribute 35141_at numeric
@attribute 35142_at numeric
@attribute 35143_at numeric
@attribute 35144_at numeric
@attribute 35145_at numeric
@attribute 35146_at numeric
@attribute 35147_at numeric
@attribute 35148_at numeric
@attribute 35149_at numeric
@attribute 35150_at numeric
@attribute 35151_at numeric
@attribute 35152_at numeric
@attribute 35153_at numeric
@attribute 35154_at numeric
@attribute 35155_at numeric
@attribute 35156_at numeric
@attribute 35157_at numeric
@attribute 35158_at numeric
@attribute 35159_at numeric
@attribute 35160_at numeric
@attribute 35161_at numeric
@attribute 35162_s_at numeric
@attribute 35163_at numeric
@attribute 35164_at numeric
@attribute 35165_at numeric
@attribute 35166_at numeric
@attribute 35167_at numeric
@attribute 35168_f_at numeric
@attribute 35169_at numeric
@attribute 35170_at numeric
@attribute 35171_at numeric
@attribute 35172_at numeric
@attribute 35173_at numeric
@attribute 35174_i_at numeric
@attribute 35175_f_at numeric
@attribute 35176_at numeric
@attribute 35177_at numeric
@attribute 35178_at numeric
@attribute 35179_at numeric
@attribute 35180_at numeric
@attribute 35181_at numeric
@attribute 35182_f_at numeric
@attribute 35183_at numeric
@attribute 35184_at numeric
@attribute 35185_at numeric
@attribute 35186_at numeric
@attribute 35187_at numeric
@attribute 35188_at numeric
@attribute 35189_at numeric
@attribute 35190_at numeric
@attribute 35191_at numeric
@attribute 35192_at numeric
@attribute 35193_at numeric
@attribute 35194_at numeric
@attribute 35195_at numeric
@attribute 35196_at numeric
@attribute 35197_at numeric
@attribute 35198_at numeric
@attribute 35199_at numeric
@attribute 351_f_at numeric
@attribute 35200_at numeric
@attribute 35201_at numeric
@attribute 35202_at numeric
@attribute 35203_at numeric
@attribute 35204_at numeric
@attribute 35205_at numeric
@attribute 35206_at numeric
@attribute 35207_at numeric
@attribute 35208_at numeric
@attribute 35209_at numeric
@attribute 35210_at numeric
@attribute 35211_at numeric
@attribute 35212_at numeric
@attribute 35213_at numeric
@attribute 35214_at numeric
@attribute 35215_at numeric
@attribute 35216_at numeric
@attribute 35217_at numeric
@attribute 35218_at numeric
@attribute 35219_at numeric
@attribute 35220_at numeric
@attribute 35221_at numeric
@attribute 35222_at numeric
@attribute 35223_at numeric
@attribute 35224_at numeric
@attribute 35225_at numeric
@attribute 35226_at numeric
@attribute 35227_at numeric
@attribute 35228_at numeric
@attribute 35229_at numeric
@attribute 35230_at numeric
@attribute 35231_at numeric
@attribute 35232_f_at numeric
@attribute 35233_r_at numeric
@attribute 35234_at numeric
@attribute 35235_at numeric
@attribute 35236_g_at numeric
@attribute 35237_at numeric
@attribute 35238_at numeric
@attribute 35239_at numeric
@attribute 35240_at numeric
@attribute 35241_at numeric
@attribute 35242_at numeric
@attribute 35243_at numeric
@attribute 35244_at numeric
@attribute 35245_at numeric
@attribute 35246_at numeric
@attribute 35247_at numeric
@attribute 35248_at numeric
@attribute 35249_at numeric
@attribute 35250_at numeric
@attribute 35251_at numeric
@attribute 35252_at numeric
@attribute 35253_at numeric
@attribute 35254_at numeric
@attribute 35255_at numeric
@attribute 35256_at numeric
@attribute 35257_at numeric
@attribute 35258_f_at numeric
@attribute 35259_s_at numeric
@attribute 35260_at numeric
@attribute 35261_at numeric
@attribute 35262_at numeric
@attribute 35263_at numeric
@attribute 35264_at numeric
@attribute 35265_at numeric
@attribute 35266_at numeric
@attribute 35267_g_at numeric
@attribute 35268_at numeric
@attribute 35269_at numeric
@attribute 35270_at numeric
@attribute 35271_at numeric
@attribute 35272_at numeric
@attribute 35273_at numeric
@attribute 35274_at numeric
@attribute 35275_at numeric
@attribute 35276_at numeric
@attribute 35277_at numeric
@attribute 35278_at numeric
@attribute 35279_at numeric
@attribute 35280_at numeric
@attribute 35281_at numeric
@attribute 35282_r_at numeric
@attribute 35283_at numeric
@attribute 35284_f_at numeric
@attribute 35285_at numeric
@attribute 35286_r_at numeric
@attribute 35287_at numeric
@attribute 35288_at numeric
@attribute 35289_at numeric
@attribute 35290_at numeric
@attribute 35291_at numeric
@attribute 35292_at numeric
@attribute 35293_at numeric
@attribute 35294_at numeric
@attribute 35295_g_at numeric
@attribute 35296_at numeric
@attribute 35297_at numeric
@attribute 35298_at numeric
@attribute 35299_at numeric
@attribute 352_at numeric
@attribute 35300_at numeric
@attribute 35301_at numeric
@attribute 35302_at numeric
@attribute 35303_at numeric
@attribute 35304_at numeric
@attribute 35305_at numeric
@attribute 35306_at numeric
@attribute 35307_at numeric
@attribute 35308_at numeric
@attribute 35309_at numeric
@attribute 35310_at numeric
@attribute 35311_at numeric
@attribute 35312_at numeric
@attribute 35313_at numeric
@attribute 35314_at numeric
@attribute 35315_at numeric
@attribute 35316_at numeric
@attribute 35317_at numeric
@attribute 35318_at numeric
@attribute 35319_at numeric
@attribute 35320_at numeric
@attribute 35321_at numeric
@attribute 35322_at numeric
@attribute 35323_at numeric
@attribute 35324_at numeric
@attribute 35325_at numeric
@attribute 35326_at numeric
@attribute 35327_at numeric
@attribute 35328_at numeric
@attribute 35329_at numeric
@attribute 35330_at numeric
@attribute 35331_at numeric
@attribute 35332_at numeric
@attribute 35333_r_at numeric
@attribute 35334_at numeric
@attribute 35335_at numeric
@attribute 35336_at numeric
@attribute 35337_at numeric
@attribute 35338_at numeric
@attribute 35339_at numeric
@attribute 35340_at numeric
@attribute 35341_at numeric
@attribute 35342_at numeric
@attribute 35343_at numeric
@attribute 35344_at numeric
@attribute 35345_at numeric
@attribute 35346_at numeric
@attribute 35347_at numeric
@attribute 35348_at numeric
@attribute 35349_at numeric
@attribute 35350_at numeric
@attribute 35351_at numeric
@attribute 35352_at numeric
@attribute 35353_at numeric
@attribute 35354_at numeric
@attribute 35355_at numeric
@attribute 35356_at numeric
@attribute 35357_at numeric
@attribute 35358_at numeric
@attribute 35359_at numeric
@attribute 35360_at numeric
@attribute 35361_at numeric
@attribute 35362_at numeric
@attribute 35363_at numeric
@attribute 35364_at numeric
@attribute 35365_at numeric
@attribute 35366_at numeric
@attribute 35367_at numeric
@attribute 35368_at numeric
@attribute 35369_at numeric
@attribute 35370_at numeric
@attribute 35371_at numeric
@attribute 35372_r_at numeric
@attribute 35373_at numeric
@attribute 35374_at numeric
@attribute 35375_at numeric
@attribute 35376_f_at numeric
@attribute 35377_at numeric
@attribute 35378_at numeric
@attribute 35379_at numeric
@attribute 35380_at numeric
@attribute 35381_at numeric
@attribute 35382_at numeric
@attribute 35383_at numeric
@attribute 35384_at numeric
@attribute 35385_at numeric
@attribute 35386_at numeric
@attribute 35387_r_at numeric
@attribute 35388_at numeric
@attribute 35389_s_at numeric
@attribute 35390_at numeric
@attribute 35391_at numeric
@attribute 35392_g_at numeric
@attribute 35393_at numeric
@attribute 35394_at numeric
@attribute 35395_at numeric
@attribute 35396_at numeric
@attribute 35397_at numeric
@attribute 35398_at numeric
@attribute 35399_at numeric
@attribute 353_at numeric
@attribute 35400_at numeric
@attribute 35401_s_at numeric
@attribute 35402_at numeric
@attribute 35403_at numeric
@attribute 35404_at numeric
@attribute 35405_at numeric
@attribute 35406_at numeric
@attribute 35407_at numeric
@attribute 35408_i_at numeric
@attribute 35409_r_at numeric
@attribute 35410_at numeric
@attribute 35411_at numeric
@attribute 35412_at numeric
@attribute 35413_s_at numeric
@attribute 35414_s_at numeric
@attribute 35415_at numeric
@attribute 35416_at numeric
@attribute 35417_at numeric
@attribute 35418_at numeric
@attribute 35419_g_at numeric
@attribute 35420_r_at numeric
@attribute 35421_at numeric
@attribute 35422_at numeric
@attribute 35423_at numeric
@attribute 35424_g_at numeric
@attribute 35425_at numeric
@attribute 35426_at numeric
@attribute 35427_at numeric
@attribute 35428_g_at numeric
@attribute 35429_at numeric
@attribute 35430_at numeric
@attribute 35431_g_at numeric
@attribute 35432_at numeric
@attribute 35433_s_at numeric
@attribute 35434_at numeric
@attribute 35435_s_at numeric
@attribute 35436_at numeric
@attribute 35437_at numeric
@attribute 35438_at numeric
@attribute 35439_at numeric
@attribute 35440_g_at numeric
@attribute 35441_at numeric
@attribute 35442_at numeric
@attribute 35443_at numeric
@attribute 35444_at numeric
@attribute 35445_at numeric
@attribute 35446_at numeric
@attribute 35447_s_at numeric
@attribute 35448_at numeric
@attribute 35449_at numeric
@attribute 35450_s_at numeric
@attribute 35451_s_at numeric
@attribute 35452_at numeric
@attribute 35453_at numeric
@attribute 35454_at numeric
@attribute 35455_i_at numeric
@attribute 35456_r_at numeric
@attribute 35457_at numeric
@attribute 35458_r_at numeric
@attribute 35459_at numeric
@attribute 35460_at numeric
@attribute 35461_at numeric
@attribute 35462_at numeric
@attribute 35463_at numeric
@attribute 35464_at numeric
@attribute 35465_at numeric
@attribute 35466_at numeric
@attribute 35467_g_at numeric
@attribute 35468_at numeric
@attribute 35469_at numeric
@attribute 35470_at numeric
@attribute 35471_g_at numeric
@attribute 35472_at numeric
@attribute 35473_at numeric
@attribute 35474_s_at numeric
@attribute 35475_at numeric
@attribute 35476_at numeric
@attribute 35477_at numeric
@attribute 35478_at numeric
@attribute 35479_at numeric
@attribute 35480_at numeric
@attribute 35481_at numeric
@attribute 35482_at numeric
@attribute 35483_at numeric
@attribute 35484_at numeric
@attribute 35485_at numeric
@attribute 35486_at numeric
@attribute 35487_at numeric
@attribute 35488_at numeric
@attribute 35489_at numeric
@attribute 35490_at numeric
@attribute 35491_at numeric
@attribute 35492_at numeric
@attribute 35493_at numeric
@attribute 35494_at numeric
@attribute 35495_at numeric
@attribute 35496_at numeric
@attribute 35497_at numeric
@attribute 35498_at numeric
@attribute 35499_at numeric
@attribute 354_s_at numeric
@attribute 35500_at numeric
@attribute 35501_at numeric
@attribute 35502_at numeric
@attribute 35503_at numeric
@attribute 35504_at numeric
@attribute 35505_at numeric
@attribute 35506_s_at numeric
@attribute 35507_at numeric
@attribute 35508_at numeric
@attribute 35509_at numeric
@attribute 35510_at numeric
@attribute 35511_at numeric
@attribute 35512_at numeric
@attribute 35513_r_at numeric
@attribute 35514_at numeric
@attribute 35515_at numeric
@attribute 35516_at numeric
@attribute 35517_at numeric
@attribute 35518_at numeric
@attribute 35519_at numeric
@attribute 35520_at numeric
@attribute 35521_at numeric
@attribute 35522_at numeric
@attribute 35523_at numeric
@attribute 35524_at numeric
@attribute 35525_at numeric
@attribute 35526_at numeric
@attribute 35527_at numeric
@attribute 35528_at numeric
@attribute 35529_at numeric
@attribute 35530_f_at numeric
@attribute 35531_at numeric
@attribute 35532_i_at numeric
@attribute 35533_f_at numeric
@attribute 35534_at numeric
@attribute 35535_f_at numeric
@attribute 35536_at numeric
@attribute 35537_at numeric
@attribute 35538_at numeric
@attribute 35539_at numeric
@attribute 35540_at numeric
@attribute 35541_r_at numeric
@attribute 35542_at numeric
@attribute 35543_at numeric
@attribute 35544_at numeric
@attribute 35545_at numeric
@attribute 35546_at numeric
@attribute 35547_at numeric
@attribute 35548_at numeric
@attribute 35549_at numeric
@attribute 35550_at numeric
@attribute 35551_g_at numeric
@attribute 35552_at numeric
@attribute 35553_at numeric
@attribute 35554_f_at numeric
@attribute 35555_r_at numeric
@attribute 35556_at numeric
@attribute 35557_at numeric
@attribute 35558_at numeric
@attribute 35559_at numeric
@attribute 35560_at numeric
@attribute 35561_at numeric
@attribute 35562_at numeric
@attribute 35563_at numeric
@attribute 35564_at numeric
@attribute 35565_at numeric
@attribute 35566_f_at numeric
@attribute 35567_at numeric
@attribute 35568_at numeric
@attribute 35569_at numeric
@attribute 35570_at numeric
@attribute 35571_at numeric
@attribute 35572_f_at numeric
@attribute 35573_r_at numeric
@attribute 35574_i_at numeric
@attribute 35575_f_at numeric
@attribute 35576_f_at numeric
@attribute 35577_at numeric
@attribute 35578_at numeric
@attribute 35579_at numeric
@attribute 35580_at numeric
@attribute 35581_at numeric
@attribute 35582_at numeric
@attribute 35583_at numeric
@attribute 35584_s_at numeric
@attribute 35585_at numeric
@attribute 35586_at numeric
@attribute 35587_at numeric
@attribute 35588_at numeric
@attribute 35589_at numeric
@attribute 35590_s_at numeric
@attribute 35591_at numeric
@attribute 35592_at numeric
@attribute 35593_at numeric
@attribute 35594_at numeric
@attribute 35595_at numeric
@attribute 35596_at numeric
@attribute 35597_at numeric
@attribute 35598_at numeric
@attribute 35599_at numeric
@attribute 355_s_at numeric
@attribute 35600_at numeric
@attribute 35601_at numeric
@attribute 35602_at numeric
@attribute 35603_at numeric
@attribute 35604_at numeric
@attribute 35605_at numeric
@attribute 35606_at numeric
@attribute 35607_at numeric
@attribute 35608_at numeric
@attribute 35609_at numeric
@attribute 35610_at numeric
@attribute 35611_at numeric
@attribute 35612_at numeric
@attribute 35613_at numeric
@attribute 35614_at numeric
@attribute 35615_at numeric
@attribute 35616_at numeric
@attribute 35617_at numeric
@attribute 35618_at numeric
@attribute 35619_at numeric
@attribute 35620_at numeric
@attribute 35621_at numeric
@attribute 35622_at numeric
@attribute 35623_at numeric
@attribute 35624_at numeric
@attribute 35625_at numeric
@attribute 35626_at numeric
@attribute 35627_at numeric
@attribute 35628_at numeric
@attribute 35629_at numeric
@attribute 35630_at numeric
@attribute 35631_at numeric
@attribute 35632_at numeric
@attribute 35633_at numeric
@attribute 35634_at numeric
@attribute 35635_at numeric
@attribute 35636_at numeric
@attribute 35637_at numeric
@attribute 35638_at numeric
@attribute 35639_at numeric
@attribute 35640_at numeric
@attribute 35641_g_at numeric
@attribute 35642_at numeric
@attribute 35643_at numeric
@attribute 35644_at numeric
@attribute 35645_at numeric
@attribute 35646_at numeric
@attribute 35647_at numeric
@attribute 35648_at numeric
@attribute 35649_at numeric
@attribute 35650_at numeric
@attribute 35651_at numeric
@attribute 35652_g_at numeric
@attribute 35653_at numeric
@attribute 35654_at numeric
@attribute 35655_at numeric
@attribute 35656_at numeric
@attribute 35657_at numeric
@attribute 35658_at numeric
@attribute 35659_at numeric
@attribute 35660_at numeric
@attribute 35661_g_at numeric
@attribute 35662_at numeric
@attribute 35663_at numeric
@attribute 35664_at numeric
@attribute 35665_at numeric
@attribute 35666_at numeric
@attribute 35667_at numeric
@attribute 35668_at numeric
@attribute 35669_at numeric
@attribute 35670_at numeric
@attribute 35671_at numeric
@attribute 35672_at numeric
@attribute 35673_at numeric
@attribute 35674_at numeric
@attribute 35675_at numeric
@attribute 35676_at numeric
@attribute 35677_at numeric
@attribute 35678_at numeric
@attribute 35679_s_at numeric
@attribute 35680_r_at numeric
@attribute 35681_r_at numeric
@attribute 35682_at numeric
@attribute 35683_at numeric
@attribute 35684_at numeric
@attribute 35685_at numeric
@attribute 35686_s_at numeric
@attribute 35687_at numeric
@attribute 35688_g_at numeric
@attribute 35689_at numeric
@attribute 35690_s_at numeric
@attribute 35691_r_at numeric
@attribute 35692_at numeric
@attribute 35693_at numeric
@attribute 35694_at numeric
@attribute 35695_at numeric
@attribute 35696_s_at numeric
@attribute 35697_at numeric
@attribute 35698_at numeric
@attribute 35699_at numeric
@attribute 356_at numeric
@attribute 35700_at numeric
@attribute 35701_at numeric
@attribute 35702_at numeric
@attribute 35703_at numeric
@attribute 35704_at numeric
@attribute 35705_at numeric
@attribute 35706_at numeric
@attribute 35707_at numeric
@attribute 35708_at numeric
@attribute 35709_at numeric
@attribute 35710_s_at numeric
@attribute 35711_at numeric
@attribute 35712_at numeric
@attribute 35713_at numeric
@attribute 35714_at numeric
@attribute 35715_at numeric
@attribute 35716_at numeric
@attribute 35717_at numeric
@attribute 35718_at numeric
@attribute 35719_at numeric
@attribute 35720_at numeric
@attribute 35721_at numeric
@attribute 35722_at numeric
@attribute 35723_at numeric
@attribute 35724_at numeric
@attribute 35725_at numeric
@attribute 35726_at numeric
@attribute 35727_at numeric
@attribute 35728_at numeric
@attribute 35729_at numeric
@attribute 35730_at numeric
@attribute 35731_at numeric
@attribute 35732_at numeric
@attribute 35733_at numeric
@attribute 35734_at numeric
@attribute 35735_at numeric
@attribute 35736_at numeric
@attribute 35737_at numeric
@attribute 35738_at numeric
@attribute 35739_at numeric
@attribute 35740_at numeric
@attribute 35741_at numeric
@attribute 35742_at numeric
@attribute 35743_at numeric
@attribute 35744_at numeric
@attribute 35745_f_at numeric
@attribute 35746_r_at numeric
@attribute 35747_at numeric
@attribute 35748_at numeric
@attribute 35749_at numeric
@attribute 35750_at numeric
@attribute 35751_at numeric
@attribute 35752_s_at numeric
@attribute 35753_at numeric
@attribute 35754_at numeric
@attribute 35755_at numeric
@attribute 35756_at numeric
@attribute 35757_at numeric
@attribute 35758_at numeric
@attribute 35759_at numeric
@attribute 35760_at numeric
@attribute 35761_at numeric
@attribute 35762_at numeric
@attribute 35763_at numeric
@attribute 35764_at numeric
@attribute 35765_at numeric
@attribute 35766_at numeric
@attribute 35767_at numeric
@attribute 35768_at numeric
@attribute 35769_at numeric
@attribute 35770_at numeric
@attribute 35771_at numeric
@attribute 35772_at numeric
@attribute 35773_i_at numeric
@attribute 35774_r_at numeric
@attribute 35775_at numeric
@attribute 35776_at numeric
@attribute 35777_at numeric
@attribute 35778_at numeric
@attribute 35779_at numeric
@attribute 35780_at numeric
@attribute 35781_g_at numeric
@attribute 35782_at numeric
@attribute 35783_at numeric
@attribute 35784_at numeric
@attribute 35785_at numeric
@attribute 35786_at numeric
@attribute 35787_at numeric
@attribute 35788_at numeric
@attribute 35789_at numeric
@attribute 35790_at numeric
@attribute 35791_at numeric
@attribute 35792_at numeric
@attribute 35793_at numeric
@attribute 35794_at numeric
@attribute 35795_at numeric
@attribute 35796_at numeric
@attribute 35797_at numeric
@attribute 35798_at numeric
@attribute 35799_at numeric
@attribute 357_at numeric
@attribute 35800_at numeric
@attribute 35801_at numeric
@attribute 35802_at numeric
@attribute 35803_at numeric
@attribute 35804_at numeric
@attribute 35805_at numeric
@attribute 35806_at numeric
@attribute 35807_at numeric
@attribute 35808_at numeric
@attribute 35809_g_at numeric
@attribute 35810_at numeric
@attribute 35811_at numeric
@attribute 35812_at numeric
@attribute 35813_at numeric
@attribute 35814_at numeric
@attribute 35815_at numeric
@attribute 35816_at numeric
@attribute 35817_at numeric
@attribute 35818_at numeric
@attribute 35819_at numeric
@attribute 35820_at numeric
@attribute 35821_at numeric
@attribute 35822_at numeric
@attribute 35823_at numeric
@attribute 35824_at numeric
@attribute 35825_s_at numeric
@attribute 35826_at numeric
@attribute 35827_at numeric
@attribute 35828_at numeric
@attribute 35829_at numeric
@attribute 35830_at numeric
@attribute 35831_at numeric
@attribute 35832_at numeric
@attribute 35833_at numeric
@attribute 35834_at numeric
@attribute 35835_at numeric
@attribute 35836_at numeric
@attribute 35837_at numeric
@attribute 35838_at numeric
@attribute 35839_at numeric
@attribute 35840_at numeric
@attribute 35841_at numeric
@attribute 35842_at numeric
@attribute 35843_at numeric
@attribute 35844_at numeric
@attribute 35845_at numeric
@attribute 35846_at numeric
@attribute 35847_at numeric
@attribute 35848_at numeric
@attribute 35849_at numeric
@attribute 35850_at numeric
@attribute 35851_g_at numeric
@attribute 35852_at numeric
@attribute 35853_at numeric
@attribute 35854_at numeric
@attribute 35855_s_at numeric
@attribute 35856_r_at numeric
@attribute 35857_at numeric
@attribute 35858_at numeric
@attribute 35859_f_at numeric
@attribute 35860_r_at numeric
@attribute 35861_at numeric
@attribute 35862_at numeric
@attribute 35863_g_at numeric
@attribute 35864_at numeric
@attribute 35865_at numeric
@attribute 35866_at numeric
@attribute 35867_at numeric
@attribute 35868_at numeric
@attribute 35869_at numeric
@attribute 35870_at numeric
@attribute 35871_s_at numeric
@attribute 35872_at numeric
@attribute 35873_at numeric
@attribute 35874_at numeric
@attribute 35875_at numeric
@attribute 35876_s_at numeric
@attribute 35877_at numeric
@attribute 35878_at numeric
@attribute 35879_at numeric
@attribute 35880_at numeric
@attribute 35881_at numeric
@attribute 35882_at numeric
@attribute 35883_at numeric
@attribute 35884_at numeric
@attribute 35885_at numeric
@attribute 35886_at numeric
@attribute 35887_at numeric
@attribute 35888_at numeric
@attribute 35889_at numeric
@attribute 35890_at numeric
@attribute 35891_at numeric
@attribute 35892_at numeric
@attribute 35893_s_at numeric
@attribute 35894_at numeric
@attribute 35895_at numeric
@attribute 35896_at numeric
@attribute 35897_r_at numeric
@attribute 35898_at numeric
@attribute 35899_at numeric
@attribute 358_at numeric
@attribute 35900_at numeric
@attribute 35901_at numeric
@attribute 35902_at numeric
@attribute 35903_at numeric
@attribute 35904_at numeric
@attribute 35905_s_at numeric
@attribute 35906_at numeric
@attribute 35907_at numeric
@attribute 35908_at numeric
@attribute 35909_at numeric
@attribute 35910_f_at numeric
@attribute 35911_r_at numeric
@attribute 35912_at numeric
@attribute 35913_at numeric
@attribute 35914_r_at numeric
@attribute 35915_at numeric
@attribute 35916_s_at numeric
@attribute 35917_at numeric
@attribute 35918_at numeric
@attribute 35919_at numeric
@attribute 35920_at numeric
@attribute 35921_at numeric
@attribute 35922_at numeric
@attribute 35923_at numeric
@attribute 35924_at numeric
@attribute 35925_at numeric
@attribute 35926_s_at numeric
@attribute 35927_r_at numeric
@attribute 35928_at numeric
@attribute 35929_s_at numeric
@attribute 35930_at numeric
@attribute 35931_at numeric
@attribute 35932_at numeric
@attribute 35933_f_at numeric
@attribute 35934_at numeric
@attribute 35935_at numeric
@attribute 35936_g_at numeric
@attribute 35937_at numeric
@attribute 35938_at numeric
@attribute 35939_s_at numeric
@attribute 35940_at numeric
@attribute 35941_f_at numeric
@attribute 35942_at numeric
@attribute 35943_s_at numeric
@attribute 35944_at numeric
@attribute 35945_at numeric
@attribute 35946_at numeric
@attribute 35947_at numeric
@attribute 35948_at numeric
@attribute 35949_at numeric
@attribute 35950_at numeric
@attribute 35951_at numeric
@attribute 35952_at numeric
@attribute 35953_at numeric
@attribute 35954_at numeric
@attribute 35955_at numeric
@attribute 35956_s_at numeric
@attribute 35957_at numeric
@attribute 35958_at numeric
@attribute 35959_at numeric
@attribute 35960_at numeric
@attribute 35961_at numeric
@attribute 35962_at numeric
@attribute 35963_at numeric
@attribute 35964_at numeric
@attribute 35965_at numeric
@attribute 35966_at numeric
@attribute 35967_at numeric
@attribute 35968_s_at numeric
@attribute 35969_at numeric
@attribute 35970_g_at numeric
@attribute 35971_at numeric
@attribute 35972_at numeric
@attribute 35973_at numeric
@attribute 35974_at numeric
@attribute 35975_at numeric
@attribute 35976_at numeric
@attribute 35977_at numeric
@attribute 35978_at numeric
@attribute 35979_at numeric
@attribute 35980_at numeric
@attribute 35981_at numeric
@attribute 35982_at numeric
@attribute 35983_at numeric
@attribute 35984_at numeric
@attribute 35985_at numeric
@attribute 35986_at numeric
@attribute 35987_g_at numeric
@attribute 35988_i_at numeric
@attribute 35989_at numeric
@attribute 35990_at numeric
@attribute 35991_at numeric
@attribute 35992_at numeric
@attribute 35993_s_at numeric
@attribute 35994_at numeric
@attribute 35995_at numeric
@attribute 35996_at numeric
@attribute 35997_g_at numeric
@attribute 35998_at numeric
@attribute 35999_r_at numeric
@attribute 359_at numeric
@attribute 36000_at numeric
@attribute 36001_at numeric
@attribute 36002_at numeric
@attribute 36003_at numeric
@attribute 36004_at numeric
@attribute 36005_at numeric
@attribute 36006_at numeric
@attribute 36007_at numeric
@attribute 36008_at numeric
@attribute 36009_at numeric
@attribute 36010_at numeric
@attribute 36011_at numeric
@attribute 36012_at numeric
@attribute 36013_at numeric
@attribute 36014_at numeric
@attribute 36015_at numeric
@attribute 36016_at numeric
@attribute 36017_at numeric
@attribute 36018_at numeric
@attribute 36019_at numeric
@attribute 36020_at numeric
@attribute 36021_at numeric
@attribute 36022_at numeric
@attribute 36023_at numeric
@attribute 36024_at numeric
@attribute 36025_at numeric
@attribute 36026_at numeric
@attribute 36027_at numeric
@attribute 36028_at numeric
@attribute 36029_at numeric
@attribute 36030_at numeric
@attribute 36031_at numeric
@attribute 36032_at numeric
@attribute 36033_at numeric
@attribute 36034_at numeric
@attribute 36035_at numeric
@attribute 36036_at numeric
@attribute 36037_g_at numeric
@attribute 36038_r_at numeric
@attribute 36039_s_at numeric
@attribute 36040_at numeric
@attribute 36041_at numeric
@attribute 36042_at numeric
@attribute 36043_at numeric
@attribute 36044_at numeric
@attribute 36045_at numeric
@attribute 36046_at numeric
@attribute 36047_at numeric
@attribute 36048_at numeric
@attribute 36049_at numeric
@attribute 36050_at numeric
@attribute 36051_s_at numeric
@attribute 36052_at numeric
@attribute 36053_at numeric
@attribute 36054_at numeric
@attribute 36055_at numeric
@attribute 36056_g_at numeric
@attribute 36057_at numeric
@attribute 36058_at numeric
@attribute 36059_at numeric
@attribute 36060_at numeric
@attribute 36061_at numeric
@attribute 36062_at numeric
@attribute 36063_at numeric
@attribute 36064_at numeric
@attribute 36065_at numeric
@attribute 36066_at numeric
@attribute 36067_at numeric
@attribute 36068_at numeric
@attribute 36069_at numeric
@attribute 36070_at numeric
@attribute 36071_at numeric
@attribute 36072_at numeric
@attribute 36073_at numeric
@attribute 36074_at numeric
@attribute 36075_at numeric
@attribute 36076_g_at numeric
@attribute 36077_at numeric
@attribute 36078_at numeric
@attribute 36079_at numeric
@attribute 36080_at numeric
@attribute 36081_s_at numeric
@attribute 36082_at numeric
@attribute 36083_at numeric
@attribute 36084_at numeric
@attribute 36085_at numeric
@attribute 36086_at numeric
@attribute 36087_at numeric
@attribute 36088_at numeric
@attribute 36089_at numeric
@attribute 36090_at numeric
@attribute 36091_at numeric
@attribute 36092_at numeric
@attribute 36093_at numeric
@attribute 36094_at numeric
@attribute 36095_at numeric
@attribute 36096_at numeric
@attribute 36097_at numeric
@attribute 36098_at numeric
@attribute 36099_at numeric
@attribute 360_at numeric
@attribute 36100_at numeric
@attribute 36101_s_at numeric
@attribute 36102_at numeric
@attribute 36103_at numeric
@attribute 36104_at numeric
@attribute 36105_at numeric
@attribute 36106_at numeric
@attribute 36107_at numeric
@attribute 36108_at numeric
@attribute 36109_at numeric
@attribute 36110_at numeric
@attribute 36111_s_at numeric
@attribute 36112_r_at numeric
@attribute 36113_s_at numeric
@attribute 36114_r_at numeric
@attribute 36115_at numeric
@attribute 36116_at numeric
@attribute 36117_at numeric
@attribute 36118_at numeric
@attribute 36119_at numeric
@attribute 36120_at numeric
@attribute 36121_at numeric
@attribute 36122_at numeric
@attribute 36123_at numeric
@attribute 36124_at numeric
@attribute 36125_s_at numeric
@attribute 36126_at numeric
@attribute 36127_g_at numeric
@attribute 36128_at numeric
@attribute 36129_at numeric
@attribute 36130_f_at numeric
@attribute 36131_at numeric
@attribute 36132_at numeric
@attribute 36133_at numeric
@attribute 36134_at numeric
@attribute 36135_at numeric
@attribute 36136_at numeric
@attribute 36137_at numeric
@attribute 36138_at numeric
@attribute 36139_at numeric
@attribute 36140_at numeric
@attribute 36141_at numeric
@attribute 36142_at numeric
@attribute 36143_at numeric
@attribute 36144_at numeric
@attribute 36145_at numeric
@attribute 36146_at numeric
@attribute 36147_at numeric
@attribute 36148_at numeric
@attribute 36149_at numeric
@attribute 36150_at numeric
@attribute 36151_at numeric
@attribute 36152_at numeric
@attribute 36153_at numeric
@attribute 36154_at numeric
@attribute 36155_at numeric
@attribute 36156_at numeric
@attribute 36157_at numeric
@attribute 36158_at numeric
@attribute 36159_s_at numeric
@attribute 36160_s_at numeric
@attribute 36161_at numeric
@attribute 36162_at numeric
@attribute 36163_at numeric
@attribute 36164_at numeric
@attribute 36165_at numeric
@attribute 36166_at numeric
@attribute 36167_at numeric
@attribute 36168_at numeric
@attribute 36169_at numeric
@attribute 36170_at numeric
@attribute 36171_at numeric
@attribute 36172_s_at numeric
@attribute 36173_r_at numeric
@attribute 36174_at numeric
@attribute 36175_s_at numeric
@attribute 36176_at numeric
@attribute 36177_at numeric
@attribute 36178_at numeric
@attribute 36179_at numeric
@attribute 36180_s_at numeric
@attribute 36181_at numeric
@attribute 36182_at numeric
@attribute 36183_at numeric
@attribute 36184_at numeric
@attribute 36185_at numeric
@attribute 36186_at numeric
@attribute 36187_at numeric
@attribute 36188_at numeric
@attribute 36189_at numeric
@attribute 36190_at numeric
@attribute 36191_at numeric
@attribute 36192_at numeric
@attribute 36193_at numeric
@attribute 36194_at numeric
@attribute 36195_at numeric
@attribute 36196_at numeric
@attribute 36197_at numeric
@attribute 36198_at numeric
@attribute 36199_at numeric
@attribute 361_at numeric
@attribute 36200_at numeric
@attribute 36201_at numeric
@attribute 36202_at numeric
@attribute 36203_at numeric
@attribute 36204_at numeric
@attribute 36205_at numeric
@attribute 36206_at numeric
@attribute 36207_at numeric
@attribute 36208_at numeric
@attribute 36209_at numeric
@attribute 36210_g_at numeric
@attribute 36211_at numeric
@attribute 36212_at numeric
@attribute 36213_at numeric
@attribute 36214_at numeric
@attribute 36215_at numeric
@attribute 36216_at numeric
@attribute 36217_at numeric
@attribute 36218_g_at numeric
@attribute 36219_at numeric
@attribute 36220_at numeric
@attribute 36221_at numeric
@attribute 36222_at numeric
@attribute 36223_at numeric
@attribute 36224_g_at numeric
@attribute 36225_s_at numeric
@attribute 36226_r_at numeric
@attribute 36227_at numeric
@attribute 36228_at numeric
@attribute 36229_at numeric
@attribute 36230_at numeric
@attribute 36231_at numeric
@attribute 36232_at numeric
@attribute 36233_at numeric
@attribute 36234_at numeric
@attribute 36235_at numeric
@attribute 36236_at numeric
@attribute 36237_at numeric
@attribute 36238_at numeric
@attribute 36239_at numeric
@attribute 36240_at numeric
@attribute 36241_r_at numeric
@attribute 36242_at numeric
@attribute 36243_at numeric
@attribute 36244_at numeric
@attribute 36245_at numeric
@attribute 36246_at numeric
@attribute 36247_f_at numeric
@attribute 36248_at numeric
@attribute 36249_at numeric
@attribute 36250_at numeric
@attribute 36251_at numeric
@attribute 36252_at numeric
@attribute 36253_at numeric
@attribute 36254_at numeric
@attribute 36255_at numeric
@attribute 36256_at numeric
@attribute 36257_at numeric
@attribute 36258_at numeric
@attribute 36259_at numeric
@attribute 36260_at numeric
@attribute 36261_at numeric
@attribute 36262_at numeric
@attribute 36263_g_at numeric
@attribute 36264_at numeric
@attribute 36265_at numeric
@attribute 36266_at numeric
@attribute 36267_at numeric
@attribute 36268_at numeric
@attribute 36269_at numeric
@attribute 36270_at numeric
@attribute 36271_at numeric
@attribute 36272_r_at numeric
@attribute 36273_at numeric
@attribute 36274_at numeric
@attribute 36275_at numeric
@attribute 36276_at numeric
@attribute 36277_at numeric
@attribute 36278_at numeric
@attribute 36279_at numeric
@attribute 36280_at numeric
@attribute 36281_at numeric
@attribute 36282_at numeric
@attribute 36283_at numeric
@attribute 36284_at numeric
@attribute 36285_at numeric
@attribute 36286_at numeric
@attribute 36287_at numeric
@attribute 36288_at numeric
@attribute 36289_f_at numeric
@attribute 36290_s_at numeric
@attribute 36291_at numeric
@attribute 36292_at numeric
@attribute 36293_at numeric
@attribute 36294_at numeric
@attribute 36295_at numeric
@attribute 36296_at numeric
@attribute 36297_at numeric
@attribute 36298_at numeric
@attribute 36299_at numeric
@attribute 362_at numeric
@attribute 36300_at numeric
@attribute 36301_at numeric
@attribute 36302_f_at numeric
@attribute 36303_f_at numeric
@attribute 36304_at numeric
@attribute 36305_at numeric
@attribute 36306_at numeric
@attribute 36307_at numeric
@attribute 36308_at numeric
@attribute 36309_at numeric
@attribute 36310_at numeric
@attribute 36311_at numeric
@attribute 36312_at numeric
@attribute 36313_at numeric
@attribute 36314_at numeric
@attribute 36315_i_at numeric
@attribute 36316_r_at numeric
@attribute 36317_at numeric
@attribute 36318_at numeric
@attribute 36319_at numeric
@attribute 36320_at numeric
@attribute 36321_at numeric
@attribute 36322_at numeric
@attribute 36323_at numeric
@attribute 36324_at numeric
@attribute 36325_at numeric
@attribute 36326_at numeric
@attribute 36327_at numeric
@attribute 36328_at numeric
@attribute 36329_at numeric
@attribute 36330_at numeric
@attribute 36331_at numeric
@attribute 36332_at numeric
@attribute 36333_at numeric
@attribute 36334_at numeric
@attribute 36335_at numeric
@attribute 36336_s_at numeric
@attribute 36337_at numeric
@attribute 36338_at numeric
@attribute 36339_at numeric
@attribute 36340_at numeric
@attribute 36341_s_at numeric
@attribute 36342_r_at numeric
@attribute 36343_at numeric
@attribute 36344_at numeric
@attribute 36345_g_at numeric
@attribute 36346_at numeric
@attribute 36347_f_at numeric
@attribute 36348_r_at numeric
@attribute 36349_at numeric
@attribute 36350_at numeric
@attribute 36351_at numeric
@attribute 36352_at numeric
@attribute 36353_at numeric
@attribute 36354_at numeric
@attribute 36355_at numeric
@attribute 36356_at numeric
@attribute 36357_at numeric
@attribute 36358_at numeric
@attribute 36359_at numeric
@attribute 36360_at numeric
@attribute 36361_at numeric
@attribute 36362_at numeric
@attribute 36363_at numeric
@attribute 36364_at numeric
@attribute 36365_at numeric
@attribute 36366_at numeric
@attribute 36367_at numeric
@attribute 36368_at numeric
@attribute 36369_at numeric
@attribute 36370_at numeric
@attribute 36371_at numeric
@attribute 36372_at numeric
@attribute 36373_at numeric
@attribute 36374_at numeric
@attribute 36375_at numeric
@attribute 36376_at numeric
@attribute 36377_at numeric
@attribute 36378_at numeric
@attribute 36379_at numeric
@attribute 36380_at numeric
@attribute 36381_at numeric
@attribute 36382_at numeric
@attribute 36383_at numeric
@attribute 36384_at numeric
@attribute 36385_at numeric
@attribute 36386_at numeric
@attribute 36387_at numeric
@attribute 36388_at numeric
@attribute 36389_at numeric
@attribute 36390_at numeric
@attribute 36391_at numeric
@attribute 36392_at numeric
@attribute 36393_at numeric
@attribute 36394_at numeric
@attribute 36395_at numeric
@attribute 36396_at numeric
@attribute 36397_at numeric
@attribute 36398_at numeric
@attribute 36399_at numeric
@attribute 363_at numeric
@attribute 36400_at numeric
@attribute 36401_at numeric
@attribute 36402_at numeric
@attribute 36403_s_at numeric
@attribute 36404_at numeric
@attribute 36405_s_at numeric
@attribute 36406_at numeric
@attribute 36407_at numeric
@attribute 36408_at numeric
@attribute 36409_f_at numeric
@attribute 36410_f_at numeric
@attribute 36411_s_at numeric
@attribute 36412_s_at numeric
@attribute 36413_at numeric
@attribute 36414_s_at numeric
@attribute 36415_at numeric
@attribute 36416_g_at numeric
@attribute 36417_s_at numeric
@attribute 36418_at numeric
@attribute 36419_at numeric
@attribute 36420_at numeric
@attribute 36421_at numeric
@attribute 36422_s_at numeric
@attribute 36423_at numeric
@attribute 36424_at numeric
@attribute 36425_at numeric
@attribute 36426_g_at numeric
@attribute 36427_at numeric
@attribute 36428_at numeric
@attribute 36429_at numeric
@attribute 36430_at numeric
@attribute 36431_at numeric
@attribute 36432_at numeric
@attribute 36433_at numeric
@attribute 36434_r_at numeric
@attribute 36435_at numeric
@attribute 36436_at numeric
@attribute 36437_s_at numeric
@attribute 36438_at numeric
@attribute 36439_at numeric
@attribute 36440_at numeric
@attribute 36441_at numeric
@attribute 36442_g_at numeric
@attribute 36443_at numeric
@attribute 36444_s_at numeric
@attribute 36445_at numeric
@attribute 36446_s_at numeric
@attribute 36447_at numeric
@attribute 36448_at numeric
@attribute 36449_s_at numeric
@attribute 36450_at numeric
@attribute 36451_at numeric
@attribute 36452_at numeric
@attribute 36453_at numeric
@attribute 36454_at numeric
@attribute 36455_at numeric
@attribute 36456_at numeric
@attribute 36457_at numeric
@attribute 36458_at numeric
@attribute 36459_at numeric
@attribute 36460_at numeric
@attribute 36461_at numeric
@attribute 36462_at numeric
@attribute 36463_at numeric
@attribute 36464_at numeric
@attribute 36465_at numeric
@attribute 36466_at numeric
@attribute 36467_g_at numeric
@attribute 36468_at numeric
@attribute 36469_at numeric
@attribute 36470_s_at numeric
@attribute 36471_f_at numeric
@attribute 36472_at numeric
@attribute 36473_at numeric
@attribute 36474_at numeric
@attribute 36475_at numeric
@attribute 36476_at numeric
@attribute 36477_at numeric
@attribute 36478_at numeric
@attribute 36479_at numeric
@attribute 36480_at numeric
@attribute 36481_at numeric
@attribute 36482_s_at numeric
@attribute 36483_at numeric
@attribute 36484_at numeric
@attribute 36485_at numeric
@attribute 36486_at numeric
@attribute 36487_at numeric
@attribute 36488_at numeric
@attribute 36489_at numeric
@attribute 36490_s_at numeric
@attribute 36491_at numeric
@attribute 36492_at numeric
@attribute 36493_at numeric
@attribute 36494_at numeric
@attribute 36495_at numeric
@attribute 36496_at numeric
@attribute 36497_at numeric
@attribute 36498_at numeric
@attribute 36499_at numeric
@attribute 364_s_at numeric
@attribute 36500_at numeric
@attribute 36501_at numeric
@attribute 36502_at numeric
@attribute 36503_at numeric
@attribute 36504_at numeric
@attribute 36505_at numeric
@attribute 36506_at numeric
@attribute 36507_at numeric
@attribute 36508_at numeric
@attribute 36509_at numeric
@attribute 36510_at numeric
@attribute 36511_at numeric
@attribute 36512_at numeric
@attribute 36513_at numeric
@attribute 36514_at numeric
@attribute 36515_at numeric
@attribute 36516_at numeric
@attribute 36517_at numeric
@attribute 36518_at numeric
@attribute 36519_at numeric
@attribute 36520_at numeric
@attribute 36521_at numeric
@attribute 36522_at numeric
@attribute 36523_at numeric
@attribute 36524_at numeric
@attribute 36525_at numeric
@attribute 36526_at numeric
@attribute 36527_at numeric
@attribute 36528_at numeric
@attribute 36529_at numeric
@attribute 36530_g_at numeric
@attribute 36531_r_at numeric
@attribute 36532_at numeric
@attribute 36533_at numeric
@attribute 36534_at numeric
@attribute 36535_at numeric
@attribute 36536_at numeric
@attribute 36537_at numeric
@attribute 36538_at numeric
@attribute 36539_at numeric
@attribute 36540_at numeric
@attribute 36541_at numeric
@attribute 36542_at numeric
@attribute 36543_at numeric
@attribute 36544_at numeric
@attribute 36545_s_at numeric
@attribute 36546_r_at numeric
@attribute 36547_r_at numeric
@attribute 36548_at numeric
@attribute 36549_at numeric
@attribute 36550_at numeric
@attribute 36551_at numeric
@attribute 36552_at numeric
@attribute 36553_at numeric
@attribute 36554_at numeric
@attribute 36555_at numeric
@attribute 36556_at numeric
@attribute 36557_at numeric
@attribute 36558_at numeric
@attribute 36559_g_at numeric
@attribute 36560_at numeric
@attribute 36561_at numeric
@attribute 36562_at numeric
@attribute 36563_at numeric
@attribute 36564_at numeric
@attribute 36565_at numeric
@attribute 36566_at numeric
@attribute 36567_at numeric
@attribute 36568_at numeric
@attribute 36569_at numeric
@attribute 36570_at numeric
@attribute 36571_at numeric
@attribute 36572_r_at numeric
@attribute 36573_at numeric
@attribute 36574_at numeric
@attribute 36575_at numeric
@attribute 36576_at numeric
@attribute 36577_at numeric
@attribute 36578_at numeric
@attribute 36579_at numeric
@attribute 36580_at numeric
@attribute 36581_at numeric
@attribute 36582_g_at numeric
@attribute 36583_at numeric
@attribute 36584_at numeric
@attribute 36585_at numeric
@attribute 36586_at numeric
@attribute 36587_at numeric
@attribute 36588_at numeric
@attribute 36589_at numeric
@attribute 36590_at numeric
@attribute 36591_at numeric
@attribute 36592_at numeric
@attribute 36593_at numeric
@attribute 36594_s_at numeric
@attribute 36595_s_at numeric
@attribute 36596_r_at numeric
@attribute 36597_at numeric
@attribute 36598_s_at numeric
@attribute 36599_at numeric
@attribute 365_at numeric
@attribute 36600_at numeric
@attribute 36601_at numeric
@attribute 36602_at numeric
@attribute 36603_at numeric
@attribute 36604_at numeric
@attribute 36605_at numeric
@attribute 36606_at numeric
@attribute 36607_at numeric
@attribute 36608_at numeric
@attribute 36609_at numeric
@attribute 36610_at numeric
@attribute 36611_at numeric
@attribute 36612_at numeric
@attribute 36613_at numeric
@attribute 36614_at numeric
@attribute 36615_at numeric
@attribute 36616_at numeric
@attribute 36617_at numeric
@attribute 36618_g_at numeric
@attribute 36619_r_at numeric
@attribute 36620_at numeric
@attribute 36621_at numeric
@attribute 36622_at numeric
@attribute 36623_at numeric
@attribute 36624_at numeric
@attribute 36625_at numeric
@attribute 36626_at numeric
@attribute 36627_at numeric
@attribute 36628_at numeric
@attribute 36629_at numeric
@attribute 36630_at numeric
@attribute 36631_at numeric
@attribute 36632_at numeric
@attribute 36633_at numeric
@attribute 36634_at numeric
@attribute 36635_at numeric
@attribute 36636_at numeric
@attribute 36637_at numeric
@attribute 36638_at numeric
@attribute 36639_at numeric
@attribute 36640_at numeric
@attribute 36641_at numeric
@attribute 36642_at numeric
@attribute 36643_at numeric
@attribute 36644_at numeric
@attribute 36645_at numeric
@attribute 36646_at numeric
@attribute 36647_at numeric
@attribute 36648_at numeric
@attribute 36649_at numeric
@attribute 36650_at numeric
@attribute 36651_at numeric
@attribute 36652_at numeric
@attribute 36653_g_at numeric
@attribute 36654_s_at numeric
@attribute 36655_at numeric
@attribute 36656_at numeric
@attribute 36657_at numeric
@attribute 36658_at numeric
@attribute 36659_at numeric
@attribute 36660_at numeric
@attribute 36661_s_at numeric
@attribute 36662_at numeric
@attribute 36663_at numeric
@attribute 36664_at numeric
@attribute 36665_at numeric
@attribute 36666_at numeric
@attribute 36667_at numeric
@attribute 36668_at numeric
@attribute 36669_at numeric
@attribute 36670_at numeric
@attribute 36671_at numeric
@attribute 36672_at numeric
@attribute 36673_at numeric
@attribute 36674_at numeric
@attribute 36675_r_at numeric
@attribute 36676_at numeric
@attribute 36677_at numeric
@attribute 36678_at numeric
@attribute 36679_at numeric
@attribute 36680_at numeric
@attribute 36681_at numeric
@attribute 36682_at numeric
@attribute 36683_at numeric
@attribute 36684_at numeric
@attribute 36685_at numeric
@attribute 36686_at numeric
@attribute 36687_at numeric
@attribute 36688_at numeric
@attribute 36689_at numeric
@attribute 36690_at numeric
@attribute 36691_at numeric
@attribute 36692_at numeric
@attribute 36693_at numeric
@attribute 36694_at numeric
@attribute 36695_at numeric
@attribute 36696_at numeric
@attribute 36697_g_at numeric
@attribute 36698_at numeric
@attribute 36699_at numeric
@attribute 366_s_at numeric
@attribute 36700_at numeric
@attribute 36701_at numeric
@attribute 36702_at numeric
@attribute 36703_at numeric
@attribute 36704_at numeric
@attribute 36705_at numeric
@attribute 36706_at numeric
@attribute 36707_s_at numeric
@attribute 36708_at numeric
@attribute 36709_at numeric
@attribute 36710_at numeric
@attribute 36711_at numeric
@attribute 36712_at numeric
@attribute 36713_at numeric
@attribute 36714_at numeric
@attribute 36715_at numeric
@attribute 36716_at numeric
@attribute 36717_at numeric
@attribute 36718_s_at numeric
@attribute 36719_r_at numeric
@attribute 36720_at numeric
@attribute 36721_s_at numeric
@attribute 36722_s_at numeric
@attribute 36723_at numeric
@attribute 36724_s_at numeric
@attribute 36725_at numeric
@attribute 36726_at numeric
@attribute 36727_at numeric
@attribute 36728_at numeric
@attribute 36729_g_at numeric
@attribute 36730_at numeric
@attribute 36731_g_at numeric
@attribute 36732_at numeric
@attribute 36733_at numeric
@attribute 36734_at numeric
@attribute 36735_f_at numeric
@attribute 36736_f_at numeric
@attribute 36737_at numeric
@attribute 36738_at numeric
@attribute 36739_at numeric
@attribute 36740_at numeric
@attribute 36741_at numeric
@attribute 36742_at numeric
@attribute 36743_at numeric
@attribute 36744_at numeric
@attribute 36745_at numeric
@attribute 36746_s_at numeric
@attribute 36747_at numeric
@attribute 36748_at numeric
@attribute 36749_at numeric
@attribute 36750_at numeric
@attribute 36751_at numeric
@attribute 36752_at numeric
@attribute 36753_at numeric
@attribute 36754_at numeric
@attribute 36755_s_at numeric
@attribute 36756_at numeric
@attribute 36757_at numeric
@attribute 36758_at numeric
@attribute 36759_at numeric
@attribute 36760_at numeric
@attribute 36761_at numeric
@attribute 36762_at numeric
@attribute 36763_at numeric
@attribute 36764_at numeric
@attribute 36765_at numeric
@attribute 36766_at numeric
@attribute 36767_at numeric
@attribute 36768_at numeric
@attribute 36769_at numeric
@attribute 36770_at numeric
@attribute 36771_at numeric
@attribute 36772_at numeric
@attribute 36773_f_at numeric
@attribute 36774_f_at numeric
@attribute 36775_f_at numeric
@attribute 36776_at numeric
@attribute 36777_at numeric
@attribute 36778_at numeric
@attribute 36779_at numeric
@attribute 36780_at numeric
@attribute 36781_at numeric
@attribute 36782_s_at numeric
@attribute 36783_f_at numeric
@attribute 36784_at numeric
@attribute 36785_at numeric
@attribute 36786_at numeric
@attribute 36787_at numeric
@attribute 36788_at numeric
@attribute 36789_f_at numeric
@attribute 36790_at numeric
@attribute 36791_g_at numeric
@attribute 36792_at numeric
@attribute 36793_at numeric
@attribute 36794_at numeric
@attribute 36795_at numeric
@attribute 36796_at numeric
@attribute 36797_at numeric
@attribute 36798_g_at numeric
@attribute 36799_at numeric
@attribute 367_at numeric
@attribute 36800_at numeric
@attribute 36801_at numeric
@attribute 36802_at numeric
@attribute 36803_at numeric
@attribute 36804_at numeric
@attribute 36805_s_at numeric
@attribute 36806_at numeric
@attribute 36807_at numeric
@attribute 36808_at numeric
@attribute 36809_at numeric
@attribute 36810_at numeric
@attribute 36811_at numeric
@attribute 36812_at numeric
@attribute 36813_at numeric
@attribute 36814_at numeric
@attribute 36815_at numeric
@attribute 36816_s_at numeric
@attribute 36817_at numeric
@attribute 36818_at numeric
@attribute 36819_at numeric
@attribute 36820_r_at numeric
@attribute 36821_at numeric
@attribute 36822_at numeric
@attribute 36823_at numeric
@attribute 36824_at numeric
@attribute 36825_at numeric
@attribute 36826_at numeric
@attribute 36827_at numeric
@attribute 36828_at numeric
@attribute 36829_at numeric
@attribute 36830_at numeric
@attribute 36831_at numeric
@attribute 36832_at numeric
@attribute 36833_at numeric
@attribute 36834_at numeric
@attribute 36835_at numeric
@attribute 36836_at numeric
@attribute 36837_at numeric
@attribute 36838_at numeric
@attribute 36839_at numeric
@attribute 36840_at numeric
@attribute 36841_at numeric
@attribute 36842_at numeric
@attribute 36843_at numeric
@attribute 36844_at numeric
@attribute 36845_at numeric
@attribute 36846_s_at numeric
@attribute 36847_r_at numeric
@attribute 36848_r_at numeric
@attribute 36849_at numeric
@attribute 36850_at numeric
@attribute 36851_g_at numeric
@attribute 36852_at numeric
@attribute 36853_at numeric
@attribute 36854_s_at numeric
@attribute 36855_r_at numeric
@attribute 36856_at numeric
@attribute 36857_at numeric
@attribute 36858_at numeric
@attribute 36859_at numeric
@attribute 36860_at numeric
@attribute 36861_at numeric
@attribute 36862_at numeric
@attribute 36863_at numeric
@attribute 36864_at numeric
@attribute 36865_at numeric
@attribute 36866_at numeric
@attribute 36867_at numeric
@attribute 36868_at numeric
@attribute 36869_at numeric
@attribute 36870_at numeric
@attribute 36871_at numeric
@attribute 36872_at numeric
@attribute 36873_at numeric
@attribute 36874_at numeric
@attribute 36875_at numeric
@attribute 36876_at numeric
@attribute 36877_at numeric
@attribute 36878_f_at numeric
@attribute 36879_at numeric
@attribute 36880_at numeric
@attribute 36881_at numeric
@attribute 36882_at numeric
@attribute 36883_at numeric
@attribute 36884_at numeric
@attribute 36885_at numeric
@attribute 36886_f_at numeric
@attribute 36887_f_at numeric
@attribute 36888_at numeric
@attribute 36889_at numeric
@attribute 36890_at numeric
@attribute 36891_at numeric
@attribute 36892_at numeric
@attribute 36893_at numeric
@attribute 36894_at numeric
@attribute 36895_at numeric
@attribute 36896_s_at numeric
@attribute 36897_at numeric
@attribute 36898_r_at numeric
@attribute 36899_at numeric
@attribute 368_at numeric
@attribute 36900_at numeric
@attribute 36901_at numeric
@attribute 36902_at numeric
@attribute 36903_at numeric
@attribute 36904_at numeric
@attribute 36905_at numeric
@attribute 36906_at numeric
@attribute 36907_at numeric
@attribute 36908_at numeric
@attribute 36909_at numeric
@attribute 36910_at numeric
@attribute 36911_at numeric
@attribute 36912_at numeric
@attribute 36913_at numeric
@attribute 36914_at numeric
@attribute 36915_at numeric
@attribute 36916_at numeric
@attribute 36917_at numeric
@attribute 36918_at numeric
@attribute 36919_r_at numeric
@attribute 36920_at numeric
@attribute 36921_at numeric
@attribute 36922_at numeric
@attribute 36923_at numeric
@attribute 36924_r_at numeric
@attribute 36925_at numeric
@attribute 36926_at numeric
@attribute 36927_at numeric
@attribute 36928_at numeric
@attribute 36929_at numeric
@attribute 36930_at numeric
@attribute 36931_at numeric
@attribute 36932_at numeric
@attribute 36933_at numeric
@attribute 36934_at numeric
@attribute 36935_at numeric
@attribute 36936_at numeric
@attribute 36937_s_at numeric
@attribute 36938_at numeric
@attribute 36939_at numeric
@attribute 36940_at numeric
@attribute 36941_at numeric
@attribute 36942_at numeric
@attribute 36943_r_at numeric
@attribute 36944_f_at numeric
@attribute 36945_at numeric
@attribute 36946_at numeric
@attribute 36947_s_at numeric
@attribute 36948_at numeric
@attribute 36949_at numeric
@attribute 36950_at numeric
@attribute 36951_at numeric
@attribute 36952_at numeric
@attribute 36953_at numeric
@attribute 36954_at numeric
@attribute 36955_at numeric
@attribute 36956_at numeric
@attribute 36957_at numeric
@attribute 36958_at numeric
@attribute 36959_at numeric
@attribute 36960_at numeric
@attribute 36961_at numeric
@attribute 36962_at numeric
@attribute 36963_at numeric
@attribute 36964_at numeric
@attribute 36965_at numeric
@attribute 36966_at numeric
@attribute 36967_g_at numeric
@attribute 36968_s_at numeric
@attribute 36970_at numeric
@attribute 36971_at numeric
@attribute 36972_at numeric
@attribute 36973_at numeric
@attribute 36974_at numeric
@attribute 36975_at numeric
@attribute 36976_at numeric
@attribute 36977_at numeric
@attribute 36978_at numeric
@attribute 36979_at numeric
@attribute 36980_at numeric
@attribute 36981_at numeric
@attribute 36982_at numeric
@attribute 36983_f_at numeric
@attribute 36984_f_at numeric
@attribute 36985_at numeric
@attribute 36986_at numeric
@attribute 36987_at numeric
@attribute 36988_at numeric
@attribute 36989_at numeric
@attribute 36990_at numeric
@attribute 36991_at numeric
@attribute 36992_at numeric
@attribute 36993_at numeric
@attribute 36994_at numeric
@attribute 36995_at numeric
@attribute 36996_at numeric
@attribute 36997_at numeric
@attribute 36998_s_at numeric
@attribute 36999_at numeric
@attribute 369_s_at numeric
@attribute 37000_at numeric
@attribute 37001_at numeric
@attribute 37002_at numeric
@attribute 37003_at numeric
@attribute 37004_at numeric
@attribute 37005_at numeric
@attribute 37006_at numeric
@attribute 37007_at numeric
@attribute 37008_r_at numeric
@attribute 37009_at numeric
@attribute 37010_at numeric
@attribute 37011_at numeric
@attribute 37012_at numeric
@attribute 37013_at numeric
@attribute 37014_at numeric
@attribute 37015_at numeric
@attribute 37016_at numeric
@attribute 37017_at numeric
@attribute 37018_at numeric
@attribute 37019_at numeric
@attribute 37020_at numeric
@attribute 37021_at numeric
@attribute 37022_at numeric
@attribute 37023_at numeric
@attribute 37024_at numeric
@attribute 37025_at numeric
@attribute 37026_at numeric
@attribute 37027_at numeric
@attribute 37028_at numeric
@attribute 37029_at numeric
@attribute 37030_at numeric
@attribute 37031_at numeric
@attribute 37032_at numeric
@attribute 37033_s_at numeric
@attribute 37034_at numeric
@attribute 37035_at numeric
@attribute 37036_at numeric
@attribute 37037_at numeric
@attribute 37038_at numeric
@attribute 37039_at numeric
@attribute 37040_at numeric
@attribute 37041_at numeric
@attribute 37042_at numeric
@attribute 37043_at numeric
@attribute 37044_at numeric
@attribute 37045_at numeric
@attribute 37046_at numeric
@attribute 37047_at numeric
@attribute 37048_at numeric
@attribute 37049_g_at numeric
@attribute 37050_r_at numeric
@attribute 37051_at numeric
@attribute 37052_at numeric
@attribute 37053_at numeric
@attribute 37054_at numeric
@attribute 37055_at numeric
@attribute 37056_at numeric
@attribute 37057_s_at numeric
@attribute 37058_at numeric
@attribute 37059_at numeric
@attribute 37060_at numeric
@attribute 37061_at numeric
@attribute 37062_at numeric
@attribute 37063_r_at numeric
@attribute 37064_at numeric
@attribute 37065_f_at numeric
@attribute 37066_at numeric
@attribute 37067_at numeric
@attribute 37068_at numeric
@attribute 37069_at numeric
@attribute 37070_at numeric
@attribute 37071_at numeric
@attribute 37072_at numeric
@attribute 37073_at numeric
@attribute 37074_at numeric
@attribute 37075_at numeric
@attribute 37076_at numeric
@attribute 37077_at numeric
@attribute 37078_at numeric
@attribute 37079_at numeric
@attribute 37080_at numeric
@attribute 37081_at numeric
@attribute 37082_at numeric
@attribute 37083_s_at numeric
@attribute 37084_at numeric
@attribute 37085_g_at numeric
@attribute 37086_at numeric
@attribute 37087_at numeric
@attribute 37088_at numeric
@attribute 37089_at numeric
@attribute 37090_at numeric
@attribute 37091_g_at numeric
@attribute 37092_at numeric
@attribute 37093_at numeric
@attribute 37094_at numeric
@attribute 37095_r_at numeric
@attribute 37096_at numeric
@attribute 37097_at numeric
@attribute 37098_at numeric
@attribute 37099_at numeric
@attribute 370_at numeric
@attribute 37100_at numeric
@attribute 37101_at numeric
@attribute 37102_at numeric
@attribute 37103_at numeric
@attribute 37104_at numeric
@attribute 37105_at numeric
@attribute 37106_at numeric
@attribute 37107_at numeric
@attribute 37108_at numeric
@attribute 37109_at numeric
@attribute 37110_at numeric
@attribute 37111_g_at numeric
@attribute 37112_at numeric
@attribute 37113_at numeric
@attribute 37114_at numeric
@attribute 37115_at numeric
@attribute 37116_at numeric
@attribute 37117_at numeric
@attribute 37118_at numeric
@attribute 37119_at numeric
@attribute 37120_at numeric
@attribute 37121_at numeric
@attribute 37122_at numeric
@attribute 37123_at numeric
@attribute 37124_i_at numeric
@attribute 37125_f_at numeric
@attribute 37126_at numeric
@attribute 37127_at numeric
@attribute 37128_at numeric
@attribute 37129_at numeric
@attribute 37130_g_at numeric
@attribute 37131_at numeric
@attribute 37132_at numeric
@attribute 37133_at numeric
@attribute 37134_f_at numeric
@attribute 37135_f_at numeric
@attribute 37136_at numeric
@attribute 37137_at numeric
@attribute 37138_at numeric
@attribute 37139_at numeric
@attribute 37140_s_at numeric
@attribute 37141_at numeric
@attribute 37142_at numeric
@attribute 37143_s_at numeric
@attribute 37144_at numeric
@attribute 37145_at numeric
@attribute 37146_at numeric
@attribute 37147_at numeric
@attribute 37148_at numeric
@attribute 37149_s_at numeric
@attribute 37150_at numeric
@attribute 37151_at numeric
@attribute 37152_at numeric
@attribute 37153_at numeric
@attribute 37154_at numeric
@attribute 37155_at numeric
@attribute 37156_at numeric
@attribute 37157_at numeric
@attribute 37158_at numeric
@attribute 37159_at numeric
@attribute 37160_at numeric
@attribute 37161_at numeric
@attribute 37162_at numeric
@attribute 37163_at numeric
@attribute 37164_at numeric
@attribute 37165_f_at numeric
@attribute 37166_at numeric
@attribute 37167_at numeric
@attribute 37168_at numeric
@attribute 37169_at numeric
@attribute 37170_at numeric
@attribute 37171_at numeric
@attribute 37172_at numeric
@attribute 37173_at numeric
@attribute 37174_at numeric
@attribute 37175_at numeric
@attribute 37176_at numeric
@attribute 37177_at numeric
@attribute 37178_at numeric
@attribute 37179_at numeric
@attribute 37180_at numeric
@attribute 37181_at numeric
@attribute 37182_at numeric
@attribute 37183_at numeric
@attribute 37184_at numeric
@attribute 37185_at numeric
@attribute 37186_s_at numeric
@attribute 37187_at numeric
@attribute 37188_at numeric
@attribute 37189_at numeric
@attribute 37190_at numeric
@attribute 37191_at numeric
@attribute 37192_at numeric
@attribute 37193_at numeric
@attribute 37194_at numeric
@attribute 37195_at numeric
@attribute 37196_at numeric
@attribute 37197_s_at numeric
@attribute 37198_r_at numeric
@attribute 37199_at numeric
@attribute 371_at numeric
@attribute 37200_at numeric
@attribute 37201_at numeric
@attribute 37202_at numeric
@attribute 37203_at numeric
@attribute 37204_at numeric
@attribute 37205_at numeric
@attribute 37206_at numeric
@attribute 37207_at numeric
@attribute 37208_at numeric
@attribute 37209_g_at numeric
@attribute 37210_at numeric
@attribute 37211_at numeric
@attribute 37212_at numeric
@attribute 37213_at numeric
@attribute 37214_g_at numeric
@attribute 37215_at numeric
@attribute 37216_at numeric
@attribute 37217_at numeric
@attribute 37218_at numeric
@attribute 37219_at numeric
@attribute 37220_at numeric
@attribute 37221_at numeric
@attribute 37222_at numeric
@attribute 37223_at numeric
@attribute 37224_at numeric
@attribute 37225_at numeric
@attribute 37226_at numeric
@attribute 37227_at numeric
@attribute 37228_at numeric
@attribute 37229_at numeric
@attribute 37230_at numeric
@attribute 37231_at numeric
@attribute 37232_at numeric
@attribute 37233_at numeric
@attribute 37234_at numeric
@attribute 37235_g_at numeric
@attribute 37236_at numeric
@attribute 37237_at numeric
@attribute 37238_s_at numeric
@attribute 37239_r_at numeric
@attribute 37240_at numeric
@attribute 37241_at numeric
@attribute 37242_at numeric
@attribute 37243_at numeric
@attribute 37244_at numeric
@attribute 37245_at numeric
@attribute 37246_at numeric
@attribute 37247_at numeric
@attribute 37248_at numeric
@attribute 37249_at numeric
@attribute 37250_at numeric
@attribute 37251_s_at numeric
@attribute 37252_at numeric
@attribute 37253_at numeric
@attribute 37254_at numeric
@attribute 37255_at numeric
@attribute 37256_at numeric
@attribute 37257_at numeric
@attribute 37258_at numeric
@attribute 37259_at numeric
@attribute 37260_at numeric
@attribute 37261_g_at numeric
@attribute 37262_at numeric
@attribute 37263_at numeric
@attribute 37264_at numeric
@attribute 37265_at numeric
@attribute 37266_at numeric
@attribute 37267_at numeric
@attribute 37268_at numeric
@attribute 37269_at numeric
@attribute 37270_at numeric
@attribute 37271_at numeric
@attribute 37272_at numeric
@attribute 37273_at numeric
@attribute 37274_at numeric
@attribute 37275_at numeric
@attribute 37276_at numeric
@attribute 37277_at numeric
@attribute 37278_at numeric
@attribute 37279_at numeric
@attribute 37280_at numeric
@attribute 37281_at numeric
@attribute 37282_at numeric
@attribute 37283_at numeric
@attribute 37284_at numeric
@attribute 37285_at numeric
@attribute 37286_at numeric
@attribute 37287_at numeric
@attribute 37288_g_at numeric
@attribute 37289_at numeric
@attribute 37290_at numeric
@attribute 37291_r_at numeric
@attribute 37292_at numeric
@attribute 37293_at numeric
@attribute 37294_at numeric
@attribute 37295_at numeric
@attribute 37296_at numeric
@attribute 37297_at numeric
@attribute 37298_at numeric
@attribute 37299_at numeric
@attribute 372_f_at numeric
@attribute 37300_at numeric
@attribute 37301_at numeric
@attribute 37302_at numeric
@attribute 37303_at numeric
@attribute 37304_at numeric
@attribute 37305_at numeric
@attribute 37306_at numeric
@attribute 37307_at numeric
@attribute 37308_at numeric
@attribute 37309_at numeric
@attribute 37310_at numeric
@attribute 37311_at numeric
@attribute 37312_at numeric
@attribute 37313_at numeric
@attribute 37314_at numeric
@attribute 37315_f_at numeric
@attribute 37316_r_at numeric
@attribute 37317_at numeric
@attribute 37318_at numeric
@attribute 37319_at numeric
@attribute 37320_at numeric
@attribute 37321_at numeric
@attribute 37322_s_at numeric
@attribute 37323_r_at numeric
@attribute 37324_at numeric
@attribute 37325_at numeric
@attribute 37326_at numeric
@attribute 37327_at numeric
@attribute 37328_at numeric
@attribute 37329_at numeric
@attribute 37330_at numeric
@attribute 37331_g_at numeric
@attribute 37332_r_at numeric
@attribute 37333_at numeric
@attribute 37334_at numeric
@attribute 37335_at numeric
@attribute 37336_at numeric
@attribute 37337_at numeric
@attribute 37338_at numeric
@attribute 37339_at numeric
@attribute 37340_at numeric
@attribute 37341_at numeric
@attribute 37342_s_at numeric
@attribute 37343_at numeric
@attribute 37344_at numeric
@attribute 37345_at numeric
@attribute 37346_at numeric
@attribute 37347_at numeric
@attribute 37348_s_at numeric
@attribute 37349_r_at numeric
@attribute 37350_at numeric
@attribute 37351_at numeric
@attribute 37352_at numeric
@attribute 37353_g_at numeric
@attribute 37354_at numeric
@attribute 37355_at numeric
@attribute 37356_r_at numeric
@attribute 37357_at numeric
@attribute 37358_at numeric
@attribute 37359_at numeric
@attribute 37360_at numeric
@attribute 37361_at numeric
@attribute 37362_at numeric
@attribute 37363_at numeric
@attribute 37364_at numeric
@attribute 37365_at numeric
@attribute 37366_at numeric
@attribute 37367_at numeric
@attribute 37368_at numeric
@attribute 37369_s_at numeric
@attribute 37370_i_at numeric
@attribute 37371_at numeric
@attribute 37372_at numeric
@attribute 37373_at numeric
@attribute 37374_at numeric
@attribute 37375_at numeric
@attribute 37376_at numeric
@attribute 37377_i_at numeric
@attribute 37378_r_at numeric
@attribute 37379_at numeric
@attribute 37380_at numeric
@attribute 37381_g_at numeric
@attribute 37382_at numeric
@attribute 37383_f_at numeric
@attribute 37384_at numeric
@attribute 37385_at numeric
@attribute 37386_i_at numeric
@attribute 37387_r_at numeric
@attribute 37388_at numeric
@attribute 37389_at numeric
@attribute 37390_at numeric
@attribute 37391_at numeric
@attribute 37392_at numeric
@attribute 37393_at numeric
@attribute 37394_at numeric
@attribute 37395_at numeric
@attribute 37396_at numeric
@attribute 37397_at numeric
@attribute 37398_at numeric
@attribute 37399_at numeric
@attribute 373_at numeric
@attribute 37400_at numeric
@attribute 37401_g_at numeric
@attribute 37402_at numeric
@attribute 37403_at numeric
@attribute 37404_at numeric
@attribute 37405_at numeric
@attribute 37406_at numeric
@attribute 37407_s_at numeric
@attribute 37408_at numeric
@attribute 37409_at numeric
@attribute 37410_at numeric
@attribute 37411_at numeric
@attribute 37412_at numeric
@attribute 37413_at numeric
@attribute 37414_at numeric
@attribute 37415_at numeric
@attribute 37416_at numeric
@attribute 37417_at numeric
@attribute 37418_at numeric
@attribute 37419_g_at numeric
@attribute 37420_i_at numeric
@attribute 37421_f_at numeric
@attribute 37422_at numeric
@attribute 37423_at numeric
@attribute 37424_at numeric
@attribute 37425_g_at numeric
@attribute 37426_at numeric
@attribute 37427_at numeric
@attribute 37428_at numeric
@attribute 37429_g_at numeric
@attribute 37430_at numeric
@attribute 37431_at numeric
@attribute 37432_g_at numeric
@attribute 37433_at numeric
@attribute 37434_at numeric
@attribute 37435_s_at numeric
@attribute 37436_at numeric
@attribute 37437_at numeric
@attribute 37438_at numeric
@attribute 37439_at numeric
@attribute 37440_at numeric
@attribute 37441_at numeric
@attribute 37442_at numeric
@attribute 37443_at numeric
@attribute 37444_at numeric
@attribute 37445_at numeric
@attribute 37446_at numeric
@attribute 37447_at numeric
@attribute 37448_s_at numeric
@attribute 37449_i_at numeric
@attribute 37450_r_at numeric
@attribute 37451_at numeric
@attribute 37452_at numeric
@attribute 37453_at numeric
@attribute 37454_at numeric
@attribute 37455_at numeric
@attribute 37456_at numeric
@attribute 37457_at numeric
@attribute 37458_at numeric
@attribute 37459_at numeric
@attribute 37460_at numeric
@attribute 37461_at numeric
@attribute 37462_i_at numeric
@attribute 37463_r_at numeric
@attribute 37464_at numeric
@attribute 37465_at numeric
@attribute 37466_at numeric
@attribute 37467_at numeric
@attribute 37468_at numeric
@attribute 37469_at numeric
@attribute 37470_at numeric
@attribute 37471_at numeric
@attribute 37472_at numeric
@attribute 37473_at numeric
@attribute 37474_at numeric
@attribute 37475_at numeric
@attribute 37476_at numeric
@attribute 37477_at numeric
@attribute 37478_at numeric
@attribute 37479_at numeric
@attribute 37480_at numeric
@attribute 37481_at numeric
@attribute 37482_at numeric
@attribute 37483_at numeric
@attribute 37484_at numeric
@attribute 37485_at numeric
@attribute 37486_f_at numeric
@attribute 37487_at numeric
@attribute 37488_at numeric
@attribute 37489_s_at numeric
@attribute 37490_at numeric
@attribute 37491_at numeric
@attribute 37492_at numeric
@attribute 37493_at numeric
@attribute 37494_at numeric
@attribute 37495_at numeric
@attribute 37496_at numeric
@attribute 37497_at numeric
@attribute 37498_at numeric
@attribute 37499_at numeric
@attribute 374_f_at numeric
@attribute 37500_at numeric
@attribute 37501_at numeric
@attribute 37502_at numeric
@attribute 37503_at numeric
@attribute 37504_at numeric
@attribute 37505_at numeric
@attribute 37506_at numeric
@attribute 37507_i_at numeric
@attribute 37508_f_at numeric
@attribute 37509_at numeric
@attribute 37510_at numeric
@attribute 37511_at numeric
@attribute 37512_at numeric
@attribute 37513_at numeric
@attribute 37514_s_at numeric
@attribute 37515_at numeric
@attribute 37516_at numeric
@attribute 37517_at numeric
@attribute 37518_at numeric
@attribute 37519_at numeric
@attribute 37520_at numeric
@attribute 37521_s_at numeric
@attribute 37522_r_at numeric
@attribute 37523_at numeric
@attribute 37524_at numeric
@attribute 37525_at numeric
@attribute 37526_at numeric
@attribute 37527_at numeric
@attribute 37528_at numeric
@attribute 37529_at numeric
@attribute 37530_s_at numeric
@attribute 37531_at numeric
@attribute 37532_at numeric
@attribute 37533_r_at numeric
@attribute 37534_at numeric
@attribute 37535_at numeric
@attribute 37536_at numeric
@attribute 37537_at numeric
@attribute 37538_at numeric
@attribute 37539_at numeric
@attribute 37540_at numeric
@attribute 37541_at numeric
@attribute 37542_at numeric
@attribute 37543_at numeric
@attribute 37544_at numeric
@attribute 37545_at numeric
@attribute 37546_r_at numeric
@attribute 37547_at numeric
@attribute 37548_at numeric
@attribute 37549_g_at numeric
@attribute 37550_at numeric
@attribute 37551_at numeric
@attribute 37552_at numeric
@attribute 37553_at numeric
@attribute 37554_at numeric
@attribute 37555_at numeric
@attribute 37556_at numeric
@attribute 37557_at numeric
@attribute 37558_at numeric
@attribute 37559_at numeric
@attribute 37560_at numeric
@attribute 37561_at numeric
@attribute 37562_at numeric
@attribute 37563_at numeric
@attribute 37564_at numeric
@attribute 37565_at numeric
@attribute 37566_at numeric
@attribute 37567_at numeric
@attribute 37568_at numeric
@attribute 37569_at numeric
@attribute 37570_at numeric
@attribute 37571_at numeric
@attribute 37572_at numeric
@attribute 37573_at numeric
@attribute 37574_at numeric
@attribute 37575_at numeric
@attribute 37576_at numeric
@attribute 37577_at numeric
@attribute 37578_at numeric
@attribute 37579_at numeric
@attribute 37580_at numeric
@attribute 37581_at numeric
@attribute 37582_at numeric
@attribute 37583_at numeric
@attribute 37584_at numeric
@attribute 37585_at numeric
@attribute 37586_at numeric
@attribute 37587_at numeric
@attribute 37588_s_at numeric
@attribute 37589_at numeric
@attribute 37590_g_at numeric
@attribute 37591_at numeric
@attribute 37592_at numeric
@attribute 37593_at numeric
@attribute 37594_at numeric
@attribute 37595_at numeric
@attribute 37596_at numeric
@attribute 37597_s_at numeric
@attribute 37598_at numeric
@attribute 37599_at numeric
@attribute 375_at numeric
@attribute 37600_at numeric
@attribute 37601_at numeric
@attribute 37602_at numeric
@attribute 37603_at numeric
@attribute 37604_at numeric
@attribute 37605_at numeric
@attribute 37606_at numeric
@attribute 37607_at numeric
@attribute 37608_g_at numeric
@attribute 37609_at numeric
@attribute 37610_at numeric
@attribute 37611_at numeric
@attribute 37612_at numeric
@attribute 37613_at numeric
@attribute 37614_g_at numeric
@attribute 37615_at numeric
@attribute 37616_at numeric
@attribute 37617_at numeric
@attribute 37618_at numeric
@attribute 37619_at numeric
@attribute 37620_at numeric
@attribute 37621_at numeric
@attribute 37622_r_at numeric
@attribute 37623_at numeric
@attribute 37624_at numeric
@attribute 37625_at numeric
@attribute 37626_at numeric
@attribute 37627_g_at numeric
@attribute 37628_at numeric
@attribute 37629_at numeric
@attribute 37630_at numeric
@attribute 37631_at numeric
@attribute 37632_s_at numeric
@attribute 37633_s_at numeric
@attribute 37634_at numeric
@attribute 37635_at numeric
@attribute 37636_at numeric
@attribute 37637_at numeric
@attribute 37638_at numeric
@attribute 37639_at numeric
@attribute 37640_at numeric
@attribute 37641_at numeric
@attribute 37642_at numeric
@attribute 37643_at numeric
@attribute 37644_s_at numeric
@attribute 37645_at numeric
@attribute 37646_at numeric
@attribute 37647_at numeric
@attribute 37648_at numeric
@attribute 37649_at numeric
@attribute 37650_at numeric
@attribute 37651_at numeric
@attribute 37652_at numeric
@attribute 37653_at numeric
@attribute 37654_at numeric
@attribute 37655_at numeric
@attribute 37656_at numeric
@attribute 37657_at numeric
@attribute 37658_at numeric
@attribute 37659_at numeric
@attribute 37660_at numeric
@attribute 37661_at numeric
@attribute 37662_at numeric
@attribute 37663_at numeric
@attribute 37664_at numeric
@attribute 37665_at numeric
@attribute 37666_at numeric
@attribute 37667_at numeric
@attribute 37668_at numeric
@attribute 37669_s_at numeric
@attribute 37670_at numeric
@attribute 37671_at numeric
@attribute 37672_at numeric
@attribute 37673_at numeric
@attribute 37674_at numeric
@attribute 37675_at numeric
@attribute 37676_at numeric
@attribute 37677_at numeric
@attribute 37678_at numeric
@attribute 37679_at numeric
@attribute 37680_at numeric
@attribute 37681_i_at numeric
@attribute 37682_r_at numeric
@attribute 37683_at numeric
@attribute 37684_at numeric
@attribute 37685_at numeric
@attribute 37686_s_at numeric
@attribute 37687_i_at numeric
@attribute 37688_f_at numeric
@attribute 37689_s_at numeric
@attribute 37690_at numeric
@attribute 37691_at numeric
@attribute 37692_at numeric
@attribute 37693_at numeric
@attribute 37694_at numeric
@attribute 37695_at numeric
@attribute 37696_at numeric
@attribute 37697_s_at numeric
@attribute 37698_at numeric
@attribute 37699_at numeric
@attribute 376_at numeric
@attribute 37700_at numeric
@attribute 37701_at numeric
@attribute 37702_at numeric
@attribute 37703_at numeric
@attribute 37704_at numeric
@attribute 37705_at numeric
@attribute 37706_at numeric
@attribute 37707_i_at numeric
@attribute 37708_r_at numeric
@attribute 37709_at numeric
@attribute 37710_at numeric
@attribute 37711_at numeric
@attribute 37712_g_at numeric
@attribute 37713_at numeric
@attribute 37714_at numeric
@attribute 37715_at numeric
@attribute 37716_at numeric
@attribute 37717_at numeric
@attribute 37718_at numeric
@attribute 37719_at numeric
@attribute 37720_at numeric
@attribute 37721_at numeric
@attribute 37722_s_at numeric
@attribute 37723_at numeric
@attribute 37724_at numeric
@attribute 37725_at numeric
@attribute 37726_at numeric
@attribute 37727_i_at numeric
@attribute 37728_r_at numeric
@attribute 37729_at numeric
@attribute 37730_at numeric
@attribute 37731_at numeric
@attribute 37732_at numeric
@attribute 37733_at numeric
@attribute 37734_at numeric
@attribute 37735_at numeric
@attribute 37736_at numeric
@attribute 37737_at numeric
@attribute 37738_g_at numeric
@attribute 37739_at numeric
@attribute 37740_r_at numeric
@attribute 37741_at numeric
@attribute 37742_at numeric
@attribute 37743_at numeric
@attribute 37744_r_at numeric
@attribute 37745_s_at numeric
@attribute 37746_r_at numeric
@attribute 37747_at numeric
@attribute 37748_at numeric
@attribute 37749_at numeric
@attribute 37750_at numeric
@attribute 37751_at numeric
@attribute 37752_at numeric
@attribute 37753_at numeric
@attribute 37754_at numeric
@attribute 37755_at numeric
@attribute 37756_at numeric
@attribute 37757_at numeric
@attribute 37758_s_at numeric
@attribute 37759_at numeric
@attribute 37760_at numeric
@attribute 37761_at numeric
@attribute 37762_at numeric
@attribute 37763_at numeric
@attribute 37764_at numeric
@attribute 37765_at numeric
@attribute 37766_s_at numeric
@attribute 37767_at numeric
@attribute 37768_at numeric
@attribute 37769_at numeric
@attribute 37770_at numeric
@attribute 37771_at numeric
@attribute 37772_at numeric
@attribute 37773_at numeric
@attribute 37774_at numeric
@attribute 37775_at numeric
@attribute 37776_at numeric
@attribute 37777_at numeric
@attribute 37778_at numeric
@attribute 37779_at numeric
@attribute 37780_at numeric
@attribute 37781_at numeric
@attribute 37782_at numeric
@attribute 37783_at numeric
@attribute 37784_at numeric
@attribute 37785_at numeric
@attribute 37786_at numeric
@attribute 37787_at numeric
@attribute 37788_at numeric
@attribute 37789_at numeric
@attribute 37790_at numeric
@attribute 37791_at numeric
@attribute 37792_s_at numeric
@attribute 37793_r_at numeric
@attribute 37794_at numeric
@attribute 37795_at numeric
@attribute 37796_at numeric
@attribute 37797_at numeric
@attribute 37798_at numeric
@attribute 37799_at numeric
@attribute 377_g_at numeric
@attribute 37800_r_at numeric
@attribute 37801_at numeric
@attribute 37802_r_at numeric
@attribute 37803_at numeric
@attribute 37804_at numeric
@attribute 37805_at numeric
@attribute 37806_at numeric
@attribute 37807_at numeric
@attribute 37808_at numeric
@attribute 37809_at numeric
@attribute 37810_at numeric
@attribute 37811_at numeric
@attribute 37812_at numeric
@attribute 37813_at numeric
@attribute 37814_g_at numeric
@attribute 37815_at numeric
@attribute 37816_at numeric
@attribute 37817_at numeric
@attribute 37818_at numeric
@attribute 37819_at numeric
@attribute 37820_at numeric
@attribute 37821_at numeric
@attribute 37822_at numeric
@attribute 37823_at numeric
@attribute 37824_at numeric
@attribute 37825_at numeric
@attribute 37826_at numeric
@attribute 37827_r_at numeric
@attribute 37828_at numeric
@attribute 37829_at numeric
@attribute 37830_at numeric
@attribute 37831_at numeric
@attribute 37832_at numeric
@attribute 37833_at numeric
@attribute 37834_at numeric
@attribute 37835_at numeric
@attribute 37836_at numeric
@attribute 37837_at numeric
@attribute 37838_at numeric
@attribute 37839_at numeric
@attribute 37840_at numeric
@attribute 37841_at numeric
@attribute 37842_at numeric
@attribute 37843_i_at numeric
@attribute 37844_at numeric
@attribute 37845_at numeric
@attribute 37846_at numeric
@attribute 37847_at numeric
@attribute 37848_at numeric
@attribute 37849_at numeric
@attribute 37850_at numeric
@attribute 37851_at numeric
@attribute 37852_at numeric
@attribute 37853_at numeric
@attribute 37854_at numeric
@attribute 37855_at numeric
@attribute 37856_at numeric
@attribute 37857_at numeric
@attribute 37858_at numeric
@attribute 37859_r_at numeric
@attribute 37860_at numeric
@attribute 37861_at numeric
@attribute 37862_at numeric
@attribute 37863_at numeric
@attribute 37864_s_at numeric
@attribute 37865_at numeric
@attribute 37866_at numeric
@attribute 37867_at numeric
@attribute 37868_s_at numeric
@attribute 37869_at numeric
@attribute 37870_at numeric
@attribute 37871_at numeric
@attribute 37872_at numeric
@attribute 37873_g_at numeric
@attribute 37874_at numeric
@attribute 37875_at numeric
@attribute 37876_at numeric
@attribute 37877_at numeric
@attribute 37878_at numeric
@attribute 37879_r_at numeric
@attribute 37880_at numeric
@attribute 37881_at numeric
@attribute 37882_at numeric
@attribute 37883_i_at numeric
@attribute 37884_f_at numeric
@attribute 37885_at numeric
@attribute 37886_at numeric
@attribute 37887_at numeric
@attribute 37888_at numeric
@attribute 37889_at numeric
@attribute 37890_at numeric
@attribute 37891_at numeric
@attribute 37892_at numeric
@attribute 37893_at numeric
@attribute 37894_at numeric
@attribute 37895_at numeric
@attribute 37896_at numeric
@attribute 37897_s_at numeric
@attribute 37898_r_at numeric
@attribute 37899_at numeric
@attribute 378_s_at numeric
@attribute 37900_at numeric
@attribute 37901_at numeric
@attribute 37902_at numeric
@attribute 37903_at numeric
@attribute 37904_s_at numeric
@attribute 37905_r_at numeric
@attribute 37906_at numeric
@attribute 37907_at numeric
@attribute 37908_at numeric
@attribute 37909_at numeric
@attribute 37910_at numeric
@attribute 37911_at numeric
@attribute 37912_at numeric
@attribute 37913_at numeric
@attribute 37914_at numeric
@attribute 37915_at numeric
@attribute 37916_at numeric
@attribute 37917_at numeric
@attribute 37918_at numeric
@attribute 37919_at numeric
@attribute 37920_at numeric
@attribute 37921_at numeric
@attribute 37922_at numeric
@attribute 37923_at numeric
@attribute 37924_g_at numeric
@attribute 37925_r_at numeric
@attribute 37926_at numeric
@attribute 37927_at numeric
@attribute 37928_at numeric
@attribute 37929_at numeric
@attribute 37930_at numeric
@attribute 37931_at numeric
@attribute 37932_at numeric
@attribute 37933_at numeric
@attribute 37934_at numeric
@attribute 37935_at numeric
@attribute 37936_at numeric
@attribute 37937_at numeric
@attribute 37938_at numeric
@attribute 37939_at numeric
@attribute 37940_f_at numeric
@attribute 37941_at numeric
@attribute 37942_at numeric
@attribute 37943_at numeric
@attribute 37944_at numeric
@attribute 37945_at numeric
@attribute 37946_at numeric
@attribute 37947_at numeric
@attribute 37948_at numeric
@attribute 37949_at numeric
@attribute 37950_at numeric
@attribute 37951_at numeric
@attribute 37952_at numeric
@attribute 37953_s_at numeric
@attribute 37954_at numeric
@attribute 37955_at numeric
@attribute 37956_at numeric
@attribute 37957_at numeric
@attribute 37958_at numeric
@attribute 37959_at numeric
@attribute 37960_at numeric
@attribute 37961_at numeric
@attribute 37962_r_at numeric
@attribute 37963_at numeric
@attribute 37964_at numeric
@attribute 37965_at numeric
@attribute 37966_at numeric
@attribute 37967_at numeric
@attribute 37968_at numeric
@attribute 37969_at numeric
@attribute 37970_at numeric
@attribute 37971_at numeric
@attribute 37972_at numeric
@attribute 37973_at numeric
@attribute 37974_at numeric
@attribute 37975_at numeric
@attribute 37976_at numeric
@attribute 37977_at numeric
@attribute 37978_at numeric
@attribute 37979_at numeric
@attribute 37980_at numeric
@attribute 37981_at numeric
@attribute 37982_at numeric
@attribute 37983_at numeric
@attribute 37984_s_at numeric
@attribute 37985_at numeric
@attribute 37986_at numeric
@attribute 37987_at numeric
@attribute 37988_at numeric
@attribute 37989_at numeric
@attribute 37990_at numeric
@attribute 37991_at numeric
@attribute 37992_s_at numeric
@attribute 37993_at numeric
@attribute 37994_at numeric
@attribute 37995_s_at numeric
@attribute 37996_s_at numeric
@attribute 37997_r_at numeric
@attribute 37998_at numeric
@attribute 37999_at numeric
@attribute 379_at numeric
@attribute 38000_at numeric
@attribute 38001_at numeric
@attribute 38002_s_at numeric
@attribute 38003_s_at numeric
@attribute 38004_at numeric
@attribute 38005_at numeric
@attribute 38006_at numeric
@attribute 38007_at numeric
@attribute 38008_at numeric
@attribute 38009_at numeric
@attribute 38010_at numeric
@attribute 38011_at numeric
@attribute 38012_at numeric
@attribute 38013_at numeric
@attribute 38014_at numeric
@attribute 38015_at numeric
@attribute 38016_at numeric
@attribute 38017_at numeric
@attribute 38018_g_at numeric
@attribute 38019_at numeric
@attribute 38020_at numeric
@attribute 38021_at numeric
@attribute 38022_s_at numeric
@attribute 38023_at numeric
@attribute 38024_at numeric
@attribute 38025_r_at numeric
@attribute 38026_at numeric
@attribute 38027_at numeric
@attribute 38028_at numeric
@attribute 38029_at numeric
@attribute 38030_at numeric
@attribute 38031_at numeric
@attribute 38032_at numeric
@attribute 38033_at numeric
@attribute 38034_at numeric
@attribute 38035_at numeric
@attribute 38036_at numeric
@attribute 38037_at numeric
@attribute 38038_at numeric
@attribute 38039_at numeric
@attribute 38040_at numeric
@attribute 38041_at numeric
@attribute 38042_at numeric
@attribute 38043_at numeric
@attribute 38044_at numeric
@attribute 38045_at numeric
@attribute 38046_at numeric
@attribute 38047_at numeric
@attribute 38048_at numeric
@attribute 38049_g_at numeric
@attribute 38050_at numeric
@attribute 38051_at numeric
@attribute 38052_at numeric
@attribute 38053_s_at numeric
@attribute 38054_at numeric
@attribute 38055_at numeric
@attribute 38056_at numeric
@attribute 38057_at numeric
@attribute 38058_at numeric
@attribute 38059_g_at numeric
@attribute 38060_at numeric
@attribute 38061_at numeric
@attribute 38062_at numeric
@attribute 38063_at numeric
@attribute 38064_at numeric
@attribute 38065_at numeric
@attribute 38066_at numeric
@attribute 38067_at numeric
@attribute 38068_at numeric
@attribute 38069_at numeric
@attribute 38070_at numeric
@attribute 38071_at numeric
@attribute 38072_at numeric
@attribute 38073_at numeric
@attribute 38074_at numeric
@attribute 38075_at numeric
@attribute 38076_at numeric
@attribute 38077_at numeric
@attribute 38078_at numeric
@attribute 38079_at numeric
@attribute 38080_at numeric
@attribute 38081_at numeric
@attribute 38082_at numeric
@attribute 38083_at numeric
@attribute 38084_at numeric
@attribute 38085_at numeric
@attribute 38086_at numeric
@attribute 38087_s_at numeric
@attribute 38088_r_at numeric
@attribute 38089_at numeric
@attribute 38090_at numeric
@attribute 38091_at numeric
@attribute 38092_at numeric
@attribute 38093_at numeric
@attribute 38094_at numeric
@attribute 38095_i_at numeric
@attribute 38096_f_at numeric
@attribute 38097_at numeric
@attribute 38098_at numeric
@attribute 38099_r_at numeric
@attribute 380_at numeric
@attribute 38100_at numeric
@attribute 38101_at numeric
@attribute 38102_at numeric
@attribute 38103_at numeric
@attribute 38104_at numeric
@attribute 38105_at numeric
@attribute 38106_at numeric
@attribute 38107_at numeric
@attribute 38108_at numeric
@attribute 38109_at numeric
@attribute 38110_at numeric
@attribute 38111_at numeric
@attribute 38112_g_at numeric
@attribute 38113_at numeric
@attribute 38114_at numeric
@attribute 38115_at numeric
@attribute 38116_at numeric
@attribute 38117_at numeric
@attribute 38118_at numeric
@attribute 38119_at numeric
@attribute 38120_at numeric
@attribute 38121_at numeric
@attribute 38122_at numeric
@attribute 38123_at numeric
@attribute 38124_at numeric
@attribute 38125_at numeric
@attribute 38126_at numeric
@attribute 38127_at numeric
@attribute 38128_at numeric
@attribute 38129_at numeric
@attribute 38130_s_at numeric
@attribute 38131_at numeric
@attribute 38132_at numeric
@attribute 38133_at numeric
@attribute 38134_at numeric
@attribute 38135_at numeric
@attribute 38136_at numeric
@attribute 38137_at numeric
@attribute 38138_at numeric
@attribute 38139_at numeric
@attribute 38140_at numeric
@attribute 38141_at numeric
@attribute 38142_at numeric
@attribute 38143_at numeric
@attribute 38144_at numeric
@attribute 38145_at numeric
@attribute 38146_at numeric
@attribute 38147_at numeric
@attribute 38148_at numeric
@attribute 38149_at numeric
@attribute 38150_at numeric
@attribute 38151_at numeric
@attribute 38152_at numeric
@attribute 38153_at numeric
@attribute 38154_at numeric
@attribute 38155_at numeric
@attribute 38156_at numeric
@attribute 38157_at numeric
@attribute 38158_at numeric
@attribute 38159_at numeric
@attribute 38160_at numeric
@attribute 38161_at numeric
@attribute 38162_at numeric
@attribute 38163_at numeric
@attribute 38164_at numeric
@attribute 38165_s_at numeric
@attribute 38166_r_at numeric
@attribute 38167_at numeric
@attribute 38168_at numeric
@attribute 38169_s_at numeric
@attribute 38170_at numeric
@attribute 38171_at numeric
@attribute 38172_at numeric
@attribute 38173_at numeric
@attribute 38174_at numeric
@attribute 38175_at numeric
@attribute 38176_at numeric
@attribute 38177_at numeric
@attribute 38178_at numeric
@attribute 38179_at numeric
@attribute 38180_f_at numeric
@attribute 38181_at numeric
@attribute 38182_at numeric
@attribute 38183_at numeric
@attribute 38184_at numeric
@attribute 38185_at numeric
@attribute 38186_g_at numeric
@attribute 38187_at numeric
@attribute 38188_s_at numeric
@attribute 38189_s_at numeric
@attribute 38190_r_at numeric
@attribute 38191_at numeric
@attribute 38192_at numeric
@attribute 38193_at numeric
@attribute 38194_s_at numeric
@attribute 38195_at numeric
@attribute 38196_at numeric
@attribute 38197_at numeric
@attribute 38198_at numeric
@attribute 38199_at numeric
@attribute 381_s_at numeric
@attribute 38200_at numeric
@attribute 38201_at numeric
@attribute 38202_at numeric
@attribute 38203_at numeric
@attribute 38204_at numeric
@attribute 38205_at numeric
@attribute 38206_at numeric
@attribute 38207_at numeric
@attribute 38208_at numeric
@attribute 38209_at numeric
@attribute 38210_at numeric
@attribute 38211_at numeric
@attribute 38212_at numeric
@attribute 38213_at numeric
@attribute 38214_at numeric
@attribute 38215_at numeric
@attribute 38216_at numeric
@attribute 38217_at numeric
@attribute 38218_at numeric
@attribute 38219_at numeric
@attribute 38220_at numeric
@attribute 38221_at numeric
@attribute 38222_at numeric
@attribute 38223_at numeric
@attribute 38224_at numeric
@attribute 38225_at numeric
@attribute 38226_at numeric
@attribute 38227_at numeric
@attribute 38228_g_at numeric
@attribute 38229_at numeric
@attribute 38230_at numeric
@attribute 38231_f_at numeric
@attribute 38232_f_at numeric
@attribute 38233_at numeric
@attribute 38234_at numeric
@attribute 38235_at numeric
@attribute 38236_at numeric
@attribute 38237_at numeric
@attribute 38238_at numeric
@attribute 38239_at numeric
@attribute 38240_at numeric
@attribute 38241_at numeric
@attribute 38242_at numeric
@attribute 38243_at numeric
@attribute 38244_at numeric
@attribute 38245_i_at numeric
@attribute 38246_r_at numeric
@attribute 38247_at numeric
@attribute 38248_at numeric
@attribute 38249_at numeric
@attribute 38250_at numeric
@attribute 38251_at numeric
@attribute 38252_s_at numeric
@attribute 38253_at numeric
@attribute 38254_at numeric
@attribute 38255_at numeric
@attribute 38256_s_at numeric
@attribute 38257_at numeric
@attribute 38258_at numeric
@attribute 38259_at numeric
@attribute 38260_at numeric
@attribute 38261_at numeric
@attribute 38262_at numeric
@attribute 38263_at numeric
@attribute 38264_at numeric
@attribute 38265_at numeric
@attribute 38266_at numeric
@attribute 38267_at numeric
@attribute 38268_at numeric
@attribute 38269_at numeric
@attribute 38270_at numeric
@attribute 38271_at numeric
@attribute 38272_at numeric
@attribute 38273_at numeric
@attribute 38274_at numeric
@attribute 38275_at numeric
@attribute 38276_at numeric
@attribute 38277_at numeric
@attribute 38278_at numeric
@attribute 38279_at numeric
@attribute 38280_s_at numeric
@attribute 38281_at numeric
@attribute 38282_at numeric
@attribute 38283_at numeric
@attribute 38284_at numeric
@attribute 38285_at numeric
@attribute 38286_at numeric
@attribute 38287_at numeric
@attribute 38288_at numeric
@attribute 38289_r_at numeric
@attribute 38290_at numeric
@attribute 38291_at numeric
@attribute 38292_at numeric
@attribute 38293_s_at numeric
@attribute 38294_at numeric
@attribute 38295_at numeric
@attribute 38296_at numeric
@attribute 38297_at numeric
@attribute 38298_at numeric
@attribute 38299_at numeric
@attribute 382_at numeric
@attribute 38300_at numeric
@attribute 38301_at numeric
@attribute 38302_at numeric
@attribute 38303_at numeric
@attribute 38304_r_at numeric
@attribute 38305_at numeric
@attribute 38306_at numeric
@attribute 38307_at numeric
@attribute 38308_g_at numeric
@attribute 38309_r_at numeric
@attribute 38310_at numeric
@attribute 38311_at numeric
@attribute 38312_at numeric
@attribute 38313_at numeric
@attribute 38314_at numeric
@attribute 38315_at numeric
@attribute 38316_at numeric
@attribute 38317_at numeric
@attribute 38318_at numeric
@attribute 38319_at numeric
@attribute 38320_s_at numeric
@attribute 38321_r_at numeric
@attribute 38322_at numeric
@attribute 38323_at numeric
@attribute 38324_at numeric
@attribute 38325_at numeric
@attribute 38326_at numeric
@attribute 38327_at numeric
@attribute 38328_at numeric
@attribute 38329_at numeric
@attribute 38330_at numeric
@attribute 38331_at numeric
@attribute 38332_at numeric
@attribute 38333_at numeric
@attribute 38334_g_at numeric
@attribute 38335_at numeric
@attribute 38336_at numeric
@attribute 38337_at numeric
@attribute 38338_at numeric
@attribute 38339_at numeric
@attribute 38340_at numeric
@attribute 38341_at numeric
@attribute 38342_at numeric
@attribute 38343_at numeric
@attribute 38344_at numeric
@attribute 38345_at numeric
@attribute 38346_at numeric
@attribute 38347_at numeric
@attribute 38348_at numeric
@attribute 38349_at numeric
@attribute 38350_f_at numeric
@attribute 38351_at numeric
@attribute 38352_at numeric
@attribute 38353_at numeric
@attribute 38354_at numeric
@attribute 38355_at numeric
@attribute 38356_at numeric
@attribute 38357_at numeric
@attribute 38358_at numeric
@attribute 38359_at numeric
@attribute 38360_at numeric
@attribute 38361_g_at numeric
@attribute 38362_at numeric
@attribute 38363_at numeric
@attribute 38364_at numeric
@attribute 38365_at numeric
@attribute 38366_g_at numeric
@attribute 38367_s_at numeric
@attribute 38368_at numeric
@attribute 38369_at numeric
@attribute 38370_at numeric
@attribute 38371_at numeric
@attribute 38372_at numeric
@attribute 38373_g_at numeric
@attribute 38374_at numeric
@attribute 38375_at numeric
@attribute 38376_at numeric
@attribute 38377_at numeric
@attribute 38378_at numeric
@attribute 38379_at numeric
@attribute 38380_at numeric
@attribute 38381_at numeric
@attribute 38382_at numeric
@attribute 38383_at numeric
@attribute 38384_at numeric
@attribute 38385_at numeric
@attribute 38386_r_at numeric
@attribute 38387_at numeric
@attribute 38388_at numeric
@attribute 38389_at numeric
@attribute 38390_at numeric
@attribute 38391_at numeric
@attribute 38392_at numeric
@attribute 38393_at numeric
@attribute 38394_at numeric
@attribute 38395_at numeric
@attribute 38396_at numeric
@attribute 38397_at numeric
@attribute 38398_at numeric
@attribute 38399_at numeric
@attribute 38400_at numeric
@attribute 38401_s_at numeric
@attribute 38402_at numeric
@attribute 38403_at numeric
@attribute 38404_at numeric
@attribute 38405_at numeric
@attribute 38406_f_at numeric
@attribute 38407_r_at numeric
@attribute 38408_at numeric
@attribute 38409_at numeric
@attribute 38410_at numeric
@attribute 38411_at numeric
@attribute 38412_at numeric
@attribute 38413_at numeric
@attribute 38414_at numeric
@attribute 38415_at numeric
@attribute 38416_at numeric
@attribute 38417_at numeric
@attribute 38418_at numeric
@attribute 38419_at numeric
@attribute 38420_at numeric
@attribute 38421_at numeric
@attribute 38422_s_at numeric
@attribute 38423_at numeric
@attribute 38424_at numeric
@attribute 38425_at numeric
@attribute 38426_at numeric
@attribute 38427_at numeric
@attribute 38428_at numeric
@attribute 38429_at numeric
@attribute 38430_at numeric
@attribute 38431_at numeric
@attribute 38432_at numeric
@attribute 38433_at numeric
@attribute 38434_at numeric
@attribute 38435_at numeric
@attribute 38436_at numeric
@attribute 38437_at numeric
@attribute 38438_at numeric
@attribute 38439_at numeric
@attribute 38440_s_at numeric
@attribute 38441_s_at numeric
@attribute 38442_at numeric
@attribute 38443_at numeric
@attribute 38444_at numeric
@attribute 38445_at numeric
@attribute 38446_at numeric
@attribute 38447_at numeric
@attribute 38448_at numeric
@attribute 38449_at numeric
@attribute 38450_at numeric
@attribute 38451_at numeric
@attribute 38452_at numeric
@attribute 38453_at numeric
@attribute 38454_g_at numeric
@attribute 38455_at numeric
@attribute 38456_s_at numeric
@attribute 38457_at numeric
@attribute 38458_at numeric
@attribute 38459_g_at numeric
@attribute 38460_at numeric
@attribute 38461_at numeric
@attribute 38462_at numeric
@attribute 38463_s_at numeric
@attribute 38464_at numeric
@attribute 38465_at numeric
@attribute 38466_at numeric
@attribute 38467_at numeric
@attribute 38468_at numeric
@attribute 38469_at numeric
@attribute 38470_i_at numeric
@attribute 38471_r_at numeric
@attribute 38472_at numeric
@attribute 38473_at numeric
@attribute 38474_at numeric
@attribute 38475_at numeric
@attribute 38476_at numeric
@attribute 38477_at numeric
@attribute 38478_at numeric
@attribute 38479_at numeric
@attribute 38480_s_at numeric
@attribute 38481_at numeric
@attribute 38482_at numeric
@attribute 38483_at numeric
@attribute 38484_at numeric
@attribute 38485_at numeric
@attribute 38486_at numeric
@attribute 38487_at numeric
@attribute 38488_s_at numeric
@attribute 38489_at numeric
@attribute 38490_r_at numeric
@attribute 38491_at numeric
@attribute 38492_at numeric
@attribute 38493_at numeric
@attribute 38494_at numeric
@attribute 38495_s_at numeric
@attribute 38496_at numeric
@attribute 38497_at numeric
@attribute 38498_at numeric
@attribute 38499_s_at numeric
@attribute 384_at numeric
@attribute 38500_at numeric
@attribute 38501_s_at numeric
@attribute 38502_at numeric
@attribute 38503_at numeric
@attribute 38504_at numeric
@attribute 38505_at numeric
@attribute 38506_at numeric
@attribute 38507_at numeric
@attribute 38508_s_at numeric
@attribute 38509_at numeric
@attribute 38510_at numeric
@attribute 38511_at numeric
@attribute 38512_r_at numeric
@attribute 38513_at numeric
@attribute 38514_at numeric
@attribute 38515_at numeric
@attribute 38516_at numeric
@attribute 38517_at numeric
@attribute 38518_at numeric
@attribute 38519_at numeric
@attribute 38520_r_at numeric
@attribute 38521_at numeric
@attribute 38522_s_at numeric
@attribute 38523_f_at numeric
@attribute 38524_at numeric
@attribute 38525_at numeric
@attribute 38526_at numeric
@attribute 38527_at numeric
@attribute 38528_at numeric
@attribute 38529_at numeric
@attribute 38530_at numeric
@attribute 38531_at numeric
@attribute 38532_at numeric
@attribute 38533_s_at numeric
@attribute 38534_at numeric
@attribute 38535_at numeric
@attribute 38536_at numeric
@attribute 38537_at numeric
@attribute 38538_at numeric
@attribute 38539_at numeric
@attribute 38540_at numeric
@attribute 38541_at numeric
@attribute 38542_at numeric
@attribute 38543_at numeric
@attribute 38544_at numeric
@attribute 38545_at numeric
@attribute 38546_at numeric
@attribute 38547_at numeric
@attribute 38548_at numeric
@attribute 38549_at numeric
@attribute 38550_at numeric
@attribute 38551_at numeric
@attribute 38552_f_at numeric
@attribute 38553_r_at numeric
@attribute 38554_at numeric
@attribute 38555_at numeric
@attribute 38556_at numeric
@attribute 38557_at numeric
@attribute 38558_at numeric
@attribute 38559_at numeric
@attribute 38560_at numeric
@attribute 38561_at numeric
@attribute 38562_g_at numeric
@attribute 38563_at numeric
@attribute 38564_at numeric
@attribute 38565_at numeric
@attribute 38566_at numeric
@attribute 38567_at numeric
@attribute 38568_at numeric
@attribute 38569_at numeric
@attribute 38570_at numeric
@attribute 38571_at numeric
@attribute 38572_at numeric
@attribute 38573_at numeric
@attribute 38574_at numeric
@attribute 38575_at numeric
@attribute 38576_at numeric
@attribute 38577_at numeric
@attribute 38578_at numeric
@attribute 38579_at numeric
@attribute 38580_at numeric
@attribute 38581_at numeric
@attribute 38582_at numeric
@attribute 38583_at numeric
@attribute 38584_at numeric
@attribute 38585_at numeric
@attribute 38586_at numeric
@attribute 38587_at numeric
@attribute 38588_at numeric
@attribute 38589_i_at numeric
@attribute 38590_r_at numeric
@attribute 38591_at numeric
@attribute 38592_s_at numeric
@attribute 38593_r_at numeric
@attribute 38594_i_at numeric
@attribute 38595_r_at numeric
@attribute 38596_i_at numeric
@attribute 38597_f_at numeric
@attribute 38598_at numeric
@attribute 38599_s_at numeric
@attribute 385_at numeric
@attribute 38600_r_at numeric
@attribute 38601_at numeric
@attribute 38602_at numeric
@attribute 38603_at numeric
@attribute 38604_at numeric
@attribute 38605_at numeric
@attribute 38606_at numeric
@attribute 38607_at numeric
@attribute 38608_at numeric
@attribute 38609_at numeric
@attribute 38610_s_at numeric
@attribute 38611_at numeric
@attribute 38612_at numeric
@attribute 38613_at numeric
@attribute 38614_s_at numeric
@attribute 38615_at numeric
@attribute 38616_at numeric
@attribute 38617_at numeric
@attribute 38618_at numeric
@attribute 38619_at numeric
@attribute 38620_at numeric
@attribute 38621_at numeric
@attribute 38622_at numeric
@attribute 38623_at numeric
@attribute 38624_at numeric
@attribute 38625_g_at numeric
@attribute 38626_at numeric
@attribute 38627_at numeric
@attribute 38628_at numeric
@attribute 38629_at numeric
@attribute 38630_at numeric
@attribute 38631_at numeric
@attribute 38632_at numeric
@attribute 38633_at numeric
@attribute 38634_at numeric
@attribute 38635_at numeric
@attribute 38636_at numeric
@attribute 38637_at numeric
@attribute 38638_at numeric
@attribute 38639_at numeric
@attribute 38640_at numeric
@attribute 38641_at numeric
@attribute 38642_at numeric
@attribute 38643_at numeric
@attribute 38644_at numeric
@attribute 38645_at numeric
@attribute 38646_s_at numeric
@attribute 38647_at numeric
@attribute 38648_at numeric
@attribute 38649_at numeric
@attribute 38650_at numeric
@attribute 38651_at numeric
@attribute 38652_at numeric
@attribute 38653_at numeric
@attribute 38654_at numeric
@attribute 38655_at numeric
@attribute 38656_s_at numeric
@attribute 38657_s_at numeric
@attribute 38658_at numeric
@attribute 38659_at numeric
@attribute 38660_at numeric
@attribute 38661_at numeric
@attribute 38662_at numeric
@attribute 38663_at numeric
@attribute 38664_at numeric
@attribute 38665_at numeric
@attribute 38666_at numeric
@attribute 38667_at numeric
@attribute 38668_at numeric
@attribute 38669_at numeric
@attribute 38670_at numeric
@attribute 38671_at numeric
@attribute 38672_at numeric
@attribute 38673_s_at numeric
@attribute 38674_at numeric
@attribute 38675_at numeric
@attribute 38676_at numeric
@attribute 38677_at numeric
@attribute 38678_at numeric
@attribute 38679_g_at numeric
@attribute 38680_at numeric
@attribute 38681_at numeric
@attribute 38682_at numeric
@attribute 38683_s_at numeric
@attribute 38684_at numeric
@attribute 38685_at numeric
@attribute 38686_at numeric
@attribute 38687_at numeric
@attribute 38688_at numeric
@attribute 38689_at numeric
@attribute 38690_at numeric
@attribute 38691_s_at numeric
@attribute 38692_at numeric
@attribute 38693_at numeric
@attribute 38694_at numeric
@attribute 38695_at numeric
@attribute 38696_at numeric
@attribute 38697_at numeric
@attribute 38698_at numeric
@attribute 38699_at numeric
@attribute 386_g_at numeric
@attribute 38700_at numeric
@attribute 38701_at numeric
@attribute 38702_at numeric
@attribute 38703_at numeric
@attribute 38704_at numeric
@attribute 38705_at numeric
@attribute 38706_at numeric
@attribute 38707_r_at numeric
@attribute 38708_at numeric
@attribute 38709_at numeric
@attribute 38710_at numeric
@attribute 38711_at numeric
@attribute 38712_at numeric
@attribute 38713_at numeric
@attribute 38714_at numeric
@attribute 38715_at numeric
@attribute 38716_at numeric
@attribute 38717_at numeric
@attribute 38718_at numeric
@attribute 38719_at numeric
@attribute 38720_at numeric
@attribute 38721_at numeric
@attribute 38722_at numeric
@attribute 38723_at numeric
@attribute 38724_at numeric
@attribute 38725_s_at numeric
@attribute 38726_at numeric
@attribute 38727_at numeric
@attribute 38728_at numeric
@attribute 38729_at numeric
@attribute 38730_at numeric
@attribute 38731_at numeric
@attribute 38732_at numeric
@attribute 38733_at numeric
@attribute 38734_at numeric
@attribute 38735_at numeric
@attribute 38736_at numeric
@attribute 38737_at numeric
@attribute 38738_at numeric
@attribute 38739_at numeric
@attribute 38740_at numeric
@attribute 38741_at numeric
@attribute 38742_s_at numeric
@attribute 38743_f_at numeric
@attribute 38744_at numeric
@attribute 38745_at numeric
@attribute 38746_at numeric
@attribute 38747_at numeric
@attribute 38748_at numeric
@attribute 38749_at numeric
@attribute 38750_at numeric
@attribute 38751_i_at numeric
@attribute 38752_r_at numeric
@attribute 38753_at numeric
@attribute 38754_at numeric
@attribute 38755_at numeric
@attribute 38756_at numeric
@attribute 38757_at numeric
@attribute 38758_at numeric
@attribute 38759_at numeric
@attribute 38760_f_at numeric
@attribute 38761_s_at numeric
@attribute 38762_at numeric
@attribute 38763_at numeric
@attribute 38764_at numeric
@attribute 38765_at numeric
@attribute 38766_at numeric
@attribute 38767_at numeric
@attribute 38768_at numeric
@attribute 38769_at numeric
@attribute 38770_at numeric
@attribute 38771_at numeric
@attribute 38772_at numeric
@attribute 38773_at numeric
@attribute 38774_at numeric
@attribute 38775_at numeric
@attribute 38776_at numeric
@attribute 38777_at numeric
@attribute 38778_at numeric
@attribute 38779_r_at numeric
@attribute 38780_at numeric
@attribute 38781_at numeric
@attribute 38782_at numeric
@attribute 38783_at numeric
@attribute 38784_g_at numeric
@attribute 38785_at numeric
@attribute 38786_at numeric
@attribute 38787_at numeric
@attribute 38788_at numeric
@attribute 38789_at numeric
@attribute 38790_at numeric
@attribute 38791_at numeric
@attribute 38792_at numeric
@attribute 38793_at numeric
@attribute 38794_at numeric
@attribute 38795_s_at numeric
@attribute 38796_at numeric
@attribute 38797_at numeric
@attribute 38798_s_at numeric
@attribute 38799_at numeric
@attribute 387_at numeric
@attribute 38800_at numeric
@attribute 38801_at numeric
@attribute 38802_at numeric
@attribute 38803_at numeric
@attribute 38804_at numeric
@attribute 38805_at numeric
@attribute 38806_at numeric
@attribute 38807_at numeric
@attribute 38808_at numeric
@attribute 38809_s_at numeric
@attribute 38810_at numeric
@attribute 38811_at numeric
@attribute 38812_at numeric
@attribute 38813_at numeric
@attribute 38814_at numeric
@attribute 38815_at numeric
@attribute 38816_at numeric
@attribute 38817_at numeric
@attribute 38818_at numeric
@attribute 38819_at numeric
@attribute 38820_at numeric
@attribute 38821_at numeric
@attribute 38822_at numeric
@attribute 38823_s_at numeric
@attribute 38824_at numeric
@attribute 38825_at numeric
@attribute 38826_at numeric
@attribute 38827_at numeric
@attribute 38828_s_at numeric
@attribute 38829_r_at numeric
@attribute 38830_at numeric
@attribute 38831_f_at numeric
@attribute 38832_r_at numeric
@attribute 38833_at numeric
@attribute 38834_at numeric
@attribute 38835_at numeric
@attribute 38836_at numeric
@attribute 38837_at numeric
@attribute 38838_at numeric
@attribute 38839_at numeric
@attribute 38840_s_at numeric
@attribute 38841_at numeric
@attribute 38842_at numeric
@attribute 38843_at numeric
@attribute 38844_at numeric
@attribute 38845_at numeric
@attribute 38846_at numeric
@attribute 38847_at numeric
@attribute 38848_at numeric
@attribute 38849_at numeric
@attribute 38850_at numeric
@attribute 38851_at numeric
@attribute 38852_at numeric
@attribute 38853_at numeric
@attribute 38854_at numeric
@attribute 38855_s_at numeric
@attribute 38856_at numeric
@attribute 38857_r_at numeric
@attribute 38858_at numeric
@attribute 38859_at numeric
@attribute 38860_at numeric
@attribute 38861_at numeric
@attribute 38862_at numeric
@attribute 38863_at numeric
@attribute 38864_at numeric
@attribute 38865_at numeric
@attribute 38866_at numeric
@attribute 38867_g_at numeric
@attribute 38868_at numeric
@attribute 38869_at numeric
@attribute 38870_at numeric
@attribute 38871_at numeric
@attribute 38872_at numeric
@attribute 38873_at numeric
@attribute 38874_s_at numeric
@attribute 38875_r_at numeric
@attribute 38876_at numeric
@attribute 38877_s_at numeric
@attribute 38878_at numeric
@attribute 38879_at numeric
@attribute 38880_at numeric
@attribute 38881_i_at numeric
@attribute 38882_r_at numeric
@attribute 38883_at numeric
@attribute 38884_at numeric
@attribute 38885_at numeric
@attribute 38886_i_at numeric
@attribute 38887_r_at numeric
@attribute 38888_at numeric
@attribute 38889_at numeric
@attribute 38890_at numeric
@attribute 38891_at numeric
@attribute 38892_at numeric
@attribute 38893_at numeric
@attribute 38894_g_at numeric
@attribute 38895_i_at numeric
@attribute 38896_at numeric
@attribute 38897_at numeric
@attribute 38898_at numeric
@attribute 38899_s_at numeric
@attribute 388_at numeric
@attribute 38900_at numeric
@attribute 38901_at numeric
@attribute 38902_r_at numeric
@attribute 38903_at numeric
@attribute 38904_at numeric
@attribute 38905_at numeric
@attribute 38906_at numeric
@attribute 38907_at numeric
@attribute 38908_s_at numeric
@attribute 38909_at numeric
@attribute 38910_at numeric
@attribute 38911_at numeric
@attribute 38912_at numeric
@attribute 38913_at numeric
@attribute 38914_at numeric
@attribute 38915_at numeric
@attribute 38916_at numeric
@attribute 38917_at numeric
@attribute 38918_at numeric
@attribute 38919_at numeric
@attribute 38920_at numeric
@attribute 38921_at numeric
@attribute 38922_at numeric
@attribute 38923_at numeric
@attribute 38924_s_at numeric
@attribute 38925_at numeric
@attribute 38926_at numeric
@attribute 38927_i_at numeric
@attribute 38928_r_at numeric
@attribute 38929_at numeric
@attribute 38930_at numeric
@attribute 38931_at numeric
@attribute 38932_at numeric
@attribute 38933_at numeric
@attribute 38934_at numeric
@attribute 38935_at numeric
@attribute 38936_at numeric
@attribute 38937_at numeric
@attribute 38938_at numeric
@attribute 38939_r_at numeric
@attribute 38940_at numeric
@attribute 38941_s_at numeric
@attribute 38942_r_at numeric
@attribute 38943_at numeric
@attribute 38944_at numeric
@attribute 38945_at numeric
@attribute 38946_at numeric
@attribute 38947_at numeric
@attribute 38948_at numeric
@attribute 38949_at numeric
@attribute 38950_r_at numeric
@attribute 38951_at numeric
@attribute 38952_s_at numeric
@attribute 38953_at numeric
@attribute 38954_at numeric
@attribute 38955_at numeric
@attribute 38956_at numeric
@attribute 38957_at numeric
@attribute 38958_at numeric
@attribute 38959_s_at numeric
@attribute 38960_at numeric
@attribute 38961_at numeric
@attribute 38962_at numeric
@attribute 38963_i_at numeric
@attribute 38964_r_at numeric
@attribute 38965_at numeric
@attribute 38966_at numeric
@attribute 38967_at numeric
@attribute 38968_at numeric
@attribute 38969_at numeric
@attribute 38970_s_at numeric
@attribute 38971_r_at numeric
@attribute 38972_at numeric
@attribute 38973_at numeric
@attribute 38974_at numeric
@attribute 38975_at numeric
@attribute 38976_at numeric
@attribute 38977_at numeric
@attribute 38978_at numeric
@attribute 38979_at numeric
@attribute 38980_at numeric
@attribute 38981_at numeric
@attribute 38982_at numeric
@attribute 38983_at numeric
@attribute 38984_at numeric
@attribute 38985_at numeric
@attribute 38986_at numeric
@attribute 38987_at numeric
@attribute 38988_at numeric
@attribute 38989_at numeric
@attribute 38990_at numeric
@attribute 38991_at numeric
@attribute 38992_at numeric
@attribute 38993_r_at numeric
@attribute 38994_at numeric
@attribute 38995_at numeric
@attribute 38996_at numeric
@attribute 38997_at numeric
@attribute 38998_g_at numeric
@attribute 38999_s_at numeric
@attribute 389_s_at numeric
@attribute 39000_at numeric
@attribute 39001_at numeric
@attribute 39002_at numeric
@attribute 39003_at numeric
@attribute 39004_at numeric
@attribute 39005_s_at numeric
@attribute 39006_r_at numeric
@attribute 39007_at numeric
@attribute 39008_at numeric
@attribute 39009_at numeric
@attribute 39010_at numeric
@attribute 39011_at numeric
@attribute 39012_g_at numeric
@attribute 39013_at numeric
@attribute 39014_at numeric
@attribute 39015_f_at numeric
@attribute 39016_r_at numeric
@attribute 39017_at numeric
@attribute 39018_at numeric
@attribute 39019_at numeric
@attribute 39020_at numeric
@attribute 39021_at numeric
@attribute 39022_at numeric
@attribute 39023_at numeric
@attribute 39024_at numeric
@attribute 39025_at numeric
@attribute 39026_r_at numeric
@attribute 39027_at numeric
@attribute 39028_at numeric
@attribute 39029_at numeric
@attribute 39030_at numeric
@attribute 39031_at numeric
@attribute 39032_at numeric
@attribute 39033_at numeric
@attribute 39034_at numeric
@attribute 39035_at numeric
@attribute 39036_g_at numeric
@attribute 39037_at numeric
@attribute 39038_at numeric
@attribute 39039_s_at numeric
@attribute 39040_at numeric
@attribute 39041_at numeric
@attribute 39042_at numeric
@attribute 39043_at numeric
@attribute 39044_s_at numeric
@attribute 39045_at numeric
@attribute 39046_at numeric
@attribute 39047_at numeric
@attribute 39048_at numeric
@attribute 39049_at numeric
@attribute 39050_at numeric
@attribute 39051_at numeric
@attribute 39052_at numeric
@attribute 39053_at numeric
@attribute 39054_at numeric
@attribute 39055_at numeric
@attribute 39056_at numeric
@attribute 39057_at numeric
@attribute 39058_at numeric
@attribute 39059_at numeric
@attribute 39060_at numeric
@attribute 39061_at numeric
@attribute 39062_at numeric
@attribute 39063_at numeric
@attribute 39064_at numeric
@attribute 39065_s_at numeric
@attribute 39066_at numeric
@attribute 39067_at numeric
@attribute 39068_at numeric
@attribute 39069_at numeric
@attribute 39070_at numeric
@attribute 39071_at numeric
@attribute 39072_at numeric
@attribute 39073_at numeric
@attribute 39074_at numeric
@attribute 39075_at numeric
@attribute 39076_s_at numeric
@attribute 39077_at numeric
@attribute 39078_at numeric
@attribute 39079_at numeric
@attribute 39080_at numeric
@attribute 39081_at numeric
@attribute 39082_at numeric
@attribute 39083_at numeric
@attribute 39084_at numeric
@attribute 39085_at numeric
@attribute 39086_g_at numeric
@attribute 39087_at numeric
@attribute 39088_at numeric
@attribute 39089_at numeric
@attribute 39090_at numeric
@attribute 39091_at numeric
@attribute 39092_at numeric
@attribute 39093_s_at numeric
@attribute 39094_at numeric
@attribute 39095_at numeric
@attribute 39096_at numeric
@attribute 39097_at numeric
@attribute 39098_at numeric
@attribute 39099_at numeric
@attribute 390_at numeric
@attribute 39100_at numeric
@attribute 39101_at numeric
@attribute 39102_at numeric
@attribute 39103_s_at numeric
@attribute 39104_at numeric
@attribute 39105_at numeric
@attribute 39106_at numeric
@attribute 39107_at numeric
@attribute 39108_at numeric
@attribute 39109_at numeric
@attribute 39110_at numeric
@attribute 39111_s_at numeric
@attribute 39112_at numeric
@attribute 39113_at numeric
@attribute 39114_at numeric
@attribute 39115_at numeric
@attribute 39116_at numeric
@attribute 39117_at numeric
@attribute 39118_at numeric
@attribute 39119_s_at numeric
@attribute 39120_at numeric
@attribute 39121_at numeric
@attribute 39122_at numeric
@attribute 39123_s_at numeric
@attribute 39124_r_at numeric
@attribute 39125_at numeric
@attribute 39126_at numeric
@attribute 39127_f_at numeric
@attribute 39128_r_at numeric
@attribute 39129_at numeric
@attribute 39130_at numeric
@attribute 39131_at numeric
@attribute 39132_at numeric
@attribute 39133_at numeric
@attribute 39134_at numeric
@attribute 39135_at numeric
@attribute 39136_at numeric
@attribute 39137_at numeric
@attribute 39138_g_at numeric
@attribute 39139_at numeric
@attribute 39140_at numeric
@attribute 39141_at numeric
@attribute 39142_at numeric
@attribute 39143_at numeric
@attribute 39144_at numeric
@attribute 39145_at numeric
@attribute 39146_at numeric
@attribute 39147_g_at numeric
@attribute 39148_s_at numeric
@attribute 39149_at numeric
@attribute 39150_at numeric
@attribute 39151_at numeric
@attribute 39152_f_at numeric
@attribute 39153_r_at numeric
@attribute 39154_at numeric
@attribute 39155_at numeric
@attribute 39156_at numeric
@attribute 39157_at numeric
@attribute 39158_at numeric
@attribute 39159_at numeric
@attribute 39160_at numeric
@attribute 39161_at numeric
@attribute 39162_at numeric
@attribute 39163_at numeric
@attribute 39164_at numeric
@attribute 39165_at numeric
@attribute 39166_s_at numeric
@attribute 39167_r_at numeric
@attribute 39168_at numeric
@attribute 39169_at numeric
@attribute 39170_at numeric
@attribute 39171_at numeric
@attribute 39172_at numeric
@attribute 39173_at numeric
@attribute 39174_at numeric
@attribute 39175_at numeric
@attribute 39176_f_at numeric
@attribute 39177_r_at numeric
@attribute 39178_at numeric
@attribute 39179_at numeric
@attribute 39180_at numeric
@attribute 39181_at numeric
@attribute 39182_at numeric
@attribute 39183_at numeric
@attribute 39184_at numeric
@attribute 39185_at numeric
@attribute 39186_s_at numeric
@attribute 39187_at numeric
@attribute 39188_at numeric
@attribute 39189_at numeric
@attribute 39190_s_at numeric
@attribute 39191_at numeric
@attribute 39192_at numeric
@attribute 39193_at numeric
@attribute 39194_at numeric
@attribute 39195_s_at numeric
@attribute 39196_i_at numeric
@attribute 39197_s_at numeric
@attribute 39198_s_at numeric
@attribute 39199_at numeric
@attribute 391_at numeric
@attribute 39200_s_at numeric
@attribute 39201_r_at numeric
@attribute 39202_at numeric
@attribute 39203_at numeric
@attribute 39204_at numeric
@attribute 39205_at numeric
@attribute 39206_s_at numeric
@attribute 39207_r_at numeric
@attribute 39208_i_at numeric
@attribute 39209_r_at numeric
@attribute 39210_at numeric
@attribute 39211_at numeric
@attribute 39212_at numeric
@attribute 39213_at numeric
@attribute 39214_at numeric
@attribute 39215_at numeric
@attribute 39216_at numeric
@attribute 39217_at numeric
@attribute 39218_at numeric
@attribute 39219_at numeric
@attribute 39220_at numeric
@attribute 39221_at numeric
@attribute 39222_at numeric
@attribute 39223_at numeric
@attribute 39224_at numeric
@attribute 39225_at numeric
@attribute 39226_at numeric
@attribute 39227_at numeric
@attribute 39228_at numeric
@attribute 39229_at numeric
@attribute 39230_at numeric
@attribute 39231_at numeric
@attribute 39232_at numeric
@attribute 39233_at numeric
@attribute 39234_at numeric
@attribute 39235_at numeric
@attribute 39236_s_at numeric
@attribute 39237_at numeric
@attribute 39238_at numeric
@attribute 39239_at numeric
@attribute 39240_at numeric
@attribute 39241_at numeric
@attribute 39242_at numeric
@attribute 39243_s_at numeric
@attribute 39244_at numeric
@attribute 39245_at numeric
@attribute 39246_at numeric
@attribute 39247_at numeric
@attribute 39248_at numeric
@attribute 39249_at numeric
@attribute 39250_at numeric
@attribute 39251_at numeric
@attribute 39252_at numeric
@attribute 39253_s_at numeric
@attribute 39254_at numeric
@attribute 39255_at numeric
@attribute 39256_at numeric
@attribute 39257_at numeric
@attribute 39258_at numeric
@attribute 39259_at numeric
@attribute 39260_at numeric
@attribute 39261_at numeric
@attribute 39262_at numeric
@attribute 39263_at numeric
@attribute 39264_at numeric
@attribute 39265_at numeric
@attribute 39266_at numeric
@attribute 39267_at numeric
@attribute 39268_at numeric
@attribute 39269_at numeric
@attribute 39270_at numeric
@attribute 39271_at numeric
@attribute 39272_g_at numeric
@attribute 39273_at numeric
@attribute 39274_at numeric
@attribute 39275_at numeric
@attribute 39276_g_at numeric
@attribute 39277_at numeric
@attribute 39278_at numeric
@attribute 39279_at numeric
@attribute 39280_at numeric
@attribute 39281_at numeric
@attribute 39282_at numeric
@attribute 39283_at numeric
@attribute 39284_at numeric
@attribute 39285_at numeric
@attribute 39286_at numeric
@attribute 39287_at numeric
@attribute 39288_at numeric
@attribute 39289_at numeric
@attribute 39290_f_at numeric
@attribute 39291_at numeric
@attribute 39292_r_at numeric
@attribute 39293_at numeric
@attribute 39294_at numeric
@attribute 39295_s_at numeric
@attribute 39296_at numeric
@attribute 39297_at numeric
@attribute 39298_at numeric
@attribute 39299_at numeric
@attribute 392_g_at numeric
@attribute 39300_at numeric
@attribute 39301_at numeric
@attribute 39302_at numeric
@attribute 39303_at numeric
@attribute 39304_g_at numeric
@attribute 39305_at numeric
@attribute 39306_at numeric
@attribute 39307_s_at numeric
@attribute 39308_r_at numeric
@attribute 39309_at numeric
@attribute 39310_at numeric
@attribute 39311_at numeric
@attribute 39312_r_at numeric
@attribute 39313_at numeric
@attribute 39314_at numeric
@attribute 39315_at numeric
@attribute 39316_at numeric
@attribute 39317_at numeric
@attribute 39318_at numeric
@attribute 39319_at numeric
@attribute 39320_at numeric
@attribute 39321_at numeric
@attribute 39322_at numeric
@attribute 39323_at numeric
@attribute 39324_at numeric
@attribute 39325_at numeric
@attribute 39326_at numeric
@attribute 39327_at numeric
@attribute 39328_at numeric
@attribute 39329_at numeric
@attribute 39330_s_at numeric
@attribute 39331_at numeric
@attribute 39332_at numeric
@attribute 39333_at numeric
@attribute 39334_s_at numeric
@attribute 39335_at numeric
@attribute 39336_at numeric
@attribute 39337_at numeric
@attribute 39338_at numeric
@attribute 39339_at numeric
@attribute 39340_at numeric
@attribute 39341_at numeric
@attribute 39342_at numeric
@attribute 39343_at numeric
@attribute 39344_at numeric
@attribute 39345_at numeric
@attribute 39346_at numeric
@attribute 39347_at numeric
@attribute 39348_at numeric
@attribute 39349_at numeric
@attribute 39350_at numeric
@attribute 39351_at numeric
@attribute 39352_at numeric
@attribute 39353_at numeric
@attribute 39354_at numeric
@attribute 39355_at numeric
@attribute 39356_at numeric
@attribute 39357_at numeric
@attribute 39358_at numeric
@attribute 39359_s_at numeric
@attribute 39360_at numeric
@attribute 39361_f_at numeric
@attribute 39362_r_at numeric
@attribute 39363_at numeric
@attribute 39364_s_at numeric
@attribute 39365_i_at numeric
@attribute 39366_at numeric
@attribute 39367_at numeric
@attribute 39368_at numeric
@attribute 39369_at numeric
@attribute 39370_at numeric
@attribute 39371_at numeric
@attribute 39372_at numeric
@attribute 39373_at numeric
@attribute 39374_at numeric
@attribute 39375_g_at numeric
@attribute 39376_at numeric
@attribute 39377_at numeric
@attribute 39378_at numeric
@attribute 39379_at numeric
@attribute 39380_at numeric
@attribute 39381_at numeric
@attribute 39382_at numeric
@attribute 39383_at numeric
@attribute 39384_at numeric
@attribute 39385_at numeric
@attribute 39386_at numeric
@attribute 39387_at numeric
@attribute 39388_at numeric
@attribute 39389_at numeric
@attribute 39390_at numeric
@attribute 39391_at numeric
@attribute 39392_at numeric
@attribute 39393_r_at numeric
@attribute 39394_at numeric
@attribute 39395_at numeric
@attribute 39396_at numeric
@attribute 39397_at numeric
@attribute 39398_s_at numeric
@attribute 39399_at numeric
@attribute 393_s_at numeric
@attribute 39400_at numeric
@attribute 39401_at numeric
@attribute 39402_at numeric
@attribute 39403_at numeric
@attribute 39404_s_at numeric
@attribute 39405_at numeric
@attribute 39406_at numeric
@attribute 39407_at numeric
@attribute 39408_at numeric
@attribute 39409_at numeric
@attribute 39410_at numeric
@attribute 39411_at numeric
@attribute 39412_at numeric
@attribute 39413_at numeric
@attribute 39414_at numeric
@attribute 39415_at numeric
@attribute 39416_at numeric
@attribute 39417_at numeric
@attribute 39418_at numeric
@attribute 39419_at numeric
@attribute 39420_at numeric
@attribute 39421_at numeric
@attribute 39422_at numeric
@attribute 39423_f_at numeric
@attribute 39424_at numeric
@attribute 39425_at numeric
@attribute 39426_at numeric
@attribute 39427_at numeric
@attribute 39428_at numeric
@attribute 39429_at numeric
@attribute 39430_at numeric
@attribute 39431_at numeric
@attribute 39432_at numeric
@attribute 39433_at numeric
@attribute 39434_at numeric
@attribute 39435_at numeric
@attribute 39436_at numeric
@attribute 39437_at numeric
@attribute 39438_at numeric
@attribute 39439_at numeric
@attribute 39440_f_at numeric
@attribute 39441_at numeric
@attribute 39442_at numeric
@attribute 39443_s_at numeric
@attribute 39444_at numeric
@attribute 39445_at numeric
@attribute 39446_s_at numeric
@attribute 39447_f_at numeric
@attribute 39448_r_at numeric
@attribute 39449_at numeric
@attribute 39450_s_at numeric
@attribute 39451_i_at numeric
@attribute 39452_s_at numeric
@attribute 39453_at numeric
@attribute 39454_f_at numeric
@attribute 39455_r_at numeric
@attribute 39456_at numeric
@attribute 39457_r_at numeric
@attribute 39458_s_at numeric
@attribute 39459_at numeric
@attribute 39460_g_at numeric
@attribute 39461_s_at numeric
@attribute 39462_s_at numeric
@attribute 39463_at numeric
@attribute 39464_at numeric
@attribute 39465_f_at numeric
@attribute 39466_s_at numeric
@attribute 39467_f_at numeric
@attribute 39468_r_at numeric
@attribute 39469_s_at numeric
@attribute 39470_at numeric
@attribute 39471_at numeric
@attribute 39472_s_at numeric
@attribute 39473_r_at numeric
@attribute 39474_s_at numeric
@attribute 39475_at numeric
@attribute 39476_at numeric
@attribute 39477_s_at numeric
@attribute 39478_at numeric
@attribute 39479_g_at numeric
@attribute 39480_s_at numeric
@attribute 39481_at numeric
@attribute 39482_at numeric
@attribute 39483_s_at numeric
@attribute 39484_at numeric
@attribute 39485_g_at numeric
@attribute 39486_s_at numeric
@attribute 39487_at numeric
@attribute 39488_at numeric
@attribute 39489_g_at numeric
@attribute 39490_f_at numeric
@attribute 39491_s_at numeric
@attribute 39492_at numeric
@attribute 39493_at numeric
@attribute 39494_at numeric
@attribute 39495_at numeric
@attribute 39496_s_at numeric
@attribute 39497_at numeric
@attribute 39498_at numeric
@attribute 39499_s_at numeric
@attribute 394_at numeric
@attribute 39500_s_at numeric
@attribute 39501_f_at numeric
@attribute 39502_at numeric
@attribute 39503_s_at numeric
@attribute 39504_at numeric
@attribute 39505_at numeric
@attribute 39506_at numeric
@attribute 39507_at numeric
@attribute 39508_at numeric
@attribute 39509_at numeric
@attribute 39510_r_at numeric
@attribute 39511_at numeric
@attribute 39512_s_at numeric
@attribute 39513_r_at numeric
@attribute 39514_s_at numeric
@attribute 39515_s_at numeric
@attribute 39516_at numeric
@attribute 39517_at numeric
@attribute 39518_at numeric
@attribute 39519_at numeric
@attribute 39520_at numeric
@attribute 39521_at numeric
@attribute 39522_at numeric
@attribute 39523_at numeric
@attribute 39524_at numeric
@attribute 39525_at numeric
@attribute 39526_at numeric
@attribute 39527_at numeric
@attribute 39528_at numeric
@attribute 39529_at numeric
@attribute 39530_at numeric
@attribute 39531_at numeric
@attribute 39532_at numeric
@attribute 39533_at numeric
@attribute 39534_at numeric
@attribute 39535_at numeric
@attribute 39536_at numeric
@attribute 39537_at numeric
@attribute 39538_at numeric
@attribute 39539_at numeric
@attribute 39540_at numeric
@attribute 39541_at numeric
@attribute 39542_at numeric
@attribute 39543_at numeric
@attribute 39544_at numeric
@attribute 39545_at numeric
@attribute 39546_s_at numeric
@attribute 39547_at numeric
@attribute 39548_at numeric
@attribute 39549_at numeric
@attribute 39550_at numeric
@attribute 39551_at numeric
@attribute 39552_at numeric
@attribute 39553_at numeric
@attribute 39554_at numeric
@attribute 39555_at numeric
@attribute 39556_at numeric
@attribute 39557_at numeric
@attribute 39558_s_at numeric
@attribute 39559_at numeric
@attribute 39560_at numeric
@attribute 39561_at numeric
@attribute 39562_at numeric
@attribute 39563_at numeric
@attribute 39564_s_at numeric
@attribute 39565_at numeric
@attribute 39566_at numeric
@attribute 39567_at numeric
@attribute 39568_g_at numeric
@attribute 39569_at numeric
@attribute 39570_at numeric
@attribute 39571_at numeric
@attribute 39572_at numeric
@attribute 39573_at numeric
@attribute 39574_at numeric
@attribute 39575_at numeric
@attribute 39576_at numeric
@attribute 39577_at numeric
@attribute 39578_at numeric
@attribute 39579_at numeric
@attribute 39580_at numeric
@attribute 39581_at numeric
@attribute 39582_at numeric
@attribute 39583_at numeric
@attribute 39584_at numeric
@attribute 39585_at numeric
@attribute 39586_at numeric
@attribute 39587_at numeric
@attribute 39588_at numeric
@attribute 39589_at numeric
@attribute 39590_at numeric
@attribute 39591_s_at numeric
@attribute 39592_r_at numeric
@attribute 39593_at numeric
@attribute 39594_f_at numeric
@attribute 39595_at numeric
@attribute 39596_at numeric
@attribute 39597_at numeric
@attribute 39598_at numeric
@attribute 39599_at numeric
@attribute 395_at numeric
@attribute 39600_at numeric
@attribute 39601_at numeric
@attribute 39602_at numeric
@attribute 39603_at numeric
@attribute 39604_at numeric
@attribute 39605_at numeric
@attribute 39606_at numeric
@attribute 39607_at numeric
@attribute 39608_at numeric
@attribute 39609_at numeric
@attribute 39610_at numeric
@attribute 39611_at numeric
@attribute 39612_at numeric
@attribute 39613_at numeric
@attribute 39614_at numeric
@attribute 39615_at numeric
@attribute 39616_at numeric
@attribute 39617_at numeric
@attribute 39618_at numeric
@attribute 39619_at numeric
@attribute 39620_at numeric
@attribute 39621_at numeric
@attribute 39622_at numeric
@attribute 39623_at numeric
@attribute 39624_at numeric
@attribute 39625_at numeric
@attribute 39626_s_at numeric
@attribute 39627_at numeric
@attribute 39628_at numeric
@attribute 39629_at numeric
@attribute 39630_at numeric
@attribute 39631_at numeric
@attribute 39632_at numeric
@attribute 39633_at numeric
@attribute 39634_at numeric
@attribute 39635_at numeric
@attribute 39636_at numeric
@attribute 39637_at numeric
@attribute 39638_at numeric
@attribute 39639_s_at numeric
@attribute 39640_at numeric
@attribute 39641_at numeric
@attribute 39642_at numeric
@attribute 39643_at numeric
@attribute 39644_at numeric
@attribute 39645_r_at numeric
@attribute 39646_at numeric
@attribute 39647_s_at numeric
@attribute 39648_at numeric
@attribute 39649_at numeric
@attribute 39650_s_at numeric
@attribute 39651_at numeric
@attribute 39652_at numeric
@attribute 39653_at numeric
@attribute 39654_at numeric
@attribute 39655_at numeric
@attribute 39656_at numeric
@attribute 39657_at numeric
@attribute 39658_at numeric
@attribute 39659_at numeric
@attribute 39660_at numeric
@attribute 39661_s_at numeric
@attribute 39662_s_at numeric
@attribute 39663_at numeric
@attribute 39664_at numeric
@attribute 39665_at numeric
@attribute 39666_at numeric
@attribute 39667_at numeric
@attribute 39668_at numeric
@attribute 39669_at numeric
@attribute 39670_at numeric
@attribute 39671_at numeric
@attribute 39672_at numeric
@attribute 39673_i_at numeric
@attribute 39674_r_at numeric
@attribute 39675_at numeric
@attribute 39676_at numeric
@attribute 39677_at numeric
@attribute 39678_at numeric
@attribute 39679_at numeric
@attribute 39680_at numeric
@attribute 39681_at numeric
@attribute 39682_at numeric
@attribute 39683_at numeric
@attribute 39684_at numeric
@attribute 39685_at numeric
@attribute 39686_g_at numeric
@attribute 39687_at numeric
@attribute 39688_at numeric
@attribute 39689_at numeric
@attribute 39690_at numeric
@attribute 39691_at numeric
@attribute 39692_at numeric
@attribute 39693_at numeric
@attribute 39694_at numeric
@attribute 39695_at numeric
@attribute 39696_at numeric
@attribute 39697_at numeric
@attribute 39698_at numeric
@attribute 39699_at numeric
@attribute 396_f_at numeric
@attribute 39700_at numeric
@attribute 39701_at numeric
@attribute 39702_at numeric
@attribute 39703_at numeric
@attribute 39704_s_at numeric
@attribute 39705_at numeric
@attribute 39706_at numeric
@attribute 39707_at numeric
@attribute 39708_at numeric
@attribute 39709_at numeric
@attribute 39710_at numeric
@attribute 39711_at numeric
@attribute 39712_at numeric
@attribute 39713_at numeric
@attribute 39714_at numeric
@attribute 39715_at numeric
@attribute 39716_at numeric
@attribute 39717_g_at numeric
@attribute 39718_r_at numeric
@attribute 39719_at numeric
@attribute 39720_g_at numeric
@attribute 39721_at numeric
@attribute 39722_at numeric
@attribute 39723_at numeric
@attribute 39724_s_at numeric
@attribute 39725_at numeric
@attribute 39726_at numeric
@attribute 39727_at numeric
@attribute 39728_at numeric
@attribute 39729_at numeric
@attribute 39730_at numeric
@attribute 39731_at numeric
@attribute 39732_at numeric
@attribute 39733_at numeric
@attribute 39734_at numeric
@attribute 39735_at numeric
@attribute 39736_at numeric
@attribute 39737_at numeric
@attribute 39738_at numeric
@attribute 39739_at numeric
@attribute 39740_g_at numeric
@attribute 39741_at numeric
@attribute 39742_at numeric
@attribute 39743_at numeric
@attribute 39744_at numeric
@attribute 39745_at numeric
@attribute 39746_at numeric
@attribute 39747_at numeric
@attribute 39748_at numeric
@attribute 39749_at numeric
@attribute 39750_at numeric
@attribute 39751_at numeric
@attribute 39752_at numeric
@attribute 39753_at numeric
@attribute 39754_at numeric
@attribute 39755_at numeric
@attribute 39756_g_at numeric
@attribute 39757_at numeric
@attribute 39758_f_at numeric
@attribute 39759_at numeric
@attribute 39760_at numeric
@attribute 39761_at numeric
@attribute 39762_at numeric
@attribute 39763_at numeric
@attribute 39764_at numeric
@attribute 39765_at numeric
@attribute 39766_r_at numeric
@attribute 39767_at numeric
@attribute 39768_at numeric
@attribute 39769_at numeric
@attribute 39770_at numeric
@attribute 39771_at numeric
@attribute 39772_at numeric
@attribute 39773_at numeric
@attribute 39774_at numeric
@attribute 39775_at numeric
@attribute 39776_at numeric
@attribute 39777_at numeric
@attribute 39778_at numeric
@attribute 39779_at numeric
@attribute 39780_at numeric
@attribute 39781_at numeric
@attribute 39782_at numeric
@attribute 39783_at numeric
@attribute 39784_at numeric
@attribute 39785_at numeric
@attribute 39786_at numeric
@attribute 39787_at numeric
@attribute 39788_at numeric
@attribute 39789_at numeric
@attribute 39790_at numeric
@attribute 39791_at numeric
@attribute 39792_at numeric
@attribute 39793_at numeric
@attribute 39794_at numeric
@attribute 39795_at numeric
@attribute 39796_at numeric
@attribute 39797_at numeric
@attribute 39798_at numeric
@attribute 39799_at numeric
@attribute 39800_s_at numeric
@attribute 39801_at numeric
@attribute 39802_at numeric
@attribute 39803_s_at numeric
@attribute 39804_at numeric
@attribute 39805_at numeric
@attribute 39806_at numeric
@attribute 39807_at numeric
@attribute 39808_at numeric
@attribute 39809_at numeric
@attribute 39810_at numeric
@attribute 39811_at numeric
@attribute 39812_at numeric
@attribute 39813_s_at numeric
@attribute 39814_s_at numeric
@attribute 39815_at numeric
@attribute 39816_g_at numeric
@attribute 39817_s_at numeric
@attribute 39818_at numeric
@attribute 39819_at numeric
@attribute 39820_at numeric
@attribute 39821_s_at numeric
@attribute 39822_s_at numeric
@attribute 39823_at numeric
@attribute 39824_at numeric
@attribute 39825_at numeric
@attribute 39826_f_at numeric
@attribute 39827_at numeric
@attribute 39828_at numeric
@attribute 39829_at numeric
@attribute 39830_at numeric
@attribute 39831_at numeric
@attribute 39832_at numeric
@attribute 39833_at numeric
@attribute 39834_at numeric
@attribute 39835_at numeric
@attribute 39836_at numeric
@attribute 39837_s_at numeric
@attribute 39838_at numeric
@attribute 39839_at numeric
@attribute 39840_at numeric
@attribute 39841_at numeric
@attribute 39842_at numeric
@attribute 39843_at numeric
@attribute 39844_at numeric
@attribute 39845_at numeric
@attribute 39846_at numeric
@attribute 39847_at numeric
@attribute 39848_at numeric
@attribute 39849_at numeric
@attribute 39850_at numeric
@attribute 39851_at numeric
@attribute 39852_at numeric
@attribute 39853_at numeric
@attribute 39854_r_at numeric
@attribute 39855_at numeric
@attribute 39856_at numeric
@attribute 39857_at numeric
@attribute 39858_s_at numeric
@attribute 39859_r_at numeric
@attribute 39860_at numeric
@attribute 39861_at numeric
@attribute 39862_at numeric
@attribute 39863_at numeric
@attribute 39864_at numeric
@attribute 39865_at numeric
@attribute 39866_at numeric
@attribute 39867_at numeric
@attribute 39868_at numeric
@attribute 39869_at numeric
@attribute 39870_at numeric
@attribute 39871_at numeric
@attribute 39872_at numeric
@attribute 39873_at numeric
@attribute 39874_at numeric
@attribute 39875_at numeric
@attribute 39876_at numeric
@attribute 39877_at numeric
@attribute 39878_at numeric
@attribute 39879_s_at numeric
@attribute 39880_at numeric
@attribute 39881_at numeric
@attribute 39882_at numeric
@attribute 39883_at numeric
@attribute 39884_g_at numeric
@attribute 39885_at numeric
@attribute 39886_at numeric
@attribute 39887_at numeric
@attribute 39888_at numeric
@attribute 39889_at numeric
@attribute 39890_at numeric
@attribute 39891_at numeric
@attribute 39892_at numeric
@attribute 39893_at numeric
@attribute 39894_f_at numeric
@attribute 39895_r_at numeric
@attribute 39896_at numeric
@attribute 39897_at numeric
@attribute 39898_at numeric
@attribute 39899_at numeric
@attribute 398_at numeric
@attribute 39900_at numeric
@attribute 39901_at numeric
@attribute 39902_at numeric
@attribute 39903_at numeric
@attribute 39904_at numeric
@attribute 39905_i_at numeric
@attribute 39906_r_at numeric
@attribute 39907_at numeric
@attribute 39908_at numeric
@attribute 39909_g_at numeric
@attribute 39910_at numeric
@attribute 39911_at numeric
@attribute 39912_at numeric
@attribute 39913_at numeric
@attribute 39914_r_at numeric
@attribute 39915_at numeric
@attribute 39916_r_at numeric
@attribute 39917_at numeric
@attribute 39918_at numeric
@attribute 39919_at numeric
@attribute 39920_r_at numeric
@attribute 39921_at numeric
@attribute 39922_at numeric
@attribute 39923_at numeric
@attribute 39924_at numeric
@attribute 39925_at numeric
@attribute 39926_at numeric
@attribute 39927_at numeric
@attribute 39928_at numeric
@attribute 39929_at numeric
@attribute 39930_at numeric
@attribute 39931_at numeric
@attribute 39932_at numeric
@attribute 39933_at numeric
@attribute 39934_at numeric
@attribute 39935_at numeric
@attribute 39936_at numeric
@attribute 39937_at numeric
@attribute 39938_g_at numeric
@attribute 39939_at numeric
@attribute 39940_at numeric
@attribute 39941_at numeric
@attribute 39942_at numeric
@attribute 39943_at numeric
@attribute 39944_at numeric
@attribute 39945_at numeric
@attribute 39946_at numeric
@attribute 39947_at numeric
@attribute 39948_at numeric
@attribute 39949_at numeric
@attribute 39950_at numeric
@attribute 39951_at numeric
@attribute 39952_at numeric
@attribute 39953_i_at numeric
@attribute 39954_r_at numeric
@attribute 39955_at numeric
@attribute 39956_at numeric
@attribute 39957_at numeric
@attribute 39958_at numeric
@attribute 39959_at numeric
@attribute 39960_at numeric
@attribute 39961_at numeric
@attribute 39962_at numeric
@attribute 39963_at numeric
@attribute 39964_at numeric
@attribute 39965_at numeric
@attribute 39966_at numeric
@attribute 39967_at numeric
@attribute 39968_at numeric
@attribute 39969_at numeric
@attribute 39970_at numeric
@attribute 39971_at numeric
@attribute 39972_at numeric
@attribute 39973_at numeric
@attribute 39974_at numeric
@attribute 39975_at numeric
@attribute 39976_at numeric
@attribute 39977_at numeric
@attribute 39978_at numeric
@attribute 39979_at numeric
@attribute 39980_at numeric
@attribute 39981_at numeric
@attribute 39982_r_at numeric
@attribute 39983_at numeric
@attribute 39984_g_at numeric
@attribute 39985_r_at numeric
@attribute 39986_at numeric
@attribute 39987_at numeric
@attribute 39988_at numeric
@attribute 39989_at numeric
@attribute 39990_at numeric
@attribute 39991_at numeric
@attribute 39992_at numeric
@attribute 39993_at numeric
@attribute 39994_at numeric
@attribute 39995_s_at numeric
@attribute 39996_at numeric
@attribute 39997_at numeric
@attribute 39998_at numeric
@attribute 39999_at numeric
@attribute 399_at numeric
@attribute 40000_f_at numeric
@attribute 40001_r_at numeric
@attribute 40002_r_at numeric
@attribute 40003_at numeric
@attribute 40004_at numeric
@attribute 40005_at numeric
@attribute 40006_at numeric
@attribute 40007_at numeric
@attribute 40008_at numeric
@attribute 40009_at numeric
@attribute 40010_s_at numeric
@attribute 40011_s_at numeric
@attribute 40012_at numeric
@attribute 40013_at numeric
@attribute 40014_at numeric
@attribute 40015_at numeric
@attribute 40016_g_at numeric
@attribute 40017_at numeric
@attribute 40018_at numeric
@attribute 40019_at numeric
@attribute 40020_at numeric
@attribute 40021_at numeric
@attribute 40022_at numeric
@attribute 40023_at numeric
@attribute 40024_at numeric
@attribute 40025_at numeric
@attribute 40026_g_at numeric
@attribute 40027_at numeric
@attribute 40028_at numeric
@attribute 40029_at numeric
@attribute 40030_at numeric
@attribute 40031_at numeric
@attribute 40032_at numeric
@attribute 40033_at numeric
@attribute 40034_r_at numeric
@attribute 40035_at numeric
@attribute 40036_at numeric
@attribute 40037_at numeric
@attribute 40038_at numeric
@attribute 40039_g_at numeric
@attribute 40040_at numeric
@attribute 40041_at numeric
@attribute 40042_r_at numeric
@attribute 40043_at numeric
@attribute 40044_at numeric
@attribute 40045_g_at numeric
@attribute 40046_r_at numeric
@attribute 40047_at numeric
@attribute 40048_at numeric
@attribute 40049_at numeric
@attribute 40050_at numeric
@attribute 40051_at numeric
@attribute 40052_at numeric
@attribute 40053_at numeric
@attribute 40054_at numeric
@attribute 40055_s_at numeric
@attribute 40056_at numeric
@attribute 40057_at numeric
@attribute 40058_s_at numeric
@attribute 40059_r_at numeric
@attribute 40060_r_at numeric
@attribute 40061_at numeric
@attribute 40062_s_at numeric
@attribute 40063_at numeric
@attribute 40064_at numeric
@attribute 40065_s_at numeric
@attribute 40066_at numeric
@attribute 40067_at numeric
@attribute 40068_at numeric
@attribute 40069_at numeric
@attribute 40070_at numeric
@attribute 40071_at numeric
@attribute 40072_at numeric
@attribute 40073_at numeric
@attribute 40074_at numeric
@attribute 40075_at numeric
@attribute 40076_at numeric
@attribute 40077_at numeric
@attribute 40078_at numeric
@attribute 40079_at numeric
@attribute 40080_at numeric
@attribute 40081_at numeric
@attribute 40082_at numeric
@attribute 40083_at numeric
@attribute 40084_at numeric
@attribute 40085_s_at numeric
@attribute 40086_at numeric
@attribute 40087_at numeric
@attribute 40088_at numeric
@attribute 40089_at numeric
@attribute 40090_at numeric
@attribute 40091_at numeric
@attribute 40092_at numeric
@attribute 40093_at numeric
@attribute 40094_r_at numeric
@attribute 40095_at numeric
@attribute 40096_at numeric
@attribute 40097_at numeric
@attribute 40098_at numeric
@attribute 40099_at numeric
@attribute 400_at numeric
@attribute 40100_at numeric
@attribute 40101_g_at numeric
@attribute 40102_at numeric
@attribute 40103_at numeric
@attribute 40104_at numeric
@attribute 40105_at numeric
@attribute 40106_at numeric
@attribute 40107_at numeric
@attribute 40108_at numeric
@attribute 40109_at numeric
@attribute 40110_at numeric
@attribute 40111_g_at numeric
@attribute 40112_at numeric
@attribute 40113_at numeric
@attribute 40114_at numeric
@attribute 40115_at numeric
@attribute 40116_at numeric
@attribute 40117_at numeric
@attribute 40118_at numeric
@attribute 40119_at numeric
@attribute 40120_at numeric
@attribute 40121_at numeric
@attribute 40122_at numeric
@attribute 40123_at numeric
@attribute 40124_at numeric
@attribute 40125_at numeric
@attribute 40126_at numeric
@attribute 40127_at numeric
@attribute 40128_at numeric
@attribute 40129_at numeric
@attribute 40130_at numeric
@attribute 40131_at numeric
@attribute 40132_g_at numeric
@attribute 40133_s_at numeric
@attribute 40134_at numeric
@attribute 40135_at numeric
@attribute 40136_at numeric
@attribute 40137_at numeric
@attribute 40138_at numeric
@attribute 40139_at numeric
@attribute 40140_at numeric
@attribute 40141_at numeric
@attribute 40142_at numeric
@attribute 40143_at numeric
@attribute 40144_at numeric
@attribute 40145_at numeric
@attribute 40146_at numeric
@attribute 40147_at numeric
@attribute 40148_at numeric
@attribute 40149_at numeric
@attribute 40150_at numeric
@attribute 40151_s_at numeric
@attribute 40152_r_at numeric
@attribute 40153_at numeric
@attribute 40154_at numeric
@attribute 40155_at numeric
@attribute 40156_at numeric
@attribute 40157_s_at numeric
@attribute 40158_r_at numeric
@attribute 40159_r_at numeric
@attribute 40160_at numeric
@attribute 40161_at numeric
@attribute 40162_s_at numeric
@attribute 40163_r_at numeric
@attribute 40164_at numeric
@attribute 40165_at numeric
@attribute 40166_at numeric
@attribute 40167_s_at numeric
@attribute 40168_at numeric
@attribute 40169_at numeric
@attribute 40170_at numeric
@attribute 40171_at numeric
@attribute 40172_g_at numeric
@attribute 40173_at numeric
@attribute 40174_at numeric
@attribute 40175_at numeric
@attribute 40176_at numeric
@attribute 40177_at numeric
@attribute 40178_at numeric
@attribute 40179_at numeric
@attribute 40180_at numeric
@attribute 40181_f_at numeric
@attribute 40182_s_at numeric
@attribute 40183_at numeric
@attribute 40184_at numeric
@attribute 40185_at numeric
@attribute 40186_at numeric
@attribute 40187_at numeric
@attribute 40188_f_at numeric
@attribute 40189_at numeric
@attribute 40190_at numeric
@attribute 40191_s_at numeric
@attribute 40192_at numeric
@attribute 40193_at numeric
@attribute 40194_at numeric
@attribute 40195_at numeric
@attribute 40196_at numeric
@attribute 40197_at numeric
@attribute 40198_at numeric
@attribute 40199_at numeric
@attribute 401_s_at numeric
@attribute 40200_at numeric
@attribute 40201_at numeric
@attribute 40202_at numeric
@attribute 40203_at numeric
@attribute 40204_at numeric
@attribute 40205_g_at numeric
@attribute 40206_at numeric
@attribute 40207_g_at numeric
@attribute 40208_at numeric
@attribute 40209_at numeric
@attribute 40210_at numeric
@attribute 40211_at numeric
@attribute 40212_at numeric
@attribute 40213_at numeric
@attribute 40214_at numeric
@attribute 40215_at numeric
@attribute 40216_at numeric
@attribute 40217_s_at numeric
@attribute 40218_at numeric
@attribute 40219_at numeric
@attribute 40220_at numeric
@attribute 40221_at numeric
@attribute 40222_s_at numeric
@attribute 40223_r_at numeric
@attribute 40224_s_at numeric
@attribute 40225_at numeric
@attribute 40226_at numeric
@attribute 40227_at numeric
@attribute 40228_at numeric
@attribute 40229_at numeric
@attribute 40230_at numeric
@attribute 40231_at numeric
@attribute 40232_at numeric
@attribute 40233_at numeric
@attribute 40234_at numeric
@attribute 40235_at numeric
@attribute 40236_at numeric
@attribute 40237_at numeric
@attribute 40238_at numeric
@attribute 40239_g_at numeric
@attribute 40240_at numeric
@attribute 40241_at numeric
@attribute 40242_at numeric
@attribute 40243_at numeric
@attribute 40244_s_at numeric
@attribute 40245_at numeric
@attribute 40246_at numeric
@attribute 40247_at numeric
@attribute 40248_at numeric
@attribute 40249_at numeric
@attribute 40250_at numeric
@attribute 40251_at numeric
@attribute 40252_g_at numeric
@attribute 40253_at numeric
@attribute 40254_s_at numeric
@attribute 40255_at numeric
@attribute 40256_at numeric
@attribute 40257_at numeric
@attribute 40258_at numeric
@attribute 40259_at numeric
@attribute 40260_g_at numeric
@attribute 40261_at numeric
@attribute 40262_at numeric
@attribute 40263_at numeric
@attribute 40264_g_at numeric
@attribute 40265_s_at numeric
@attribute 40266_at numeric
@attribute 40267_s_at numeric
@attribute 40268_at numeric
@attribute 40269_at numeric
@attribute 40270_at numeric
@attribute 40271_at numeric
@attribute 40272_at numeric
@attribute 40273_at numeric
@attribute 40274_at numeric
@attribute 40275_at numeric
@attribute 40276_at numeric
@attribute 40277_at numeric
@attribute 40278_at numeric
@attribute 40279_at numeric
@attribute 40280_at numeric
@attribute 40281_at numeric
@attribute 40282_s_at numeric
@attribute 40283_at numeric
@attribute 40284_at numeric
@attribute 40285_at numeric
@attribute 40286_r_at numeric
@attribute 40287_s_at numeric
@attribute 40288_r_at numeric
@attribute 40289_at numeric
@attribute 40290_f_at numeric
@attribute 40291_r_at numeric
@attribute 40292_at numeric
@attribute 40293_at numeric
@attribute 40294_at numeric
@attribute 40295_at numeric
@attribute 40296_at numeric
@attribute 40297_at numeric
@attribute 40298_at numeric
@attribute 40299_at numeric
@attribute 402_s_at numeric
@attribute 40300_g_at numeric
@attribute 40301_at numeric
@attribute 40302_at numeric
@attribute 40303_at numeric
@attribute 40304_at numeric
@attribute 40305_r_at numeric
@attribute 40306_at numeric
@attribute 40307_at numeric
@attribute 40308_at numeric
@attribute 40309_at numeric
@attribute 40310_at numeric
@attribute 40311_at numeric
@attribute 40312_at numeric
@attribute 40313_at numeric
@attribute 40314_at numeric
@attribute 40315_at numeric
@attribute 40316_at numeric
@attribute 40317_at numeric
@attribute 40318_at numeric
@attribute 40319_at numeric
@attribute 40320_at numeric
@attribute 40321_at numeric
@attribute 40322_at numeric
@attribute 40323_at numeric
@attribute 40324_r_at numeric
@attribute 40325_at numeric
@attribute 40326_at numeric
@attribute 40327_at numeric
@attribute 40328_at numeric
@attribute 40329_at numeric
@attribute 40330_at numeric
@attribute 40331_at numeric
@attribute 40332_at numeric
@attribute 40333_at numeric
@attribute 40334_at numeric
@attribute 40335_at numeric
@attribute 40336_at numeric
@attribute 40337_at numeric
@attribute 40338_at numeric
@attribute 40339_at numeric
@attribute 40340_at numeric
@attribute 40341_at numeric
@attribute 40342_at numeric
@attribute 40343_at numeric
@attribute 40344_at numeric
@attribute 40345_at numeric
@attribute 40346_at numeric
@attribute 40347_at numeric
@attribute 40348_s_at numeric
@attribute 40349_at numeric
@attribute 40350_at numeric
@attribute 40351_at numeric
@attribute 40352_at numeric
@attribute 40353_at numeric
@attribute 40354_at numeric
@attribute 40355_at numeric
@attribute 40356_at numeric
@attribute 40357_at numeric
@attribute 40358_at numeric
@attribute 40359_at numeric
@attribute 40360_at numeric
@attribute 40361_at numeric
@attribute 40362_at numeric
@attribute 40363_r_at numeric
@attribute 40364_at numeric
@attribute 40365_at numeric
@attribute 40366_at numeric
@attribute 40367_at numeric
@attribute 40368_r_at numeric
@attribute 40369_f_at numeric
@attribute 40370_f_at numeric
@attribute 40371_at numeric
@attribute 40372_at numeric
@attribute 40373_at numeric
@attribute 40374_at numeric
@attribute 40375_at numeric
@attribute 40376_at numeric
@attribute 40377_at numeric
@attribute 40378_at numeric
@attribute 40379_at numeric
@attribute 40380_at numeric
@attribute 40381_at numeric
@attribute 40382_at numeric
@attribute 40383_at numeric
@attribute 40384_at numeric
@attribute 40385_at numeric
@attribute 40386_r_at numeric
@attribute 40387_at numeric
@attribute 40388_at numeric
@attribute 40389_at numeric
@attribute 40390_at numeric
@attribute 40391_at numeric
@attribute 40392_at numeric
@attribute 40393_at numeric
@attribute 40394_at numeric
@attribute 40395_at numeric
@attribute 40396_at numeric
@attribute 40397_at numeric
@attribute 40398_s_at numeric
@attribute 40399_r_at numeric
@attribute 403_s_at numeric
@attribute 40400_at numeric
@attribute 40401_at numeric
@attribute 40402_at numeric
@attribute 40403_at numeric
@attribute 40404_s_at numeric
@attribute 40405_at numeric
@attribute 40406_at numeric
@attribute 40407_at numeric
@attribute 40408_at numeric
@attribute 40409_at numeric
@attribute 40410_at numeric
@attribute 40411_at numeric
@attribute 40412_at numeric
@attribute 40413_at numeric
@attribute 40414_at numeric
@attribute 40415_at numeric
@attribute 40416_at numeric
@attribute 40417_at numeric
@attribute 40418_at numeric
@attribute 40419_at numeric
@attribute 40420_at numeric
@attribute 40421_at numeric
@attribute 40422_at numeric
@attribute 40423_at numeric
@attribute 40424_at numeric
@attribute 40425_at numeric
@attribute 40426_at numeric
@attribute 40427_at numeric
@attribute 40428_i_at numeric
@attribute 40429_r_at numeric
@attribute 40430_at numeric
@attribute 40431_at numeric
@attribute 40432_at numeric
@attribute 40433_at numeric
@attribute 40434_at numeric
@attribute 40435_at numeric
@attribute 40436_g_at numeric
@attribute 40437_at numeric
@attribute 40438_at numeric
@attribute 40439_at numeric
@attribute 40440_at numeric
@attribute 40441_g_at numeric
@attribute 40442_f_at numeric
@attribute 40443_at numeric
@attribute 40444_s_at numeric
@attribute 40445_at numeric
@attribute 40446_at numeric
@attribute 40447_at numeric
@attribute 40448_at numeric
@attribute 40449_at numeric
@attribute 40450_at numeric
@attribute 40451_at numeric
@attribute 40452_at numeric
@attribute 40453_s_at numeric
@attribute 40454_at numeric
@attribute 40455_at numeric
@attribute 40456_at numeric
@attribute 40457_at numeric
@attribute 40458_at numeric
@attribute 40459_at numeric
@attribute 40460_s_at numeric
@attribute 40461_at numeric
@attribute 40462_at numeric
@attribute 40463_at numeric
@attribute 40464_g_at numeric
@attribute 40465_at numeric
@attribute 40466_at numeric
@attribute 40467_at numeric
@attribute 40468_at numeric
@attribute 40469_at numeric
@attribute 40470_at numeric
@attribute 40471_at numeric
@attribute 40472_at numeric
@attribute 40473_at numeric
@attribute 40474_r_at numeric
@attribute 40475_at numeric
@attribute 40476_s_at numeric
@attribute 40477_r_at numeric
@attribute 40478_at numeric
@attribute 40479_at numeric
@attribute 40480_s_at numeric
@attribute 40481_r_at numeric
@attribute 40482_s_at numeric
@attribute 40483_at numeric
@attribute 40484_g_at numeric
@attribute 40485_at numeric
@attribute 40486_g_at numeric
@attribute 40487_at numeric
@attribute 40488_at numeric
@attribute 40489_at numeric
@attribute 40490_at numeric
@attribute 40491_at numeric
@attribute 40492_at numeric
@attribute 40493_at numeric
@attribute 40494_at numeric
@attribute 40495_at numeric
@attribute 40496_at numeric
@attribute 40497_at numeric
@attribute 40498_g_at numeric
@attribute 40499_r_at numeric
@attribute 404_at numeric
@attribute 40500_at numeric
@attribute 40501_s_at numeric
@attribute 40502_r_at numeric
@attribute 40503_at numeric
@attribute 40504_at numeric
@attribute 40505_at numeric
@attribute 40506_s_at numeric
@attribute 40507_at numeric
@attribute 40508_at numeric
@attribute 40509_at numeric
@attribute 40510_at numeric
@attribute 40511_at numeric
@attribute 40512_at numeric
@attribute 40513_at numeric
@attribute 40514_at numeric
@attribute 40515_at numeric
@attribute 40516_at numeric
@attribute 40517_at numeric
@attribute 40518_at numeric
@attribute 40519_at numeric
@attribute 40520_g_at numeric
@attribute 40521_at numeric
@attribute 40522_at numeric
@attribute 40523_at numeric
@attribute 40524_at numeric
@attribute 40525_at numeric
@attribute 40526_at numeric
@attribute 40527_at numeric
@attribute 40528_at numeric
@attribute 40529_at numeric
@attribute 40530_at numeric
@attribute 40531_at numeric
@attribute 40532_at numeric
@attribute 40533_at numeric
@attribute 40534_at numeric
@attribute 40535_i_at numeric
@attribute 40536_f_at numeric
@attribute 40537_at numeric
@attribute 40538_at numeric
@attribute 40539_at numeric
@attribute 40540_at numeric
@attribute 40541_at numeric
@attribute 40542_at numeric
@attribute 40543_at numeric
@attribute 40544_g_at numeric
@attribute 40545_at numeric
@attribute 40546_s_at numeric
@attribute 40547_at numeric
@attribute 40548_at numeric
@attribute 40549_at numeric
@attribute 40550_at numeric
@attribute 40551_at numeric
@attribute 40552_s_at numeric
@attribute 40553_at numeric
@attribute 40554_at numeric
@attribute 40555_at numeric
@attribute 40556_at numeric
@attribute 40557_at numeric
@attribute 40558_at numeric
@attribute 40559_at numeric
@attribute 40560_at numeric
@attribute 40561_at numeric
@attribute 40562_at numeric
@attribute 40563_at numeric
@attribute 40564_at numeric
@attribute 40565_at numeric
@attribute 40566_at numeric
@attribute 40567_at numeric
@attribute 40568_at numeric
@attribute 40569_at numeric
@attribute 40570_at numeric
@attribute 40571_at numeric
@attribute 40572_at numeric
@attribute 40573_s_at numeric
@attribute 40574_at numeric
@attribute 40575_at numeric
@attribute 40576_f_at numeric
@attribute 40577_at numeric
@attribute 40578_s_at numeric
@attribute 40579_at numeric
@attribute 40580_r_at numeric
@attribute 40581_at numeric
@attribute 40582_at numeric
@attribute 40583_at numeric
@attribute 40584_at numeric
@attribute 40585_at numeric
@attribute 40586_at numeric
@attribute 40587_s_at numeric
@attribute 40588_r_at numeric
@attribute 40589_at numeric
@attribute 40590_at numeric
@attribute 40591_at numeric
@attribute 40592_at numeric
@attribute 40593_at numeric
@attribute 40594_r_at numeric
@attribute 40595_at numeric
@attribute 40596_at numeric
@attribute 40597_g_at numeric
@attribute 40598_at numeric
@attribute 40599_at numeric
@attribute 405_at numeric
@attribute 40600_at numeric
@attribute 40601_at numeric
@attribute 40602_at numeric
@attribute 40603_at numeric
@attribute 40604_at numeric
@attribute 40605_at numeric
@attribute 40606_at numeric
@attribute 40607_at numeric
@attribute 40608_at numeric
@attribute 40609_at numeric
@attribute 40610_at numeric
@attribute 40611_s_at numeric
@attribute 40612_at numeric
@attribute 40613_at numeric
@attribute 40614_at numeric
@attribute 40615_at numeric
@attribute 40616_at numeric
@attribute 40617_at numeric
@attribute 40618_at numeric
@attribute 40619_at numeric
@attribute 40620_at numeric
@attribute 40621_at numeric
@attribute 40622_r_at numeric
@attribute 40623_at numeric
@attribute 40624_at numeric
@attribute 40625_f_at numeric
@attribute 40626_at numeric
@attribute 40627_at numeric
@attribute 40628_at numeric
@attribute 40629_at numeric
@attribute 40630_at numeric
@attribute 40631_at numeric
@attribute 40632_at numeric
@attribute 40633_at numeric
@attribute 40634_at numeric
@attribute 40635_at numeric
@attribute 40636_at numeric
@attribute 40637_at numeric
@attribute 40638_at numeric
@attribute 40639_at numeric
@attribute 40640_at numeric
@attribute 40641_at numeric
@attribute 40642_at numeric
@attribute 40643_at numeric
@attribute 40644_g_at numeric
@attribute 40645_at numeric
@attribute 40646_at numeric
@attribute 40647_at numeric
@attribute 40648_at numeric
@attribute 40649_at numeric
@attribute 40650_r_at numeric
@attribute 40651_s_at numeric
@attribute 40652_at numeric
@attribute 40653_at numeric
@attribute 40654_at numeric
@attribute 40655_at numeric
@attribute 40656_at numeric
@attribute 40657_r_at numeric
@attribute 40658_r_at numeric
@attribute 40659_at numeric
@attribute 40660_at numeric
@attribute 40661_at numeric
@attribute 40662_g_at numeric
@attribute 40663_at numeric
@attribute 40664_at numeric
@attribute 40665_at numeric
@attribute 40666_at numeric
@attribute 40667_at numeric
@attribute 40668_s_at numeric
@attribute 40669_at numeric
@attribute 40670_at numeric
@attribute 40671_g_at numeric
@attribute 40672_at numeric
@attribute 40673_at numeric
@attribute 40674_s_at numeric
@attribute 40675_r_at numeric
@attribute 40676_at numeric
@attribute 40677_at numeric
@attribute 40678_at numeric
@attribute 40679_at numeric
@attribute 40680_at numeric
@attribute 40681_at numeric
@attribute 40682_at numeric
@attribute 40683_at numeric
@attribute 40684_at numeric
@attribute 40685_at numeric
@attribute 40686_at numeric
@attribute 40687_at numeric
@attribute 40688_at numeric
@attribute 40689_at numeric
@attribute 40690_at numeric
@attribute 40691_at numeric
@attribute 40692_at numeric
@attribute 40693_at numeric
@attribute 40694_at numeric
@attribute 40695_at numeric
@attribute 40696_at numeric
@attribute 40697_at numeric
@attribute 40698_at numeric
@attribute 40699_at numeric
@attribute 406_at numeric
@attribute 40700_at numeric
@attribute 40701_at numeric
@attribute 40702_at numeric
@attribute 40703_at numeric
@attribute 40704_at numeric
@attribute 40705_at numeric
@attribute 40706_at numeric
@attribute 40707_at numeric
@attribute 40708_at numeric
@attribute 40709_at numeric
@attribute 40710_at numeric
@attribute 40711_at numeric
@attribute 40712_at numeric
@attribute 40713_at numeric
@attribute 40714_at numeric
@attribute 40715_at numeric
@attribute 40716_at numeric
@attribute 40717_at numeric
@attribute 40718_at numeric
@attribute 40719_at numeric
@attribute 40720_at numeric
@attribute 40721_g_at numeric
@attribute 40722_at numeric
@attribute 40723_at numeric
@attribute 40724_at numeric
@attribute 40725_at numeric
@attribute 40726_at numeric
@attribute 40727_at numeric
@attribute 40728_at numeric
@attribute 40729_s_at numeric
@attribute 40730_at numeric
@attribute 40731_at numeric
@attribute 40732_at numeric
@attribute 40733_f_at numeric
@attribute 40734_r_at numeric
@attribute 40735_at numeric
@attribute 40736_at numeric
@attribute 40737_at numeric
@attribute 40738_at numeric
@attribute 40739_at numeric
@attribute 40740_at numeric
@attribute 40741_at numeric
@attribute 40742_at numeric
@attribute 40743_at numeric
@attribute 40744_at numeric
@attribute 40745_at numeric
@attribute 40746_at numeric
@attribute 40747_at numeric
@attribute 40748_at numeric
@attribute 40749_at numeric
@attribute 40750_at numeric
@attribute 40751_at numeric
@attribute 40752_at numeric
@attribute 40753_at numeric
@attribute 40754_at numeric
@attribute 40755_at numeric
@attribute 40756_at numeric
@attribute 40757_at numeric
@attribute 40758_at numeric
@attribute 40759_at numeric
@attribute 40760_at numeric
@attribute 40761_at numeric
@attribute 40762_g_at numeric
@attribute 40763_at numeric
@attribute 40764_at numeric
@attribute 40765_at numeric
@attribute 40766_at numeric
@attribute 40767_at numeric
@attribute 40768_s_at numeric
@attribute 40769_r_at numeric
@attribute 40770_f_at numeric
@attribute 40771_at numeric
@attribute 40772_at numeric
@attribute 40773_at numeric
@attribute 40774_at numeric
@attribute 40775_at numeric
@attribute 40776_at numeric
@attribute 40777_at numeric
@attribute 40778_at numeric
@attribute 40779_at numeric
@attribute 40780_at numeric
@attribute 40781_at numeric
@attribute 40782_at numeric
@attribute 40783_s_at numeric
@attribute 40784_at numeric
@attribute 40785_g_at numeric
@attribute 40786_at numeric
@attribute 40787_at numeric
@attribute 40788_at numeric
@attribute 40789_at numeric
@attribute 40790_at numeric
@attribute 40791_at numeric
@attribute 40792_s_at numeric
@attribute 40793_s_at numeric
@attribute 40794_at numeric
@attribute 40795_at numeric
@attribute 40796_at numeric
@attribute 40797_at numeric
@attribute 40798_s_at numeric
@attribute 40799_at numeric
@attribute 407_at numeric
@attribute 40800_at numeric
@attribute 40801_at numeric
@attribute 40802_at numeric
@attribute 40803_at numeric
@attribute 40804_at numeric
@attribute 40805_at numeric
@attribute 40806_at numeric
@attribute 40807_at numeric
@attribute 40808_at numeric
@attribute 40809_at numeric
@attribute 40810_at numeric
@attribute 40811_at numeric
@attribute 40812_at numeric
@attribute 40813_at numeric
@attribute 40814_at numeric
@attribute 40815_g_at numeric
@attribute 40816_at numeric
@attribute 40817_at numeric
@attribute 40818_at numeric
@attribute 40819_at numeric
@attribute 40820_at numeric
@attribute 40821_at numeric
@attribute 40822_at numeric
@attribute 40823_s_at numeric
@attribute 40824_at numeric
@attribute 40825_at numeric
@attribute 40826_at numeric
@attribute 40827_at numeric
@attribute 40828_at numeric
@attribute 40829_at numeric
@attribute 40830_at numeric
@attribute 40831_at numeric
@attribute 40832_s_at numeric
@attribute 40833_r_at numeric
@attribute 40834_at numeric
@attribute 40835_at numeric
@attribute 40836_s_at numeric
@attribute 40837_at numeric
@attribute 40838_at numeric
@attribute 40839_at numeric
@attribute 40840_at numeric
@attribute 40841_at numeric
@attribute 40842_at numeric
@attribute 40843_at numeric
@attribute 40844_at numeric
@attribute 40845_at numeric
@attribute 40846_g_at numeric
@attribute 40847_at numeric
@attribute 40848_g_at numeric
@attribute 40849_s_at numeric
@attribute 40850_at numeric
@attribute 40851_r_at numeric
@attribute 40852_at numeric
@attribute 40853_at numeric
@attribute 40854_at numeric
@attribute 40855_at numeric
@attribute 40856_at numeric
@attribute 40857_f_at numeric
@attribute 40858_at numeric
@attribute 40859_at numeric
@attribute 40860_s_at numeric
@attribute 40861_at numeric
@attribute 40862_i_at numeric
@attribute 40863_r_at numeric
@attribute 40864_at numeric
@attribute 40865_at numeric
@attribute 40866_at numeric
@attribute 40867_at numeric
@attribute 40868_at numeric
@attribute 40869_at numeric
@attribute 40870_g_at numeric
@attribute 40871_at numeric
@attribute 40872_at numeric
@attribute 40873_at numeric
@attribute 40874_at numeric
@attribute 40875_s_at numeric
@attribute 40876_at numeric
@attribute 40877_s_at numeric
@attribute 40878_f_at numeric
@attribute 40879_at numeric
@attribute 40880_r_at numeric
@attribute 40881_at numeric
@attribute 40882_at numeric
@attribute 40883_at numeric
@attribute 40884_g_at numeric
@attribute 40885_s_at numeric
@attribute 40886_at numeric
@attribute 40887_g_at numeric
@attribute 40888_f_at numeric
@attribute 40889_at numeric
@attribute 40890_at numeric
@attribute 40891_f_at numeric
@attribute 40892_s_at numeric
@attribute 40893_at numeric
@attribute 40894_at numeric
@attribute 40895_g_at numeric
@attribute 40896_at numeric
@attribute 40897_at numeric
@attribute 40898_at numeric
@attribute 40899_at numeric
@attribute 408_at numeric
@attribute 40900_at numeric
@attribute 40901_at numeric
@attribute 40902_at numeric
@attribute 40903_at numeric
@attribute 40904_at numeric
@attribute 40905_s_at numeric
@attribute 40906_at numeric
@attribute 40907_at numeric
@attribute 40908_r_at numeric
@attribute 40909_at numeric
@attribute 40910_at numeric
@attribute 40911_at numeric
@attribute 40912_s_at numeric
@attribute 40913_at numeric
@attribute 40914_s_at numeric
@attribute 40915_r_at numeric
@attribute 40916_at numeric
@attribute 40917_at numeric
@attribute 40918_at numeric
@attribute 40919_at numeric
@attribute 40920_at numeric
@attribute 40921_at numeric
@attribute 40922_at numeric
@attribute 40923_at numeric
@attribute 40924_at numeric
@attribute 40925_at numeric
@attribute 40926_at numeric
@attribute 40927_at numeric
@attribute 40928_at numeric
@attribute 40929_at numeric
@attribute 40930_at numeric
@attribute 40931_at numeric
@attribute 40932_at numeric
@attribute 40933_f_at numeric
@attribute 40934_at numeric
@attribute 40935_at numeric
@attribute 40936_at numeric
@attribute 40937_at numeric
@attribute 40938_at numeric
@attribute 40939_at numeric
@attribute 40940_at numeric
@attribute 40941_at numeric
@attribute 40942_g_at numeric
@attribute 40943_at numeric
@attribute 40944_at numeric
@attribute 40945_at numeric
@attribute 40946_at numeric
@attribute 40947_at numeric
@attribute 40948_at numeric
@attribute 40949_at numeric
@attribute 40950_at numeric
@attribute 40951_at numeric
@attribute 40952_at numeric
@attribute 40953_at numeric
@attribute 40954_at numeric
@attribute 40955_at numeric
@attribute 40956_at numeric
@attribute 40957_at numeric
@attribute 40958_at numeric
@attribute 40959_at numeric
@attribute 40960_at numeric
@attribute 40961_at numeric
@attribute 40962_s_at numeric
@attribute 40963_at numeric
@attribute 40964_at numeric
@attribute 40965_at numeric
@attribute 40966_at numeric
@attribute 40967_at numeric
@attribute 40968_at numeric
@attribute 40969_at numeric
@attribute 40970_at numeric
@attribute 40971_at numeric
@attribute 40972_at numeric
@attribute 40973_at numeric
@attribute 40974_at numeric
@attribute 40975_s_at numeric
@attribute 40976_at numeric
@attribute 40977_f_at numeric
@attribute 40978_s_at numeric
@attribute 40979_at numeric
@attribute 40980_at numeric
@attribute 40981_at numeric
@attribute 40982_at numeric
@attribute 40983_s_at numeric
@attribute 40984_at numeric
@attribute 40985_g_at numeric
@attribute 40986_s_at numeric
@attribute 40987_at numeric
@attribute 40988_at numeric
@attribute 40989_at numeric
@attribute 40990_at numeric
@attribute 40991_at numeric
@attribute 40992_s_at numeric
@attribute 40993_r_at numeric
@attribute 40994_at numeric
@attribute 40995_at numeric
@attribute 40996_s_at numeric
@attribute 40997_at numeric
@attribute 40998_at numeric
@attribute 40999_at numeric
@attribute 409_at numeric
@attribute 41000_at numeric
@attribute 41001_at numeric
@attribute 41002_at numeric
@attribute 41003_at numeric
@attribute 41004_at numeric
@attribute 41005_at numeric
@attribute 41006_at numeric
@attribute 41007_at numeric
@attribute 41008_at numeric
@attribute 41009_at numeric
@attribute 41010_at numeric
@attribute 41011_i_at numeric
@attribute 41012_r_at numeric
@attribute 41013_at numeric
@attribute 41014_s_at numeric
@attribute 41015_at numeric
@attribute 41016_at numeric
@attribute 41017_at numeric
@attribute 41018_at numeric
@attribute 41019_at numeric
@attribute 41020_at numeric
@attribute 41021_s_at numeric
@attribute 41022_r_at numeric
@attribute 41023_at numeric
@attribute 41024_f_at numeric
@attribute 41025_r_at numeric
@attribute 41026_f_at numeric
@attribute 41027_at numeric
@attribute 41028_at numeric
@attribute 41029_at numeric
@attribute 41030_at numeric
@attribute 41031_at numeric
@attribute 41032_at numeric
@attribute 41033_at numeric
@attribute 41034_s_at numeric
@attribute 41035_at numeric
@attribute 41036_at numeric
@attribute 41037_at numeric
@attribute 41038_at numeric
@attribute 41039_at numeric
@attribute 41040_at numeric
@attribute 41041_s_at numeric
@attribute 41042_r_at numeric
@attribute 41043_at numeric
@attribute 41044_at numeric
@attribute 41045_at numeric
@attribute 41046_s_at numeric
@attribute 41047_at numeric
@attribute 41048_at numeric
@attribute 41049_at numeric
@attribute 41050_at numeric
@attribute 41051_at numeric
@attribute 41052_s_at numeric
@attribute 41053_at numeric
@attribute 41054_at numeric
@attribute 41055_at numeric
@attribute 41056_at numeric
@attribute 41057_at numeric
@attribute 41058_g_at numeric
@attribute 41059_at numeric
@attribute 41060_at numeric
@attribute 41061_at numeric
@attribute 41062_at numeric
@attribute 41063_g_at numeric
@attribute 41064_at numeric
@attribute 41065_at numeric
@attribute 41066_at numeric
@attribute 41067_at numeric
@attribute 41068_at numeric
@attribute 41069_at numeric
@attribute 41070_r_at numeric
@attribute 41071_at numeric
@attribute 41072_at numeric
@attribute 41073_at numeric
@attribute 41074_at numeric
@attribute 41075_at numeric
@attribute 41076_at numeric
@attribute 41077_at numeric
@attribute 41078_at numeric
@attribute 41079_at numeric
@attribute 41080_at numeric
@attribute 41081_at numeric
@attribute 41082_at numeric
@attribute 41083_at numeric
@attribute 41084_at numeric
@attribute 41085_at numeric
@attribute 41086_at numeric
@attribute 41087_at numeric
@attribute 41088_at numeric
@attribute 41089_at numeric
@attribute 41090_s_at numeric
@attribute 41091_at numeric
@attribute 41092_at numeric
@attribute 41093_at numeric
@attribute 41094_at numeric
@attribute 41095_at numeric
@attribute 41096_at numeric
@attribute 41097_at numeric
@attribute 41098_at numeric
@attribute 41099_at numeric
@attribute 410_s_at numeric
@attribute 41100_at numeric
@attribute 41101_at numeric
@attribute 41102_at numeric
@attribute 41103_at numeric
@attribute 41104_at numeric
@attribute 41105_s_at numeric
@attribute 41106_at numeric
@attribute 41107_at numeric
@attribute 41108_at numeric
@attribute 41109_at numeric
@attribute 41110_at numeric
@attribute 41111_at numeric
@attribute 41112_at numeric
@attribute 41113_at numeric
@attribute 41114_at numeric
@attribute 41115_s_at numeric
@attribute 41116_at numeric
@attribute 41117_s_at numeric
@attribute 41118_at numeric
@attribute 41119_f_at numeric
@attribute 41120_at numeric
@attribute 41121_at numeric
@attribute 41122_at numeric
@attribute 41123_s_at numeric
@attribute 41124_r_at numeric
@attribute 41125_r_at numeric
@attribute 41126_at numeric
@attribute 41127_at numeric
@attribute 41128_at numeric
@attribute 41129_at numeric
@attribute 41130_at numeric
@attribute 41131_f_at numeric
@attribute 41132_r_at numeric
@attribute 41133_at numeric
@attribute 41134_at numeric
@attribute 41135_at numeric
@attribute 41136_s_at numeric
@attribute 41137_at numeric
@attribute 41138_at numeric
@attribute 41139_at numeric
@attribute 41140_at numeric
@attribute 41141_at numeric
@attribute 41142_at numeric
@attribute 41143_at numeric
@attribute 41144_g_at numeric
@attribute 41145_at numeric
@attribute 41146_at numeric
@attribute 41147_at numeric
@attribute 41148_at numeric
@attribute 41149_at numeric
@attribute 41150_r_at numeric
@attribute 41151_at numeric
@attribute 41152_f_at numeric
@attribute 41153_f_at numeric
@attribute 41154_r_at numeric
@attribute 41155_at numeric
@attribute 41156_g_at numeric
@attribute 41157_at numeric
@attribute 41158_at numeric
@attribute 41159_at numeric
@attribute 41160_at numeric
@attribute 41161_at numeric
@attribute 41162_at numeric
@attribute 41163_at numeric
@attribute 41164_at numeric
@attribute 41165_g_at numeric
@attribute 41166_at numeric
@attribute 41167_at numeric
@attribute 41168_at numeric
@attribute 41169_at numeric
@attribute 41170_at numeric
@attribute 41171_at numeric
@attribute 41172_at numeric
@attribute 41173_at numeric
@attribute 41174_at numeric
@attribute 41175_at numeric
@attribute 41176_at numeric
@attribute 41177_at numeric
@attribute 41178_at numeric
@attribute 41179_at numeric
@attribute 41180_i_at numeric
@attribute 41181_r_at numeric
@attribute 41182_at numeric
@attribute 41183_at numeric
@attribute 41184_s_at numeric
@attribute 41185_f_at numeric
@attribute 41186_at numeric
@attribute 41187_at numeric
@attribute 41188_at numeric
@attribute 41189_at numeric
@attribute 41190_at numeric
@attribute 41191_at numeric
@attribute 41192_at numeric
@attribute 41193_at numeric
@attribute 41194_at numeric
@attribute 41195_at numeric
@attribute 41196_at numeric
@attribute 41197_at numeric
@attribute 41198_at numeric
@attribute 41199_s_at numeric
@attribute 411_i_at numeric
@attribute 41200_at numeric
@attribute 41201_at numeric
@attribute 41202_s_at numeric
@attribute 41203_at numeric
@attribute 41204_s_at numeric
@attribute 41205_at numeric
@attribute 41206_r_at numeric
@attribute 41207_at numeric
@attribute 41208_at numeric
@attribute 41209_at numeric
@attribute 41210_at numeric
@attribute 41211_at numeric
@attribute 41212_r_at numeric
@attribute 41213_at numeric
@attribute 41214_at numeric
@attribute 41215_s_at numeric
@attribute 41216_r_at numeric
@attribute 41217_at numeric
@attribute 41218_at numeric
@attribute 41219_at numeric
@attribute 41220_at numeric
@attribute 41221_at numeric
@attribute 41222_at numeric
@attribute 41223_at numeric
@attribute 41224_at numeric
@attribute 41225_at numeric
@attribute 41226_at numeric
@attribute 41227_at numeric
@attribute 41228_r_at numeric
@attribute 41229_at numeric
@attribute 41230_at numeric
@attribute 41231_f_at numeric
@attribute 41232_at numeric
@attribute 41233_at numeric
@attribute 41234_at numeric
@attribute 41235_at numeric
@attribute 41236_at numeric
@attribute 41237_at numeric
@attribute 41238_s_at numeric
@attribute 41239_r_at numeric
@attribute 41240_at numeric
@attribute 41241_at numeric
@attribute 41242_at numeric
@attribute 41243_at numeric
@attribute 41244_f_at numeric
@attribute 41245_at numeric
@attribute 41246_at numeric
@attribute 41247_at numeric
@attribute 41248_at numeric
@attribute 41249_at numeric
@attribute 41250_at numeric
@attribute 41251_at numeric
@attribute 41252_s_at numeric
@attribute 41253_s_at numeric
@attribute 41254_at numeric
@attribute 41255_at numeric
@attribute 41256_at numeric
@attribute 41257_at numeric
@attribute 41258_at numeric
@attribute 41259_at numeric
@attribute 41260_at numeric
@attribute 41261_at numeric
@attribute 41262_at numeric
@attribute 41263_at numeric
@attribute 41264_at numeric
@attribute 41265_at numeric
@attribute 41266_at numeric
@attribute 41267_at numeric
@attribute 41268_g_at numeric
@attribute 41269_r_at numeric
@attribute 41270_at numeric
@attribute 41271_at numeric
@attribute 41272_s_at numeric
@attribute 41273_at numeric
@attribute 41274_at numeric
@attribute 41275_at numeric
@attribute 41276_at numeric
@attribute 41277_at numeric
@attribute 41278_at numeric
@attribute 41279_f_at numeric
@attribute 41280_r_at numeric
@attribute 41281_s_at numeric
@attribute 41282_s_at numeric
@attribute 41283_at numeric
@attribute 41284_at numeric
@attribute 41285_at numeric
@attribute 41286_at numeric
@attribute 41287_s_at numeric
@attribute 41288_at numeric
@attribute 41289_at numeric
@attribute 41290_at numeric
@attribute 41291_at numeric
@attribute 41292_at numeric
@attribute 41293_at numeric
@attribute 41294_at numeric
@attribute 41295_at numeric
@attribute 41296_s_at numeric
@attribute 41297_at numeric
@attribute 41298_at numeric
@attribute 41299_f_at numeric
@attribute 41300_s_at numeric
@attribute 41301_at numeric
@attribute 41302_at numeric
@attribute 41303_r_at numeric
@attribute 41304_at numeric
@attribute 41305_at numeric
@attribute 41306_at numeric
@attribute 41307_at numeric
@attribute 41308_at numeric
@attribute 41309_g_at numeric
@attribute 41310_f_at numeric
@attribute 41311_f_at numeric
@attribute 41312_r_at numeric
@attribute 41313_at numeric
@attribute 41314_at numeric
@attribute 41315_at numeric
@attribute 41316_s_at numeric
@attribute 41317_at numeric
@attribute 41318_g_at numeric
@attribute 41319_at numeric
@attribute 41320_s_at numeric
@attribute 41321_s_at numeric
@attribute 41322_s_at numeric
@attribute 41323_at numeric
@attribute 41324_g_at numeric
@attribute 41325_at numeric
@attribute 41326_at numeric
@attribute 41327_at numeric
@attribute 41328_s_at numeric
@attribute 41329_at numeric
@attribute 41330_s_at numeric
@attribute 41331_at numeric
@attribute 41332_at numeric
@attribute 41333_at numeric
@attribute 41334_r_at numeric
@attribute 41335_at numeric
@attribute 41336_at numeric
@attribute 41337_at numeric
@attribute 41338_at numeric
@attribute 41339_at numeric
@attribute 41340_at numeric
@attribute 41341_at numeric
@attribute 41342_at numeric
@attribute 41343_at numeric
@attribute 41344_s_at numeric
@attribute 41345_at numeric
@attribute 41346_at numeric
@attribute 41347_at numeric
@attribute 41348_at numeric
@attribute 41349_at numeric
@attribute 41350_at numeric
@attribute 41351_at numeric
@attribute 41352_at numeric
@attribute 41353_at numeric
@attribute 41354_at numeric
@attribute 41355_at numeric
@attribute 41356_at numeric
@attribute 41357_at numeric
@attribute 41358_at numeric
@attribute 41359_at numeric
@attribute 41360_at numeric
@attribute 41361_at numeric
@attribute 41362_at numeric
@attribute 41363_at numeric
@attribute 41364_r_at numeric
@attribute 41365_at numeric
@attribute 41366_at numeric
@attribute 41367_at numeric
@attribute 41368_at numeric
@attribute 41369_at numeric
@attribute 41370_at numeric
@attribute 41371_at numeric
@attribute 41372_at numeric
@attribute 41373_s_at numeric
@attribute 41374_at numeric
@attribute 41375_at numeric
@attribute 41376_i_at numeric
@attribute 41377_f_at numeric
@attribute 41378_at numeric
@attribute 41379_at numeric
@attribute 41380_at numeric
@attribute 41381_at numeric
@attribute 41382_at numeric
@attribute 41383_at numeric
@attribute 41384_at numeric
@attribute 41385_at numeric
@attribute 41386_i_at numeric
@attribute 41387_r_at numeric
@attribute 41388_at numeric
@attribute 41389_s_at numeric
@attribute 41390_at numeric
@attribute 41391_at numeric
@attribute 41392_at numeric
@attribute 41393_at numeric
@attribute 41394_at numeric
@attribute 41395_at numeric
@attribute 41396_at numeric
@attribute 41397_at numeric
@attribute 41398_at numeric
@attribute 41399_at numeric
@attribute 413_at numeric
@attribute 41400_at numeric
@attribute 41401_at numeric
@attribute 41402_at numeric
@attribute 41403_at numeric
@attribute 41404_at numeric
@attribute 41405_at numeric
@attribute 41406_at numeric
@attribute 41407_at numeric
@attribute 41408_at numeric
@attribute 41409_at numeric
@attribute 41410_at numeric
@attribute 41411_at numeric
@attribute 41412_at numeric
@attribute 41413_at numeric
@attribute 41414_at numeric
@attribute 41415_at numeric
@attribute 41416_at numeric
@attribute 41417_at numeric
@attribute 41418_at numeric
@attribute 41419_at numeric
@attribute 41420_at numeric
@attribute 41421_at numeric
@attribute 41422_at numeric
@attribute 41423_at numeric
@attribute 41424_at numeric
@attribute 41425_at numeric
@attribute 41426_at numeric
@attribute 41427_at numeric
@attribute 41428_at numeric
@attribute 41429_at numeric
@attribute 41430_at numeric
@attribute 41431_at numeric
@attribute 41432_at numeric
@attribute 41433_at numeric
@attribute 41434_at numeric
@attribute 41435_at numeric
@attribute 41436_at numeric
@attribute 41437_at numeric
@attribute 41438_at numeric
@attribute 41439_at numeric
@attribute 41440_at numeric
@attribute 41441_at numeric
@attribute 41442_at numeric
@attribute 41443_at numeric
@attribute 41444_at numeric
@attribute 41445_at numeric
@attribute 41446_f_at numeric
@attribute 41447_at numeric
@attribute 41448_at numeric
@attribute 41449_at numeric
@attribute 41450_at numeric
@attribute 41451_s_at numeric
@attribute 41452_at numeric
@attribute 41453_at numeric
@attribute 41454_at numeric
@attribute 41455_at numeric
@attribute 41456_at numeric
@attribute 41457_at numeric
@attribute 41458_at numeric
@attribute 41459_at numeric
@attribute 41460_at numeric
@attribute 41461_at numeric
@attribute 41462_at numeric
@attribute 41463_at numeric
@attribute 41464_at numeric
@attribute 41465_at numeric
@attribute 41466_s_at numeric
@attribute 41467_at numeric
@attribute 41468_at numeric
@attribute 41469_at numeric
@attribute 41470_at numeric
@attribute 41471_at numeric
@attribute 41472_at numeric
@attribute 41473_at numeric
@attribute 41474_at numeric
@attribute 41475_at numeric
@attribute 41476_at numeric
@attribute 41477_at numeric
@attribute 41478_at numeric
@attribute 41479_s_at numeric
@attribute 41480_at numeric
@attribute 41481_at numeric
@attribute 41482_at numeric
@attribute 41483_s_at numeric
@attribute 41484_r_at numeric
@attribute 41485_at numeric
@attribute 41486_at numeric
@attribute 41487_at numeric
@attribute 41488_at numeric
@attribute 41489_at numeric
@attribute 41490_at numeric
@attribute 41491_s_at numeric
@attribute 41492_r_at numeric
@attribute 41493_at numeric
@attribute 41494_at numeric
@attribute 41495_at numeric
@attribute 41496_at numeric
@attribute 41497_at numeric
@attribute 41498_at numeric
@attribute 41499_at numeric
@attribute 414_at numeric
@attribute 41500_at numeric
@attribute 41501_at numeric
@attribute 41502_at numeric
@attribute 41503_at numeric
@attribute 41504_s_at numeric
@attribute 41505_r_at numeric
@attribute 41506_at numeric
@attribute 41507_at numeric
@attribute 41508_at numeric
@attribute 41509_at numeric
@attribute 41510_s_at numeric
@attribute 41511_at numeric
@attribute 41512_at numeric
@attribute 41513_s_at numeric
@attribute 41514_s_at numeric
@attribute 41515_at numeric
@attribute 41516_at numeric
@attribute 41517_g_at numeric
@attribute 41518_at numeric
@attribute 41519_at numeric
@attribute 41520_at numeric
@attribute 41521_at numeric
@attribute 41522_at numeric
@attribute 41523_at numeric
@attribute 41524_at numeric
@attribute 41525_at numeric
@attribute 41526_at numeric
@attribute 41527_f_at numeric
@attribute 41528_at numeric
@attribute 41529_g_at numeric
@attribute 41530_at numeric
@attribute 41531_at numeric
@attribute 41532_at numeric
@attribute 41533_at numeric
@attribute 41534_at numeric
@attribute 41535_at numeric
@attribute 41536_at numeric
@attribute 41537_r_at numeric
@attribute 41538_r_at numeric
@attribute 41539_at numeric
@attribute 41540_at numeric
@attribute 41541_at numeric
@attribute 41542_at numeric
@attribute 41543_at numeric
@attribute 41544_at numeric
@attribute 41545_at numeric
@attribute 41546_at numeric
@attribute 41547_at numeric
@attribute 41548_at numeric
@attribute 41549_s_at numeric
@attribute 41550_at numeric
@attribute 41551_at numeric
@attribute 41552_g_at numeric
@attribute 41553_at numeric
@attribute 41554_at numeric
@attribute 41555_at numeric
@attribute 41556_s_at numeric
@attribute 41557_at numeric
@attribute 41558_s_at numeric
@attribute 41559_at numeric
@attribute 41560_at numeric
@attribute 41561_s_at numeric
@attribute 41562_at numeric
@attribute 41563_at numeric
@attribute 41564_at numeric
@attribute 41565_at numeric
@attribute 41566_at numeric
@attribute 41567_at numeric
@attribute 41568_at numeric
@attribute 41569_at numeric
@attribute 41570_at numeric
@attribute 41571_at numeric
@attribute 41572_r_at numeric
@attribute 41573_at numeric
@attribute 41574_at numeric
@attribute 41575_at numeric
@attribute 41576_at numeric
@attribute 41577_at numeric
@attribute 41578_at numeric
@attribute 41579_s_at numeric
@attribute 41580_at numeric
@attribute 41581_at numeric
@attribute 41582_at numeric
@attribute 41583_at numeric
@attribute 41584_at numeric
@attribute 41585_at numeric
@attribute 41586_at numeric
@attribute 41587_g_at numeric
@attribute 41588_at numeric
@attribute 41589_at numeric
@attribute 41590_at numeric
@attribute 41591_at numeric
@attribute 41592_at numeric
@attribute 41593_at numeric
@attribute 41594_at numeric
@attribute 41595_at numeric
@attribute 41596_s_at numeric
@attribute 41597_s_at numeric
@attribute 41598_at numeric
@attribute 41599_at numeric
@attribute 415_at numeric
@attribute 41600_at numeric
@attribute 41601_at numeric
@attribute 41602_at numeric
@attribute 41603_at numeric
@attribute 41604_at numeric
@attribute 41605_at numeric
@attribute 41606_at numeric
@attribute 41607_at numeric
@attribute 41608_at numeric
@attribute 41609_at numeric
@attribute 41610_at numeric
@attribute 41611_at numeric
@attribute 41612_at numeric
@attribute 41613_at numeric
@attribute 41614_at numeric
@attribute 41615_at numeric
@attribute 41616_at numeric
@attribute 41617_at numeric
@attribute 41618_at numeric
@attribute 41619_at numeric
@attribute 41620_at numeric
@attribute 41621_i_at numeric
@attribute 41622_r_at numeric
@attribute 41623_s_at numeric
@attribute 41624_r_at numeric
@attribute 41625_at numeric
@attribute 41626_at numeric
@attribute 41627_at numeric
@attribute 41628_at numeric
@attribute 41629_at numeric
@attribute 41630_at numeric
@attribute 41631_f_at numeric
@attribute 41632_at numeric
@attribute 41633_at numeric
@attribute 41634_at numeric
@attribute 41635_at numeric
@attribute 41636_at numeric
@attribute 41637_at numeric
@attribute 41638_at numeric
@attribute 41639_at numeric
@attribute 41640_at numeric
@attribute 41641_at numeric
@attribute 41642_at numeric
@attribute 41643_at numeric
@attribute 41644_at numeric
@attribute 41645_at numeric
@attribute 41646_at numeric
@attribute 41647_at numeric
@attribute 41648_at numeric
@attribute 41649_at numeric
@attribute 41650_at numeric
@attribute 41651_at numeric
@attribute 41652_at numeric
@attribute 41653_at numeric
@attribute 41654_at numeric
@attribute 41655_at numeric
@attribute 41656_at numeric
@attribute 41657_at numeric
@attribute 41658_at numeric
@attribute 41659_at numeric
@attribute 41660_at numeric
@attribute 41661_at numeric
@attribute 41662_at numeric
@attribute 41663_at numeric
@attribute 41664_at numeric
@attribute 41665_at numeric
@attribute 41666_at numeric
@attribute 41667_s_at numeric
@attribute 41668_r_at numeric
@attribute 41669_at numeric
@attribute 41670_at numeric
@attribute 41671_at numeric
@attribute 41672_at numeric
@attribute 41673_at numeric
@attribute 41674_at numeric
@attribute 41675_at numeric
@attribute 41676_at numeric
@attribute 41677_at numeric
@attribute 41678_at numeric
@attribute 41679_at numeric
@attribute 41680_at numeric
@attribute 41681_at numeric
@attribute 41682_s_at numeric
@attribute 41683_i_at numeric
@attribute 41684_at numeric
@attribute 41685_at numeric
@attribute 41686_s_at numeric
@attribute 41687_r_at numeric
@attribute 41688_at numeric
@attribute 41689_at numeric
@attribute 41690_at numeric
@attribute 41691_at numeric
@attribute 41692_at numeric
@attribute 41693_r_at numeric
@attribute 41694_at numeric
@attribute 41695_at numeric
@attribute 41696_at numeric
@attribute 41697_at numeric
@attribute 41698_at numeric
@attribute 41699_f_at numeric
@attribute 416_s_at numeric
@attribute 41700_at numeric
@attribute 41701_at numeric
@attribute 41702_r_at numeric
@attribute 41703_r_at numeric
@attribute 41704_at numeric
@attribute 41705_at numeric
@attribute 41706_at numeric
@attribute 41707_at numeric
@attribute 41708_at numeric
@attribute 41709_at numeric
@attribute 41710_at numeric
@attribute 41711_at numeric
@attribute 41712_at numeric
@attribute 41713_at numeric
@attribute 41714_at numeric
@attribute 41715_at numeric
@attribute 41716_at numeric
@attribute 41717_at numeric
@attribute 41718_g_at numeric
@attribute 41719_i_at numeric
@attribute 41720_r_at numeric
@attribute 41721_at numeric
@attribute 41722_at numeric
@attribute 41723_s_at numeric
@attribute 41724_at numeric
@attribute 41725_at numeric
@attribute 41726_at numeric
@attribute 41727_at numeric
@attribute 41728_at numeric
@attribute 41729_at numeric
@attribute 41730_at numeric
@attribute 41731_g_at numeric
@attribute 41732_at numeric
@attribute 41733_at numeric
@attribute 41734_at numeric
@attribute 41735_at numeric
@attribute 41736_g_at numeric
@attribute 41737_at numeric
@attribute 41738_at numeric
@attribute 41739_s_at numeric
@attribute 41740_at numeric
@attribute 41741_at numeric
@attribute 41742_s_at numeric
@attribute 41743_i_at numeric
@attribute 41744_at numeric
@attribute 41745_at numeric
@attribute 41746_at numeric
@attribute 41747_s_at numeric
@attribute 41748_at numeric
@attribute 41749_at numeric
@attribute 41750_at numeric
@attribute 41751_at numeric
@attribute 41752_at numeric
@attribute 41753_at numeric
@attribute 41754_at numeric
@attribute 41755_at numeric
@attribute 41756_at numeric
@attribute 41757_at numeric
@attribute 41758_at numeric
@attribute 41759_at numeric
@attribute 41760_at numeric
@attribute 41761_at numeric
@attribute 41762_at numeric
@attribute 41763_g_at numeric
@attribute 41764_at numeric
@attribute 41765_at numeric
@attribute 41766_at numeric
@attribute 41767_r_at numeric
@attribute 41768_at numeric
@attribute 41769_at numeric
@attribute 41770_at numeric
@attribute 41771_g_at numeric
@attribute 41772_at numeric
@attribute 41773_at numeric
@attribute 41774_at numeric
@attribute 41775_at numeric
@attribute 41776_at numeric
@attribute 41777_at numeric
@attribute 41778_at numeric
@attribute 41779_at numeric
@attribute 41780_at numeric
@attribute 41781_at numeric
@attribute 41782_g_at numeric
@attribute 41783_at numeric
@attribute 41784_at numeric
@attribute 41785_at numeric
@attribute 41786_at numeric
@attribute 41787_at numeric
@attribute 41788_i_at numeric
@attribute 41789_r_at numeric
@attribute 41790_at numeric
@attribute 41791_at numeric
@attribute 41792_at numeric
@attribute 41793_at numeric
@attribute 41794_at numeric
@attribute 41795_at numeric
@attribute 41796_at numeric
@attribute 41797_at numeric
@attribute 41798_at numeric
@attribute 41799_at numeric
@attribute 417_at numeric
@attribute 41800_s_at numeric
@attribute 41801_at numeric
@attribute 41802_at numeric
@attribute 41803_g_at numeric
@attribute 41804_at numeric
@attribute 41805_g_at numeric
@attribute 41806_at numeric
@attribute 41807_at numeric
@attribute 41808_at numeric
@attribute 41809_at numeric
@attribute 41810_at numeric
@attribute 41811_f_at numeric
@attribute 41812_s_at numeric
@attribute 41813_at numeric
@attribute 41814_at numeric
@attribute 41815_at numeric
@attribute 41816_at numeric
@attribute 41817_g_at numeric
@attribute 41818_at numeric
@attribute 41819_at numeric
@attribute 41820_s_at numeric
@attribute 41821_at numeric
@attribute 41822_at numeric
@attribute 41823_at numeric
@attribute 41824_at numeric
@attribute 41825_at numeric
@attribute 41826_at numeric
@attribute 41827_f_at numeric
@attribute 41828_at numeric
@attribute 41829_at numeric
@attribute 41830_at numeric
@attribute 41831_at numeric
@attribute 41832_s_at numeric
@attribute 41833_at numeric
@attribute 41834_g_at numeric
@attribute 41835_at numeric
@attribute 41836_at numeric
@attribute 41837_at numeric
@attribute 41838_at numeric
@attribute 41839_at numeric
@attribute 41840_r_at numeric
@attribute 41841_at numeric
@attribute 41842_at numeric
@attribute 41843_r_at numeric
@attribute 41844_at numeric
@attribute 41845_at numeric
@attribute 41846_at numeric
@attribute 41847_at numeric
@attribute 41848_f_at numeric
@attribute 41849_r_at numeric
@attribute 41850_s_at numeric
@attribute 41851_at numeric
@attribute 41852_at numeric
@attribute 41853_at numeric
@attribute 41854_at numeric
@attribute 41855_at numeric
@attribute 41856_at numeric
@attribute 41857_r_at numeric
@attribute 41858_at numeric
@attribute 41859_at numeric
@attribute 41860_at numeric
@attribute 41861_at numeric
@attribute 41862_at numeric
@attribute 41863_at numeric
@attribute 41864_at numeric
@attribute 41865_at numeric
@attribute 41866_s_at numeric
@attribute 41867_at numeric
@attribute 41868_at numeric
@attribute 41869_at numeric
@attribute 41870_at numeric
@attribute 41871_at numeric
@attribute 41872_at numeric
@attribute 41873_at numeric
@attribute 418_at numeric
@attribute 419_at numeric
@attribute 420_at numeric
@attribute 421_at numeric
@attribute 422_s_at numeric
@attribute 423_at numeric
@attribute 424_s_at numeric
@attribute 425_at numeric
@attribute 427_f_at numeric
@attribute 428_s_at numeric
@attribute 429_f_at numeric
@attribute 430_at numeric
@attribute 431_at numeric
@attribute 432_s_at numeric
@attribute 433_at numeric
@attribute 434_at numeric
@attribute 435_g_at numeric
@attribute 436_at numeric
@attribute 437_at numeric
@attribute 438_at numeric
@attribute 440_at numeric
@attribute 441_s_at numeric
@attribute 442_at numeric
@attribute 443_at numeric
@attribute 444_g_at numeric
@attribute 445_at numeric
@attribute 446_at numeric
@attribute 447_g_at numeric
@attribute 448_s_at numeric
@attribute 449_at numeric
@attribute 450_g_at numeric
@attribute 451_at numeric
@attribute 452_at numeric
@attribute 453_at numeric
@attribute 454_at numeric
@attribute 455_at numeric
@attribute 456_at numeric
@attribute 457_s_at numeric
@attribute 458_at numeric
@attribute 459_s_at numeric
@attribute 460_at numeric
@attribute 461_at numeric
@attribute 462_at numeric
@attribute 463_g_at numeric
@attribute 464_s_at numeric
@attribute 465_at numeric
@attribute 466_at numeric
@attribute 467_at numeric
@attribute 468_at numeric
@attribute 469_at numeric
@attribute 470_at numeric
@attribute 471_f_at numeric
@attribute 472_at numeric
@attribute 473_g_at numeric
@attribute 474_at numeric
@attribute 475_at numeric
@attribute 476_s_at numeric
@attribute 477_at numeric
@attribute 478_g_at numeric
@attribute 479_at numeric
@attribute 480_at numeric
@attribute 481_at numeric
@attribute 482_at numeric
@attribute 483_g_at numeric
@attribute 484_at numeric
@attribute 485_at numeric
@attribute 486_at numeric
@attribute 487_g_at numeric
@attribute 488_at numeric
@attribute 489_at numeric
@attribute 490_g_at numeric
@attribute 491_at numeric
@attribute 492_g_at numeric
@attribute 493_at numeric
@attribute 494_at numeric
@attribute 495_at numeric
@attribute 496_s_at numeric
@attribute 497_at numeric
@attribute 498_at numeric
@attribute 499_at numeric
@attribute 500_at numeric
@attribute 501_g_at numeric
@attribute 502_s_at numeric
@attribute 503_at numeric
@attribute 504_at numeric
@attribute 505_at numeric
@attribute 506_s_at numeric
@attribute 507_s_at numeric
@attribute 508_at numeric
@attribute 509_at numeric
@attribute 510_g_at numeric
@attribute 511_s_at numeric
@attribute 512_at numeric
@attribute 513_at numeric
@attribute 514_at numeric
@attribute 515_s_at numeric
@attribute 517_at numeric
@attribute 518_at numeric
@attribute 519_g_at numeric
@attribute 520_at numeric
@attribute 521_at numeric
@attribute 522_s_at numeric
@attribute 523_s_at numeric
@attribute 524_at numeric
@attribute 525_g_at numeric
@attribute 526_s_at numeric
@attribute 527_at numeric
@attribute 528_at numeric
@attribute 529_at numeric
@attribute 530_at numeric
@attribute 531_at numeric
@attribute 532_at numeric
@attribute 533_g_at numeric
@attribute 534_s_at numeric
@attribute 535_s_at numeric
@attribute 537_f_at numeric
@attribute 538_at numeric
@attribute 539_at numeric
@attribute 540_at numeric
@attribute 541_g_at numeric
@attribute 542_at numeric
@attribute 543_g_at numeric
@attribute 544_at numeric
@attribute 545_g_at numeric
@attribute 546_at numeric
@attribute 547_s_at numeric
@attribute 548_s_at numeric
@attribute 549_at numeric
@attribute 550_at numeric
@attribute 551_at numeric
@attribute 552_at numeric
@attribute 553_g_at numeric
@attribute 554_at numeric
@attribute 555_at numeric
@attribute 556_s_at numeric
@attribute 557_s_at numeric
@attribute 558_at numeric
@attribute 559_s_at numeric
@attribute 560_s_at numeric
@attribute 561_at numeric
@attribute 562_g_at numeric
@attribute 563_at numeric
@attribute 564_at numeric
@attribute 565_at numeric
@attribute 566_at numeric
@attribute 567_s_at numeric
@attribute 568_at numeric
@attribute 569_g_at numeric
@attribute 570_at numeric
@attribute 571_at numeric
@attribute 572_at numeric
@attribute 573_at numeric
@attribute 574_s_at numeric
@attribute 575_s_at numeric
@attribute 576_at numeric
@attribute 577_at numeric
@attribute 578_at numeric
@attribute 579_at numeric
@attribute 580_at numeric
@attribute 581_at numeric
@attribute 582_g_at numeric
@attribute 583_s_at numeric
@attribute 584_s_at numeric
@attribute 585_at numeric
@attribute 586_s_at numeric
@attribute 587_at numeric
@attribute 588_at numeric
@attribute 589_at numeric
@attribute 590_at numeric
@attribute 591_s_at numeric
@attribute 592_at numeric
@attribute 593_s_at numeric
@attribute 594_s_at numeric
@attribute 595_at numeric
@attribute 596_s_at numeric
@attribute 597_at numeric
@attribute 598_at numeric
@attribute 599_at numeric
@attribute 600_at numeric
@attribute 601_s_at numeric
@attribute 602_s_at numeric
@attribute 603_at numeric
@attribute 604_at numeric
@attribute 605_at numeric
@attribute 606_at numeric
@attribute 607_s_at numeric
@attribute 608_at numeric
@attribute 609_f_at numeric
@attribute 610_at numeric
@attribute 611_at numeric
@attribute 612_s_at numeric
@attribute 613_at numeric
@attribute 614_at numeric
@attribute 615_s_at numeric
@attribute 616_s_at numeric
@attribute 617_at numeric
@attribute 618_at numeric
@attribute 619_s_at numeric
@attribute 620_at numeric
@attribute 621_at numeric
@attribute 622_at numeric
@attribute 623_s_at numeric
@attribute 624_at numeric
@attribute 625_at numeric
@attribute 626_s_at numeric
@attribute 627_g_at numeric
@attribute 628_at numeric
@attribute 629_at numeric
@attribute 630_at numeric
@attribute 631_g_at numeric
@attribute 632_at numeric
@attribute 633_s_at numeric
@attribute 634_at numeric
@attribute 635_s_at numeric
@attribute 636_at numeric
@attribute 637_at numeric
@attribute 638_at numeric
@attribute 639_s_at numeric
@attribute 640_at numeric
@attribute 641_at numeric
@attribute 642_s_at numeric
@attribute 643_at numeric
@attribute 644_at numeric
@attribute 645_at numeric
@attribute 646_s_at numeric
@attribute 647_at numeric
@attribute 648_at numeric
@attribute 649_s_at numeric
@attribute 650_s_at numeric
@attribute 651_at numeric
@attribute 652_g_at numeric
@attribute 653_at numeric
@attribute 654_at numeric
@attribute 655_at numeric
@attribute 656_at numeric
@attribute 657_at numeric
@attribute 658_at numeric
@attribute 659_g_at numeric
@attribute 660_at numeric
@attribute 661_at numeric
@attribute 662_at numeric
@attribute 663_at numeric
@attribute 664_at numeric
@attribute 665_at numeric
@attribute 666_at numeric
@attribute 667_at numeric
@attribute 668_s_at numeric
@attribute 669_s_at numeric
@attribute 670_s_at numeric
@attribute 671_at numeric
@attribute 672_at numeric
@attribute 673_at numeric
@attribute 674_g_at numeric
@attribute 675_at numeric
@attribute 676_g_at numeric
@attribute 677_s_at numeric
@attribute 678_at numeric
@attribute 679_at numeric
@attribute 680_s_at numeric
@attribute 681_at numeric
@attribute 682_at numeric
@attribute 683_at numeric
@attribute 684_at numeric
@attribute 685_f_at numeric
@attribute 686_s_at numeric
@attribute 687_at numeric
@attribute 688_at numeric
@attribute 689_at numeric
@attribute 690_s_at numeric
@attribute 691_g_at numeric
@attribute 692_s_at numeric
@attribute 693_g_at numeric
@attribute 694_at numeric
@attribute 695_at numeric
@attribute 696_at numeric
@attribute 697_f_at numeric
@attribute 698_f_at numeric
@attribute 699_s_at numeric
@attribute 700_s_at numeric
@attribute 701_s_at numeric
@attribute 702_f_at numeric
@attribute 703_at numeric
@attribute 704_at numeric
@attribute 705_at numeric
@attribute 706_at numeric
@attribute 707_s_at numeric
@attribute 708_at numeric
@attribute 709_at numeric
@attribute 710_at numeric
@attribute 711_at numeric
@attribute 712_s_at numeric
@attribute 713_at numeric
@attribute 714_at numeric
@attribute 715_s_at numeric
@attribute 716_at numeric
@attribute 717_at numeric
@attribute 718_at numeric
@attribute 719_g_at numeric
@attribute 720_at numeric
@attribute 721_g_at numeric
@attribute 722_at numeric
@attribute 723_s_at numeric
@attribute 724_at numeric
@attribute 725_i_at numeric
@attribute 726_f_at numeric
@attribute 727_at numeric
@attribute 728_at numeric
@attribute 729_i_at numeric
@attribute 730_r_at numeric
@attribute 731_f_at numeric
@attribute 732_f_at numeric
@attribute 733_at numeric
@attribute 734_at numeric
@attribute 735_s_at numeric
@attribute 736_f_at numeric
@attribute 737_at numeric
@attribute 738_at numeric
@attribute 739_at numeric
@attribute 740_at numeric
@attribute 741_g_at numeric
@attribute 742_at numeric
@attribute 743_at numeric
@attribute 744_at numeric
@attribute 745_at numeric
@attribute 746_at numeric
@attribute 747_at numeric
@attribute 748_s_at numeric
@attribute 749_at numeric
@attribute 750_at numeric
@attribute 751_at numeric
@attribute 752_s_at numeric
@attribute 753_at numeric
@attribute 754_s_at numeric
@attribute 755_at numeric
@attribute 756_at numeric
@attribute 757_at numeric
@attribute 758_at numeric
@attribute 759_at numeric
@attribute 760_at numeric
@attribute 761_g_at numeric
@attribute 762_f_at numeric
@attribute 763_at numeric
@attribute 764_s_at numeric
@attribute 765_s_at numeric
@attribute 766_at numeric
@attribute 767_at numeric
@attribute 768_at numeric
@attribute 769_s_at numeric
@attribute 770_at numeric
@attribute 771_s_at numeric
@attribute 772_at numeric
@attribute 773_at numeric
@attribute 774_g_at numeric
@attribute 775_at numeric
@attribute 776_at numeric
@attribute 777_at numeric
@attribute 778_s_at numeric
@attribute 779_at numeric
@attribute 780_at numeric
@attribute 781_at numeric
@attribute 782_at numeric
@attribute 783_at numeric
@attribute 784_g_at numeric
@attribute 785_at numeric
@attribute 786_at numeric
@attribute 789_at numeric
@attribute 790_at numeric
@attribute 791_g_at numeric
@attribute 792_s_at numeric
@attribute 793_at numeric
@attribute 794_at numeric
@attribute 795_s_at numeric
@attribute 796_i_at numeric
@attribute 797_at numeric
@attribute 798_at numeric
@attribute 799_at numeric
@attribute 800_g_at numeric
@attribute 801_at numeric
@attribute 802_at numeric
@attribute 803_at numeric
@attribute 804_s_at numeric
@attribute 805_at numeric
@attribute 806_at numeric
@attribute 807_at numeric
@attribute 808_at numeric
@attribute 809_at numeric
@attribute 810_at numeric
@attribute 811_at numeric
@attribute 812_at numeric
@attribute 813_at numeric
@attribute 814_s_at numeric
@attribute 815_at numeric
@attribute 816_g_at numeric
@attribute 817_at numeric
@attribute 818_s_at numeric
@attribute 819_at numeric
@attribute 820_at numeric
@attribute 821_s_at numeric
@attribute 822_s_at numeric
@attribute 823_at numeric
@attribute 824_at numeric
@attribute 825_at numeric
@attribute 826_at numeric
@attribute 827_s_at numeric
@attribute 828_at numeric
@attribute 829_s_at numeric
@attribute 830_at numeric
@attribute 831_at numeric
@attribute 832_at numeric
@attribute 833_at numeric
@attribute 834_at numeric
@attribute 835_at numeric
@attribute 836_at numeric
@attribute 837_s_at numeric
@attribute 838_s_at numeric
@attribute 839_at numeric
@attribute 840_at numeric
@attribute 841_at numeric
@attribute 842_at numeric
@attribute 843_at numeric
@attribute 844_at numeric
@attribute 845_at numeric
@attribute 846_s_at numeric
@attribute 847_at numeric
@attribute 848_at numeric
@attribute 849_g_at numeric
@attribute 850_r_at numeric
@attribute 851_s_at numeric
@attribute 852_at numeric
@attribute 853_at numeric
@attribute 854_at numeric
@attribute 855_at numeric
@attribute 856_at numeric
@attribute 857_at numeric
@attribute 858_at numeric
@attribute 859_at numeric
@attribute 860_at numeric
@attribute 861_g_at numeric
@attribute 862_at numeric
@attribute 863_g_at numeric
@attribute 864_at numeric
@attribute 865_at numeric
@attribute 866_at numeric
@attribute 867_s_at numeric
@attribute 868_at numeric
@attribute 869_at numeric
@attribute 870_f_at numeric
@attribute 871_s_at numeric
@attribute 872_i_at numeric
@attribute 873_at numeric
@attribute 874_at numeric
@attribute 875_g_at numeric
@attribute 876_at numeric
@attribute 877_at numeric
@attribute 878_s_at numeric
@attribute 879_at numeric
@attribute 880_at numeric
@attribute 881_at numeric
@attribute 882_at numeric
@attribute 883_s_at numeric
@attribute 884_at numeric
@attribute 885_g_at numeric
@attribute 886_at numeric
@attribute 887_at numeric
@attribute 888_s_at numeric
@attribute 889_at numeric
@attribute 890_at numeric
@attribute 891_at numeric
@attribute 892_at numeric
@attribute 893_at numeric
@attribute 894_g_at numeric
@attribute 895_at numeric
@attribute 896_at numeric
@attribute 897_at numeric
@attribute 898_s_at numeric
@attribute 899_at numeric
@attribute 900_at numeric
@attribute 901_g_at numeric
@attribute 902_at numeric
@attribute 903_at numeric
@attribute 904_s_at numeric
@attribute 905_at numeric
@attribute 906_at numeric
@attribute 907_at numeric
@attribute 908_at numeric
@attribute 909_g_at numeric
@attribute 910_at numeric
@attribute 911_s_at numeric
@attribute 912_s_at numeric
@attribute 913_at numeric
@attribute 914_g_at numeric
@attribute 915_at numeric
@attribute 916_at numeric
@attribute 917_g_at numeric
@attribute 918_at numeric
@attribute 919_at numeric
@attribute 920_at numeric
@attribute 921_s_at numeric
@attribute 922_at numeric
@attribute 923_at numeric
@attribute 924_s_at numeric
@attribute 925_at numeric
@attribute 926_at numeric
@attribute 927_s_at numeric
@attribute 928_at numeric
@attribute 929_at numeric
@attribute 930_at numeric
@attribute 931_at numeric
@attribute 932_i_at numeric
@attribute 933_f_at numeric
@attribute 934_at numeric
@attribute 935_at numeric
@attribute 936_s_at numeric
@attribute 937_at numeric
@attribute 938_at numeric
@attribute 939_at numeric
@attribute 940_g_at numeric
@attribute 941_at numeric
@attribute 942_at numeric
@attribute 943_at numeric
@attribute 944_s_at numeric
@attribute 945_at numeric
@attribute 946_at numeric
@attribute 947_at numeric
@attribute 948_s_at numeric
@attribute 949_s_at numeric
@attribute 950_at numeric
@attribute 951_at numeric
@attribute 952_at numeric
@attribute 953_g_at numeric
@attribute 954_s_at numeric
@attribute 955_at numeric
@attribute 956_at numeric
@attribute 957_at numeric
@attribute 958_s_at numeric
@attribute 959_at numeric
@attribute 960_g_at numeric
@attribute 961_at numeric
@attribute 962_at numeric
@attribute 963_at numeric
@attribute 964_at numeric
@attribute 965_at numeric
@attribute 966_at numeric
@attribute 967_g_at numeric
@attribute 968_i_at numeric
@attribute 969_s_at numeric
@attribute 970_r_at numeric
@attribute 971_s_at numeric
@attribute 973_at numeric
@attribute 974_at numeric
@attribute 975_at numeric
@attribute 976_s_at numeric
@attribute 977_s_at numeric
@attribute 978_at numeric
@attribute 979_g_at numeric
@attribute 980_at numeric
@attribute 981_at numeric
@attribute 982_at numeric
@attribute 983_at numeric
@attribute 984_g_at numeric
@attribute 986_at numeric
@attribute 987_g_at numeric
@attribute 988_at numeric
@attribute 989_at numeric
@attribute 990_at numeric
@attribute 991_g_at numeric
@attribute 992_at numeric
@attribute 993_at numeric
@attribute 994_at numeric
@attribute 995_g_at numeric
@attribute 996_at numeric
@attribute 998_s_at numeric
@attribute 999_at numeric
@attribute AFFX-BioB-3_at numeric
@attribute AFFX-BioB-3_st numeric
@attribute AFFX-BioB-5_at numeric
@attribute AFFX-BioB-5_st numeric
@attribute AFFX-BioB-M_at numeric
@attribute AFFX-BioB-M_st numeric
@attribute AFFX-BioC-3_at numeric
@attribute AFFX-BioC-3_st numeric
@attribute AFFX-BioC-5_at numeric
@attribute AFFX-BioC-5_st numeric
@attribute AFFX-BioDn-3_at numeric
@attribute AFFX-BioDn-3_st numeric
@attribute AFFX-BioDn-5_at numeric
@attribute AFFX-BioDn-5_st numeric
@attribute AFFX-CreX-3_at numeric
@attribute AFFX-CreX-3_st numeric
@attribute AFFX-CreX-5_at numeric
@attribute AFFX-CreX-5_st numeric
@attribute AFFX-DapX-3_at numeric
@attribute AFFX-DapX-5_at numeric
@attribute AFFX-DapX-M_at numeric
@attribute AFFX-HSAC07/X00351_3_at numeric
@attribute AFFX-HSAC07/X00351_3_st numeric
@attribute AFFX-HSAC07/X00351_5_at numeric
@attribute AFFX-HSAC07/X00351_5_st numeric
@attribute AFFX-HSAC07/X00351_M_at numeric
@attribute AFFX-HSAC07/X00351_M_st numeric
@attribute AFFX-HUMGAPDH/M33197_3_at numeric
@attribute AFFX-HUMGAPDH/M33197_3_st numeric
@attribute AFFX-HUMGAPDH/M33197_5_at numeric
@attribute AFFX-HUMGAPDH/M33197_5_st numeric
@attribute AFFX-HUMGAPDH/M33197_M_at numeric
@attribute AFFX-HUMGAPDH/M33197_M_st numeric
@attribute AFFX-HUMISGF3A/M97935_3_at numeric
@attribute AFFX-HUMISGF3A/M97935_5_at numeric
@attribute AFFX-HUMISGF3A/M97935_MA_at numeric
@attribute AFFX-HUMISGF3A/M97935_MB_at numeric
@attribute AFFX-HUMRGE/M10098_3_at numeric
@attribute AFFX-HUMRGE/M10098_5_at numeric
@attribute AFFX-HUMRGE/M10098_M_at numeric
@attribute AFFX-HUMTFRR/M11507_3_at numeric
@attribute AFFX-HUMTFRR/M11507_5_at numeric
@attribute AFFX-HUMTFRR/M11507_M_at numeric
@attribute AFFX-LysX-3_at numeric
@attribute AFFX-LysX-5_at numeric
@attribute AFFX-LysX-M_at numeric
@attribute AFFX-M27830_3_at numeric
@attribute AFFX-M27830_5_at numeric
@attribute AFFX-M27830_M_at numeric
@attribute AFFX-MurFAS_at numeric
@attribute AFFX-MurIL10_at numeric
@attribute AFFX-MurIL2_at numeric
@attribute AFFX-MurIL4_at numeric
@attribute AFFX-PheX-3_at numeric
@attribute AFFX-PheX-5_at numeric
@attribute AFFX-PheX-M_at numeric
@attribute AFFX-ThrX-3_at numeric
@attribute AFFX-ThrX-5_at numeric
@attribute AFFX-ThrX-M_at numeric
@attribute AFFX-TrpnX-3_at numeric
@attribute AFFX-TrpnX-5_at numeric
@attribute AFFX-TrpnX-M_at numeric
@attribute AFFX-YEL002c/WBP1_at numeric
@attribute AFFX-YEL018w/_at numeric
@attribute AFFX-YEL021w/URA3_at numeric
@attribute AFFX-YEL024w/RIP1_at numeric
@attribute AFFX-hum_alu_at numeric
@attribute class {CO,OTHERS}

@data
[truncated: 5,940,321 more chars]
